# Supplementary material for: Transcriptomic Analysis Reveals Novel Mechanistic Insight into Murine Biological Responses to Multi-Walled Carbon Nanotubes in Lungs and Cultured Lung Epithelial Cells
Source: PLoS One. 2013 Nov 19;8(11):e80452. doi: 10.1371/journal.pone.0080452 (PMC3834097; doi:10.1371/journal.pone.0080452)
Supplement: Table S1 — Genes differentially expressed in vivo. (XLS) [file pone.0080452.s003.xls]

## Sheet: Ark1
Table S1: Genes differentially expressed in vivo
				Lung at 24hrs: 18 vs Control		Lung at 24hrs: 54 vs Control		Lung at 24hrs: 162 vs Control
Probe	Gene Symbol	Gene Name	Entrez Id	FDR p-value	Fold Change	FDR p-value	Fold Change	FDR p-value	Fold Change
A_55_P2132711	0610007L01Rik	RIKEN cDNA 0610007L01 gene	71667	0.33233	1.22543	0.520464	1.29423	0	1.67324
A_55_P2002846	0610010O12Rik	RIKEN cDNA 0610010O12 gene	66060	0.55368	1.20205	0.725349	1.28274	0	2.14269
A_52_P561936	1110002B05Rik	RIKEN cDNA 1110002B05 gene	104725	0.586151	-1.18388	0.784847	-1.22128	0.0315952	-1.62861
A_51_P196395	1110004E09Rik	RIKEN cDNA 1110004E09 gene	68001	0.018899	-1.66095	0.77941	-1.19279	0.0494547	-1.47772
A_55_P2041634	1110014N23Rik	RIKEN cDNA 1110014N23 gene	68505	0	-2.2914	0.0578021	-2.07978	0	-2.27541
A_55_P2069470	1110017D15Rik	RIKEN cDNA 1110017D15 gene	73721	0.0137919	-2.46107	0.525139	-1.72159	0.0119166	-2.31751
A_55_P2133365	1110017D15Rik	RIKEN cDNA 1110017D15 gene	73721	0.0455317	-2.2648	0.773946	-1.41849	0.0414306	-2.13246
A_55_P2009351	1110018J18Rik	RIKEN cDNA 1110018J18 gene	66129	0.454028	-1.20409	0.447049	-1.37712	0.00783836	-1.57974
A_55_P2240468	1110019D14Rik	RIKEN cDNA 1110019D14 gene	76311	0.485275	-1.20112	0.792277	-1.18241	0.0161846	-1.62253
A_51_P101006	1190002A17Rik	RIKEN cDNA 1190002A17 gene	68870	0.0137919	-2.03227	0.784847	-1.25473	0.0566428	-1.6613
A_51_P226269	1190002H23Rik	RIKEN cDNA 1190002H23 gene	66214	0.463943	-1.41186	0.563981	1.6839	0	3.2749
A_55_P2032608	1190002N15Rik	RIKEN cDNA 1190002N15 gene	68861	0.561706	-1.15107	0.538042	-1.32331	0.00229864	-1.6558
A_55_P2318934	1200007C13Rik	RIKEN cDNA 1200007C13 gene	74119	0.812174	1.10299	0.274159	1.79086	0.00229864	2.50286
A_55_P2019577	1500011B03Rik	RIKEN cDNA 1500011B03 gene	66236	0.731876	1.1039	0.711857	1.26811	0	2.14082
A_51_P160083	1500035N22Rik	RIKEN cDNA 1500035N22 gene	70258	0.006912	-1.63969	0.161374	-1.49365	0	-1.62366
A_55_P2370384	1600029I14Rik	RIKEN cDNA 1600029I14 gene	69797	0.0291881	-3.00927	0.690323	-1.7217	0.00538158	-3.3346
A_52_P418515	1700007G11Rik	RIKEN cDNA 1700007G11 gene	75784	0.0137919	-2.62942	0.661788	-1.5806	0	-2.90564
A_55_P1982559	1700007K13Rik	RIKEN cDNA 1700007K13 gene	69327	0.018899	-2.34282	0.87672	-1.19812	0.00538158	-2.55785
A_51_P430259	1700009P17Rik	RIKEN cDNA 1700009P17 gene	75472	0.0245569	-2.12965	0.690855	-1.42751	0.00398957	-2.19808
A_51_P193686	1700012B09Rik	RIKEN cDNA 1700012B09 gene	69325	0.018899	-1.82163	0.850236	-1.17252	0.0261585	-1.72466
A_55_P2034550	1700013F07Rik	RIKEN cDNA 1700013F07 gene	75504	0.0137919	-2.21396	0.778747	-1.30897	0.0627754	-1.75404
A_55_P2185526	1700016P03Rik	RIKEN cDNA 1700016P03 gene	668604	0.229294	-1.4222	0.529088	-1.45361	0.0494547	-1.62139
A_51_P217697	1700019L03Rik	RIKEN cDNA 1700019L03 gene	227736	0.0499374	-1.48105	0.481098	-1.34441	0.00538158	-1.61201
A_52_P625270	1700024G13Rik	RIKEN cDNA 1700024G13 gene	67085	0	-2.59963	0.274159	-1.89536	0	-3.03468
A_51_P160536	1700026D08Rik	RIKEN cDNA 1700026D08 gene	75556	0	-2.24271	0.402508	-1.6368	0	-2.68555
A_55_P1979997	1700026L06Rik	RIKEN cDNA 1700026L06 gene	69987	0.0137919	-2.26424	0.674013	-1.47894	0.0089517	-2.24094
A_55_P1979998	1700026L06Rik	RIKEN cDNA 1700026L06 gene	69987	0.0261256	-2.17295	0.529845	-1.68026	0.00538158	-2.35109
A_55_P1983368	1700029G01Rik	RIKEN cDNA 1700029G01 gene	66938	0.909406	-1.04311	0.0326749	2.13096	0	4.22009
A_52_P641195	1700029J07Rik	RIKEN cDNA 1700029J07 gene	69479	0	-1.8455	0.292274	-1.51154	0	-2.01
A_51_P205390	1700040L02Rik	RIKEN cDNA 1700040L02 gene	73287	0.0209929	-1.78203	0.40157	-1.46549	0	-2.05196
A_55_P2449750	1700047I17Rik2	RIKEN cDNA 1700047I17 gene 2	100101807	0.237284	-1.3367	0.731664	1.23739	0.0355313	1.51825
A_51_P363642	1700088E04Rik	RIKEN cDNA 1700088E04 gene	27660	0.0137919	-2.02387	0.584778	-1.45002	0.249841	-1.39123
A_51_P308446	1700094D03Rik	RIKEN cDNA 1700094D03 gene	73545	0.0137919	-1.94333	0.634335	-1.39733	0	-2.06968
A_66_P115236	1810010D01Rik	RIKEN cDNA 1810010D01 gene	100040049	0.0959724	-1.65703	0.105151	-1.9848	0.0119166	-1.96026
A_55_P2180481	1810020O05Rik	Riken cDNA 1810020O05 gene	613264	0.0137919	-2.21891	0.695833	-1.43292	0.0660476	-1.79125
A_51_P114177	1810022C23Rik	RIKEN cDNA 1810022C23 gene	69123	0.891859	-1.02821	0.376282	1.27911	0	1.82197
A_55_P2126448	1810032O08Rik	RIKEN cDNA 1810032O08 gene	66293	0.611507	1.09283	0.441802	1.24688	0	1.51907
A_51_P198076	1810046J19Rik	RIKEN cDNA 1810046J19 gene	103742	0.862306	-1.03904	0.309654	-1.34469	0	-1.62236
A_51_P335480	1810055G02Rik	RIKEN cDNA 1810055G02 gene	72056	0.0880502	1.38803	0.314329	1.40046	0.00538158	1.58706
A_55_P2186180	1810063B07Rik	RIKEN cDNA 1810063B07 gene	67509	0.573073	-1.11966	0.725349	-1.1764	0.00229864	-1.54042
A_55_P2391759	2010007H06Rik	RIKEN cDNA 2010007H06 gene	69849	0.0106281	-1.97095	0.537726	-1.46648	0.0108916	-1.92324
A_52_P563340	2010107H07Rik	RIKEN cDNA 2010107H07 gene	66487	0.788226	-1.06225	0.105151	1.48354	0	1.87136
A_55_P2001903	2010107H07Rik	RIKEN cDNA 2010107H07 gene	66487	0.814863	-1.0528	0.206003	1.39653	0	1.69162
A_51_P333622	2010300C02Rik	RIKEN cDNA 2010300C02 gene	72097	0.0164736	-1.64482	0.685188	-1.25625	0.111288	-1.36672
A_51_P502872	2200002D01Rik	RIKEN cDNA 2200002D01 gene	72275	0.123552	1.5959	0.0417641	2.1528	0	2.46438
A_51_P114456	2210012G02Rik	RIKEN cDNA 2210012G02 gene	66526	0.018899	-1.5469	0.352287	-1.40737	0.186773	-1.29833
A_52_P295104	2210020M01Rik	RIKEN cDNA 2210020M01 gene	66528	0.0360654	-2.03288	0.850481	-1.21885	0.319439	-1.4395
A_52_P267824	2210023G05Rik	RIKEN cDNA 2210023G05 gene	72361	0.994611	-1.00226	0.438087	-1.39537	0.0220539	-1.55346
A_55_P2007738	2210403K04Rik	RIKEN cDNA 2210403K04 gene	100042498	0.594908	1.18755	0.325703	1.59485	0	2.97183
A_55_P2054456	2310004I24Rik	RIKEN cDNA 2310004I24 gene	66358	0.410157	-1.23451	0.554188	-1.34422	0.0213437	-1.56264
A_51_P183213	2310007A19Rik	RIKEN cDNA 2310007A19Rik	66353	0.0245569	-2.01819	0.662365	-1.42333	0.103043	-1.63082
A_51_P275435	2310007B03Rik	RIKEN cDNA 2310007B03 gene	71874	0.791221	-1.12491	0.792079	1.30205	0.0147159	2.05394
A_55_P2014645	2310008H09Rik	RIKEN cDNA 2310008H09 gene	66356	0.482168	1.12967	0.702383	1.15958	0	1.54323
A_66_P118849	2310034G01Rik	RIKEN cDNA 2310034G01 gene	75579	0.0421029	-1.90305	0.798616	-1.27048	0.0423868	-1.80674
A_55_P2040054	2410004P03Rik	RIKEN cDNA 2410004P03 gene	73667	0.0308078	-1.63887	0.675277	-1.30335	0.241089	-1.32705
A_55_P2068406	2410018L13Rik	RIKEN cDNA 2410018L13 gene	69732	0.758007	1.09013	0.987682	1.01222	0.0293062	1.52947
A_55_P2345916	2510016G02Rik	RIKEN cDNA 2510016G02 gene	72438	0.133401	-1.41161	0.668563	-1.27841	0.0119166	-1.62239
A_55_P2183237	2610015P09Rik	RIKEN cDNA 2610015P09 gene	212153	0.0261256	-1.5163	0.153328	-1.51137	0	-1.85144
A_55_P2029420	2610318N02Rik	RIKEN cDNA 2610318N02 gene	70458	0.0319637	1.65759	0.895052	1.1021	0.261108	1.31747
A_55_P2094686	2700089E24Rik	RIKEN cDNA 2700089E24 gene	381820	0.615419	1.11654	0.499697	1.30708	0	1.66931
A_51_P169032	2810004N23Rik	RIKEN cDNA 2810004N23 gene	66523	0.95513	1.02082	0.816106	-1.17641	0.0384448	-1.57597
A_55_P2326205	2810405F17Rik	RIKEN cDNA 2810405F17 gene	69975	0.426304	-1.22674	0.784426	-1.1845	0.0128616	-1.57291
A_55_P1976494	2900006K08Rik	RIKEN cDNA 2900006K08 gene	72873	0.0164736	-1.93493	0.693514	-1.34085	0.0418727	-1.66629
A_55_P2040048	2900010J23Rik	RIKEN cDNA 2900010J23 gene	72931	0.188939	-1.27476	0.551103	-1.26226	0.00229864	-1.53398
A_55_P2279685	2900076A07Rik	RIKEN cDNA 2900076A07 gene	72992	0.0277256	1.51734	0.76086	1.19101	0.171374	1.30564
A_55_P2302383	3300002A11Rik	RIKEN cDNA 3300002A11 gene	71823	0.452995	-1.19114	0.458215	-1.34901	0.0155093	-1.51612
A_66_P118579	3300002A11Rik	RIKEN cDNA 3300002A11 gene	71823	0	-2.91779	0.542212	-1.71174	0.0571085	-1.95861
A_51_P278427	3830406C13Rik	RIKEN cDNA 3830406C13 gene	218734	0.223744	-1.25022	0.020592	-1.53884	0	-1.7561
A_52_P128032	3830406C13Rik	RIKEN cDNA 3830406C13 gene	218734	0.469248	-1.13192	0.735074	-1.1462	0	-1.64356
A_66_P122060	4833418N02Rik	RIKEN cDNA 4833418N02 gene	74597	0.879455	-1.04982	0.851224	1.14318	0.0200426	1.63982
A_55_P2424627	4833427F10Rik	RIKEN cDNA 4833427F10 gene	74601	0.94438	1.01805	0.779058	1.14937	0	1.51069
A_51_P327983	4833427G06Rik	RIKEN cDNA 4833427G06 gene	235345	0	-2.4538	0.531445	-1.55254	0.00229864	-2.37132
A_55_P2190152	4921509J17Rik	RIKEN cDNA 4921509J17 gene	70857	0.006912	-1.72541	0.399643	-1.44592	0.016954	-1.56129
A_52_P668984	4930420K17Rik	RIKEN cDNA 4930420K17 gene	652925	0.818362	1.13339	0.534774	1.78413	0.00538158	2.62876
A_51_P497741	4930434E21Rik	RIKEN cDNA 4930434E21 gene	381693	0.018899	-2.12111	0.846014	-1.22448	0.0355313	-1.91373
A_55_P1983268	4930444P10Rik	RIKEN cDNA 4930444P10 gene	75799	0.0421029	-2.16996	0.838204	-1.25418	0.0286238	-2.05335
A_52_P347764	4930451C15Rik	RIKEN cDNA 4930451C15 gene	74685	0.0229864	-2.29256	0.795034	-1.32622	0.0600511	-1.95508
A_51_P190437	4930455F23Rik	RIKEN cDNA 4930455F23 gene	74895	0.0635359	-1.50696	0.551491	-1.37609	0.00783836	-1.70035
A_55_P2256586	4930573O21Rik	RIKEN cDNA 4930573O21 gene	114670	0.213197	-1.28536	0.740779	-1.19044	0.00229864	-1.65598
A_52_P501875	4930578N16Rik	RIKEN cDNA 4930578N16 gene	75051	0.0409706	-1.52927	0.777051	-1.18925	0.00674112	-1.61478
A_51_P218682	4930588N13Rik	RIKEN cDNA 4930588N13 gene	75860	0.116674	-1.48601	0.700489	-1.28555	0.0185158	-1.65097
A_51_P282616	4932425I24Rik	RIKEN cDNA 4932425I24 gene	320214	0.006912	-2.02702	0.246693	-1.61063	0	-2.16312
A_55_P2355676	4933431I19Rik	RIKEN cDNA 4933431I19 gene	71217	0.123552	-1.47632	0.662287	-1.31014	0.016954	-1.67489
A_66_P116860	5031434O11Rik	RIKEN cDNA 5031434O11 gene	100039684	0.0137919	-1.50906	0.261031	-1.39876	0.127562	-1.30138
A_55_P2211164	5330406M23Rik	RIKEN cDNA 5330406M23 gene	76671	0.0421029	-1.69135	0.743713	-1.28819	0.244948	-1.37798
A_55_P2085835	5330417C22Rik	RIKEN cDNA 5330417C22 gene	229722	0.446954	-1.24044	0.771311	-1.22118	0.00398957	-1.75614
A_55_P2383083	5430402P08Rik	RIKEN cDNA 5430402P08 gene	71327	0	-1.9627	0.0578021	-1.53448	0	-1.66523
A_55_P2225087	5430439M09Rik	RIKEN cDNA 5430439M09 gene	71348	0.567704	-1.15658	0.725349	-1.22853	0.00538158	-1.64418
A_51_P360880	5730601F06Rik	RIKEN cDNA 5730601F06 gene	77519	0.384023	-1.19939	0.496891	-1.30229	0.00398957	-1.52071
A_55_P2435504	5830418K08Rik	RIKEN cDNA 5830418K08 gene	319675	0.608263	1.16769	0.755428	1.2499	0	1.81726
A_55_P2295951	5830427D02Rik	RIKEN cDNA 5830427D02 gene	76042	0.257848	-1.45659	0.750416	-1.30536	0.0213437	-1.80255
A_55_P2322555	5930433N17Rik	RIKEN cDNA 5930433N17 gene	399623	0.745867	-1.09579	0.896804	-1.09295	0.0423868	-1.50389
A_55_P2072284	6030429G01Rik	RIKEN cDNA 6030429G01 gene	436022	0.0383851	-1.81124	0.753929	-1.31174	0.0481987	-1.69706
A_51_P417251	6330403K07Rik	RIKEN cDNA 6330403K07 gene	103712	0.0360654	-1.63115	0.515157	-1.41518	0.0185158	-1.65869
A_55_P2001970	6330408A02Rik	RIKEN cDNA 6330408A02 gene	321008	0.50592	-1.19348	0.890461	-1.09857	0.0379862	-1.51343
A_51_P519108	6330439K17Rik	RIKEN cDNA 6330439K17 gene	241688	0	-2.58536	0.0894863	-1.93643	0	-2.64479
A_55_P2196027	6330509M05Rik	RIKEN cDNA 6330509M05 gene	102913	0.374476	-1.26175	0.782734	-1.19169	0.0404352	-1.50632
A_51_P437938	6330578E17Rik	RIKEN cDNA 6330578E17 gene	76178	0.629363	1.1504	0.869402	1.12661	0.0280594	1.61279
A_55_P2146389	6530403G13Rik	RIKEN cDNA 6530403G13 gene	76227	0.481207	1.20799	0.790526	1.18508	0.00229864	1.77337
A_52_P223508	6720401G13Rik	RIKEN cDNA 6720401G13 gene	103012	0.143794	-1.48095	0.182879	-1.69374	0	-2.34259
A_55_P2211793	6720474J12Rik	RIKEN cDNA 6720474J12 gene	320927	0.092066	-1.43372	0.668075	-1.25926	0	-1.67024
A_51_P316935	8430408G22Rik	RIKEN cDNA 8430408G22 gene	213393	0.0106281	-2.66875	0.516512	-1.83532	0.853003	-1.10559
A_66_P122086	9030619P08Rik	RIKEN cDNA 9030619P08 gene	105892	0.851576	1.08661	0.715789	1.40589	0.00783836	2.20531
A_55_P2402134	9130020K20Rik	RIKEN cDNA 9130020K20 gene	108858	0.353437	-1.27546	0.662365	-1.29374	0.0337568	-1.53235
A_55_P2163857	9230105E10Rik	RIKEN cDNA 9230105E10 gene	319236	0.357901	-1.35632	0.681606	-1.36279	0.0185158	-1.79421
A_51_P247393	9330101J02Rik	RIKEN cDNA 9330101J02 gene	664857	0.0308078	-1.89017	0.913864	-1.10978	0.0331962	-1.80351
A_66_P120277	9330182L06Rik	RIKEN cDNA 9330182L06 gene	231014	0.757519	-1.09834	0.782734	1.20849	0.04865	1.53596
A_55_P2034784	9430008C03Rik	RIKEN cDNA 9430008C03 gene	68108	0.006912	1.5826	0.566744	1.26914	0.0389411	1.38637
A_55_P2116833	9430038I01Rik	RIKEN cDNA 9430038I01 gene	77252	0.324849	1.1593	0.3838	1.24417	0	1.61883
A_51_P284442	9530077C05Rik	RIKEN cDNA 9530077C05 gene	68283	0.700691	-1.12569	0.938267	1.06684	0.00674112	1.75131
A_55_P1954724	A130040M12Rik	RIKEN cDNA A130040M12 gene	319269	0.0488538	2.03281	0.167935	2.12125	0	3.06371
A_55_P1973347	A130040M12Rik	RIKEN cDNA A130040M12 gene	319269	0.0164736	1.71199	0.0658944	1.78076	0	2.61079
A_55_P2116650	A130040M12Rik	RIKEN cDNA A130040M12 gene	319269	0.0754139	1.76732	0.0417641	2.28467	0	2.51315
A_55_P2278604	A330009N23Rik	RIKEN cDNA A330009N23 gene	380977	0.756462	-1.10923	0.774203	-1.25342	0.00538158	-1.85176
A_51_P116601	A330021E22Rik	RIKEN cDNA A330021E22 gene	207686	0.006912	-1.79614	0.733875	-1.26118	0.0365639	-1.58493
A_66_P108380	A330021E22Rik	RIKEN cDNA A330021E22 gene	207686	0	-1.92379	0.83059	-1.19647	0.0200426	-1.74855
A_55_P2181251	A430105I19Rik	RIKEN cDNA A430105I19 gene	214239	0.842255	-1.0613	0.490334	1.39888	0	1.83645
A_55_P2367415	A630026N12Rik	RIKEN cDNA A630026N12 gene	320961	0.018899	-1.53141	0.746839	-1.19441	0	-1.74621
A_55_P2372300	A930001A20Rik	RIKEN cDNA A930001A20 gene	77127	0.0106281	-1.63165	0.575842	-1.31966	0	-1.69831
A_55_P2206461	A930006K02Rik	RIKEN cDNA A930006K02 gene	78433	0.0245569	-1.50563	0.253522	-1.43268	0.00988417	-1.51465
A_55_P2043013	A930007A09Rik	RIKEN cDNA A930007A09 gene	432999	0.0348853	-1.62809	0.320375	-1.53304	0.0304664	-1.58073
A_52_P665675	Abca1	ATP-binding cassette, sub-family A (ABC1), member 1	11303	0.0245569	-1.85478	0.226667	-1.69175	0.471713	-1.23494
A_55_P2062981	Abca9	ATP-binding cassette, sub-family A (ABC1), member 9	217262	0.462615	-1.23265	0.818397	-1.17057	0.0298721	-1.57237
A_51_P245368	Abcb1b	ATP-binding cassette, sub-family B (MDR/TAP), member 1B	18669	0.589579	1.13673	0.78013	1.16749	0.00988417	1.54006
A_66_P101519	Abcc9	ATP-binding cassette, sub-family C (CFTR/MRP), member 9	20928	0.018899	-2.03082	0.59237	-1.51333	0.0443429	-1.78428
A_55_P1996504	Abcg2	ATP-binding cassette, sub-family G (WHITE), member 2	26357	0.610417	-1.18042	0.602558	1.40898	0.0369575	1.64629
A_55_P1983426	Abhd14a	abhydrolase domain containing 14A	68644	0.937985	-1.02208	0.772627	-1.17665	0.00538158	-1.5781
A_51_P212068	Abp1	amiloride binding protein 1 (amine oxidase, copper-containing)	76507	0.0137919	-3.207	0.771703	-1.46684	0.324614	-1.59783
A_66_P101407	Acat3	acetyl-Coenzyme A acetyltransferase 3	224530	0.433586	1.29699	0.646769	1.38611	0.0255625	1.71625
A_55_P2038358	Acot1	acyl-CoA thioesterase 1	26897	0.0164736	-1.80069	0.782408	-1.22184	0.72594	1.11413
A_52_P141338	Acot10	acyl-CoA thioesterase 10	64833	0.489684	1.14679	0.863179	1.09187	0	1.56116
A_55_P2085288	Acoxl	acyl-Coenzyme A oxidase-like	74121	0.385143	-1.32555	0.738496	-1.29977	0	-2.07535
A_55_P2115151	Acpl2	acid phosphatase-like 2	235534	0.0137919	-1.66657	0.0497317	-1.69682	0.0249624	-1.46972
A_51_P356265	Acrbp	proacrosin binding protein	54137	0.0895687	-1.41277	0.3373	-1.43151	0	-1.77082
A_51_P479321	Acss1	acyl-CoA synthetase short-chain family member 1	68738	0.107417	-1.76703	0.394703	-1.7631	0	-2.45546
A_55_P1988789	Acss2	acyl-CoA synthetase short-chain family member 2	60525	0.0245569	-1.62107	0.557087	-1.36064	0.0207542	-1.56455
A_51_P303906	Actr2	ARP2 actin-related protein 2 homolog (yeast)	66713	0.671716	-1.10825	0.852394	-1.11709	0	-1.69484
A_51_P430423	Ada	adenosine deaminase	11486	0.198029	1.27201	0.653783	1.21968	0	1.65231
A_55_P2028474	Adam22	a disintegrin and metallopeptidase domain 22	11496	0.0229864	-1.67611	0.154523	-1.65093	0.00538158	-1.71282
A_55_P1955778	Adamts4	a disintegrin-like and metallopeptidase (reprolysin type) with thrombospondin type 1 motif, 4	240913	0.0291881	1.75099	0	2.37819	0	3.53486
A_66_P140742	Adc	arginine decarboxylase	242669	0.735397	1.11969	0.785513	1.23008	0.0089517	1.82756
A_51_P265571	Adm	adrenomedullin	11535	0.006912	1.8912	0	2.24033	0	2.95907
A_55_P2101776	Adora1	adenosine A1 receptor	11539	0.722341	-1.14631	0.704232	1.37517	0	2.82177
A_55_P2029558	Adrb2	adrenergic receptor, beta 2	11555	0.384023	-1.33029	0.940851	1.07348	0.0476429	1.68554
A_55_P2141860	Aen	apoptosis enhancing nuclease	68048	0.252946	1.44723	0.652455	1.4059	0.0462663	1.6971
A_55_P2145804	Aen	apoptosis enhancing nuclease	68048	0.0959724	1.44868	0.2775	1.50325	0.0443429	1.50609
A_51_P486121	Aff3	AF4/FMR2 family, member 3	16764	0.890612	1.05077	0.368087	1.54236	0.0337568	1.62028
A_51_P510891	Afp	alpha fetoprotein	11576	0.390217	1.26978	0.865537	1.12918	0.0220539	1.62089
A_52_P330359	Agbl2	ATP/GTP binding protein-like 2	271813	0.0229864	-1.75165	0.775174	-1.23826	0.339154	-1.29342
A_66_P116657	Agbl2	ATP/GTP binding protein-like 2	271813	0.0421029	-1.71138	0.77941	-1.24487	0.2321	-1.39106
A_55_P2125947	Agpat2	1-acylglycerol-3-phosphate O-acyltransferase 2 (lysophosphatidic acid acyltransferase, beta)	67512	0.979558	-1.00987	0.952577	1.05141	0.0161846	1.68206
A_55_P2152592	Agpat3	1-acylglycerol-3-phosphate O-acyltransferase 3	28169	0.239784	1.18161	0.594513	1.17986	0	1.5135
A_52_P572447	Agpat5	1-acylglycerol-3-phosphate O-acyltransferase 5 (lysophosphatidic acid acyltransferase, epsilon)	52123	0.474178	1.21389	0.746839	1.2335	0.0453142	1.50539
A_51_P433789	Agr3	anterior gradient homolog 3 (Xenopus laevis)	403205	0.0470675	-2.22474	0.850236	-1.25791	0.0315952	-2.18553
A_55_P2049717	Agrp	agouti related protein	11604	0.0106281	-1.60803	0.662157	-1.24413	0.28953	-1.23405
A_55_P2153621	Ahnak	AHNAK nucleoprotein (desmoyokin)	66395	0.746485	1.08817	0.020592	1.88395	0	2.6548
A_55_P2302577	AI426330	expressed sequence AI426330	101563	0	-1.98261	0.139132	-1.62182	0.00538158	-1.70722
A_52_P458000	AI467606	expressed sequence AI467606	101602	0.652882	-1.11873	0.384962	-1.39822	0.0155093	-1.51972
A_55_P1967820	AI661453	expressed sequence AI661453	224833	0.945557	-1.0316	0.777502	1.28738	0.00988417	2.02305
A_51_P472829	Aif1l	allograft inflammatory factor 1-like	108897	0	1.81412	0.0962503	1.76581	0.00229864	2.07221
A_55_P2002854	Aifm2	apoptosis-inducing factor, mitochondrion-associated 2	71361	0.95024	1.01893	0.790881	1.16431	0	1.73129
A_55_P1991530	AK129341	cDNA sequence AK129341	234915	0.006912	-2.04975	0.633757	-1.40977	0.00988417	-1.91666
A_52_P639751	Akap14	A kinase (PRKA) anchor protein 14	434756	0.0164736	-2.022	0.569668	-1.50636	0.0213437	-1.8966
A_55_P2174743	Akap7	A kinase (PRKA) anchor protein 7	432442	0.773032	1.1084	0.950355	1.06348	0.0458417	-1.65924
A_51_P486618	Akr1b10	aldo-keto reductase family 1, member B10 (aldose reductase)	67861	0.416042	-1.2002	0.384962	-1.36928	0.00229864	-1.65877
A_55_P2095196	Akr1b10	aldo-keto reductase family 1, member B10 (aldose reductase)	67861	0.579827	-1.104	0.611916	-1.19953	0	-1.56412
A_51_P331288	Akr1b7	aldo-keto reductase family 1, member B7	11997	0.269303	-1.24612	0.472695	-1.30914	0.00783836	-1.51396
A_51_P128987	Akr1b8	aldo-keto reductase family 1, member B8	14187	0.188866	1.47748	0.0497317	1.97146	0.00229864	2.14346
A_55_P2007155	Akr1c14	aldo-keto reductase family 1, member C14	105387	0.240047	-1.65096	0.282805	2.03342	0	5.89525
A_55_P2043147	Akr1e1	aldo-keto reductase family 1, member E1	56043	0.544945	-1.15392	0.310963	-1.40639	0.00783836	-1.53282
A_55_P2083649	Alas1	aminolevulinic acid synthase 1	11655	0.0396201	-1.75394	0.178093	-1.71219	0.122616	-1.47655
A_51_P334942	Aldh1a1	aldehyde dehydrogenase family 1, subfamily A1	11668	0	-2.06894	0.473458	-1.50105	0.282433	-1.34802
A_52_P87843	Aldh1a3	aldehyde dehydrogenase family 1, subfamily A3	56847	0.0748801	2.75705	0	10.7162	0	6.36971
A_55_P2065562	Aldh3a1	aldehyde dehydrogenase family 3, subfamily A1	11670	0.006912	-2.03516	0.119617	-1.82931	0	-2.20014
A_55_P2101216	Aldh3a1	aldehyde dehydrogenase family 3, subfamily A1	11670	0.0261256	-1.8803	0.251949	-1.73209	0.00229864	-2.12688
A_55_P2058942	Aldh3b1	aldehyde dehydrogenase 3 family, member B1	67689	0.006912	-1.71967	0.588358	-1.32937	0.0541245	-1.4649
A_51_P338485	Aldh6a1	aldehyde dehydrogenase family 6, subfamily A1	104776	0	-1.83367	0.773946	-1.24198	0.95167	1.02142
A_51_P494125	Alpl	alkaline phosphatase, liver/bone/kidney	11647	0.967555	1.01612	0.625756	1.36928	0	2.19722
A_51_P348804	Amotl2	angiomotin-like 2	56332	0.248055	1.35611	0.595957	1.34998	0.0234755	1.59689
A_51_P114634	Amz1	archaelysin family metallopeptidase 1	231842	0.766453	-1.07347	0.235254	-1.43286	0.00229864	-1.62009
A_51_P121390	Anapc11	anaphase promoting complex subunit 11	66156	0.59115	-1.15022	0.204086	-1.51003	0.00674112	-1.62425
A_51_P391159	Ang	angiogenin, ribonuclease, RNase A family, 5	11727	0.0734976	-1.44969	0	-1.82034	0	-1.76994
A_51_P179504	Ang3	angiogenin, ribonuclease A family, member 3	11730	0.283881	-1.30627	0.574249	-1.34138	0.0261585	-1.54067
A_66_P134474	Ang3	angiogenin, ribonuclease A family, member 3	11730	0.476851	-1.18934	0.409	-1.39003	0.0207542	-1.51209
A_52_P98778	Ang4	angiogenin, ribonuclease A family, member 4	219033	0.378828	-1.24879	0.583637	-1.32423	0	-1.72982
A_51_P338443	Angptl4	angiopoietin-like 4	57875	0.827571	1.12528	0.0326749	3.14899	0	5.09043
A_55_P2030721	Ankle1	ankyrin repeat and LEM domain containing 1	234396	0.0106281	1.82833	0.847747	1.16561	0.456826	1.23935
A_52_P120803	Ankrd1	ankyrin repeat domain 1 (cardiac muscle)	107765	0.737406	1.1637	0.0739991	2.37545	0	2.99237
A_55_P2170978	Ankrd13d	ankyrin repeat domain 13 family, member D	68423	0.0832588	-1.34827	0.594454	-1.25066	0	-1.58421
A_65_P18433	Ankrd28	ankyrin repeat domain 28	105522	0.506981	1.17382	0.582804	1.29886	0.0147159	1.53588
A_52_P125350	Anp32e	acidic (leucine-rich) nuclear phosphoprotein 32 family, member E	66471	0.0277256	1.51621	0.594513	1.29595	0.745495	1.08294
A_51_P407248	Antxr1	anthrax toxin receptor 1	69538	0.80599	-1.07241	0.272768	-1.50474	0	-1.99062
A_51_P142515	Antxr2	anthrax toxin receptor 2	71914	0.474178	-1.23504	0.693514	-1.29782	0.00398957	-1.85935
A_55_P2056325	Anxa3	annexin A3	11745	0.307985	1.25714	0.128128	1.56389	0	1.80977
A_52_P354298	Ap2a2	adaptor protein complex AP-2, alpha 2 subunit	11772	0.308468	1.50951	0.801927	1.29574	0.0365639	1.94159
A_51_P473576	Apex1	apurinic/apyrimidinic endonuclease 1	11792	0.0291881	1.60062	0.645229	1.30619	0.211303	1.32331
A_55_P2015044	Aph1a	anterior pharynx defective 1a homolog (C. elegans)	226548	0.308925	1.30605	0.773946	1.2125	0.0207542	1.57822
A_51_P209327	Apln	apelin	30878	0.734701	1.12492	0.422747	-1.55361	0	-2.86475
A_51_P408082	Apoa1	apolipoprotein A-I	11806	0.500156	1.26434	0.691778	1.35634	0.0321161	1.73089
A_55_P2055158	Apod	apolipoprotein D	11815	0.885195	1.0527	0.715789	1.3001	0.00229864	2.41072
A_55_P2093286	Apod	apolipoprotein D	11815	0.484365	-1.36625	0.785167	1.33107	0	2.93737
A_55_P2043367	Apol9a	apolipoprotein L 9a	223672	0.0319637	1.56542	0.967921	-1.02945	0.840132	1.05626
A_66_P110633	Apol9b	apolipoprotein L 9b	71898	0.0277256	1.64708	0.892889	1.09606	0.731858	1.09536
A_51_P179907	Appl2	adaptor protein, phosphotyrosine interaction, PH domain and leucine zipper containing 2	216190	0	-1.78191	0.441802	-1.39758	0.0634467	-1.44082
A_55_P2031939	Aqp4	aquaporin 4	11829	0.006912	-1.92267	0.801731	-1.22402	0.0675404	-1.59245
A_55_P2018076	Arap1	ArfGAP with RhoGAP domain, ankyrin repeat and PH domain 1	69710	0.927015	-1.02552	0.603984	-1.2713	0.0147159	-1.50309
A_52_P482897	Areg	amphiregulin	11839	0.364784	1.48555	0.32159	1.95343	0	2.98718
A_51_P222590	Arf6	ADP-ribosylation factor 6	11845	0.0106281	1.74186	0.70198	1.28359	0.0481987	1.54853
A_51_P303160	Arg1	arginase, liver	11846	0.0245569	3.64526	0.154523	3.5094	0.0155093	3.75792
A_52_P374897	Arg2	arginase type II	11847	0.63416	-1.19713	0.705822	1.37214	0.00538158	2.13684
A_52_P527106	Arhgap12	Rho GTPase activating protein 12	75415	0.33441	-1.26048	0.681273	-1.2507	0.0213437	-1.5208
A_55_P2105242	Arhgap39	Rho GTPase activating protein 39	223666	0.0926641	-1.34313	0.245858	-1.3944	0	-1.5943
A_55_P2075919	Arhgap40	Rho GTPase activating protein 40	545481	0.951351	-1.01753	0.633403	1.24801	0.00398957	1.6427
A_51_P417074	Arhgap8	Rho GTPase activating protein 8	73167	0.653713	1.15461	0.693514	1.31108	0.0321161	1.65837
A_55_P2091551	Arhgap9	Rho GTPase activating protein 9	216445	0.474394	-1.17916	0.653184	-1.2492	0.00398957	-1.54755
A_51_P379976	Arl4a	ADP-ribosylation factor-like 4A	11861	0.006912	-1.76418	0.959341	-1.04057	0.423252	1.22103
A_55_P2057528	Arl4d	ADP-ribosylation factor-like 4D	80981	0.589858	-1.27714	0.850236	1.23308	0.0310633	2.045
A_55_P2120469	Armc2	armadillo repeat containing 2	213402	0.0261256	-2.16421	0.630192	-1.52793	0.00988417	-2.10109
A_55_P2008016	Armc3	armadillo repeat containing 3	70882	0.0462742	-1.92995	0.512548	-1.62547	0	-2.57729
A_55_P2130695	Armc4	armadillo repeat containing 4	74934	0.0383851	-2.34799	0.690862	-1.54278	0.0255625	-2.23031
A_55_P1957922	Arrdc2	arrestin domain containing 2	70807	0.407088	-1.30383	0.882596	1.12893	0.00229864	1.96397
A_55_P2088440	Arrdc2	arrestin domain containing 2	70807	0.542963	-1.25313	0.823312	1.22413	0.0379862	1.75141
A_51_P111612	Arrdc4	arrestin domain containing 4	66412	0.390954	-1.27898	0.6672	-1.31467	0	-1.84124
A_55_P2101191	Arrdc4	arrestin domain containing 4	66412	0.483244	1.14691	0.330567	1.32547	0	1.82288
A_51_P282227	As3mt	arsenic (+3 oxidation state) methyltransferase	57344	0.249459	-1.4141	0.774827	-1.25143	0.0414306	-1.65456
A_51_P330213	Asf1b	ASF1 anti-silencing function 1 homolog B (S. cerevisiae)	66929	0	1.99357	0.713273	1.24852	0.140663	1.36378
A_55_P2003823	Asgr1	asialoglycoprotein receptor 1	11889	0.0245569	-1.73752	0.154523	-1.75702	0.0089517	-1.83919
A_55_P2003824	Asgr1	asialoglycoprotein receptor 1	11889	0	-2.73284	0	-3.12351	0	-2.82801
A_55_P1995497	Atad3a	ATPase family, AAA domain containing 3A	108888	0.170953	1.42406	0.692838	1.28897	0.032668	1.57571
A_52_P599055	Atg14	VATG14 autophagy related 14 homolog (S. cerevisiae)	218978	0	-1.55116	0.234239	-1.3522	0.0667888	-1.30469
A_55_P1985428	Atg16l2	autophagy related 16 like 2 (S. cerevisiae)	73683	0.469037	-1.16159	0.431126	-1.31722	0	-1.59102
A_51_P376789	Athl1	ATH1, acid trehalase-like 1 (yeast)	212974	0.378407	-1.17876	0.681273	-1.18895	0.00229864	-1.54434
A_51_P209736	Atoh8	atonal homolog 8 (Drosophila)	71093	0.561376	1.21789	0.957032	-1.05303	0.0443429	1.65617
A_55_P2038217	Atp13a4	ATPase type 13A4	224079	0.29645	-1.3464	0.608519	-1.3735	0.0108916	-1.77337
A_51_P151484	Atp1b1	ATPase, Na+/K+ transporting, beta 1 polypeptide	11931	0.985642	-1.00841	0.719749	1.33367	0.0355313	1.71503
A_51_P256384	Atp2b2	ATPase, Ca++ transporting, plasma membrane 2	11941	0.574791	-1.23543	0.94877	-1.07207	0.0185158	-1.90291
A_55_P1971931	Atp2c2	ATPase, Ca++ transporting, type 2C, member 2	69047	0.138294	-1.41341	0.733688	-1.23757	0.035986	-1.51368
A_55_P2067682	Atp5l	ATP synthase, H+ transporting, mitochondrial F0 complex, subunit g	27425	0.476427	1.17502	0.660992	1.24251	0	1.76533
A_55_P1953003	Atp6v0a4	ATPase, H+ transporting, lysosomal V0 subunit A4	140494	0.299917	1.39244	0.711857	1.32952	0	2.51376
A_52_P169982	Atp6v1b1	ATPase, H+ transporting, lysosomal V1 subunit B1	110935	0.103946	-1.41273	0.70198	-1.23199	0.0155093	-1.51108
A_51_P178772	AU018778	expressed sequence AU018778	234564	0.0462742	-2.04243	0.359949	-1.81027	0.00538158	-2.38652
A_55_P1980636	Aurka	aurora kinase A	20878	0.0277256	1.87865	0.810064	1.23748	0.439499	1.29004
A_55_P2274378	AW549542	expressed sequence AW549542	100993	0.412284	-1.43114	0.603485	1.59248	0.00783836	2.38361
A_51_P456721	Azgp1	alpha-2-glycoprotein 1, zinc	12007	0.0106281	-1.95217	0.616219	-1.39598	0.0524185	-1.59087
A_55_P2017769	B020031M17Rik	RIKEN cDNA B020031M17 gene	333467	0.768142	1.11178	0.99726	1.00345	0.0355313	-1.70524
A_51_P220723	B230118H07Rik	RIKEN cDNA B230118H07 gene	68170	0.544161	-1.17443	0.681273	-1.27178	0.0331962	-1.52662
A_52_P101238	B230354K17Rik	RIKEN cDNA B230354K17 gene	320063	0.543492	-1.18453	0.616219	-1.33085	0.0227791	-1.59173
A_55_P2172022	B4galt1	UDP-Gal:betaGlcNAc beta 1,4- galactosyltransferase, polypeptide 1	14595	0.13039	1.33699	0.267633	1.4149	0.0089517	1.5148
A_55_P1958140	B9d1	B9 protein domain 1	27078	0.512763	-1.1995	0.724318	-1.25412	0.0161846	-1.61925
A_66_P114768	Bach2	BTB and CNC homology 2	12014	0.261587	-1.34391	0.279149	-1.54373	0.0429588	-1.53799
A_51_P419286	Batf3	basic leucine zipper transcription factor, ATF-like 3	381319	0.006912	1.72283	0.0930274	1.67828	0.42388	1.21294
A_55_P2409088	BB163080	expressed sequence BB163080	106459	0.580434	-1.16283	0.56522	-1.35157	0.0220539	-1.57319
A_51_P446570	Bbox1	butyrobetaine (gamma), 2-oxoglutarate dioxygenase 1 (gamma-butyrobetaine hydroxylase)	170442	0.0319637	-1.8769	0.857442	-1.17543	0.41843	-1.29575
A_55_P2121491	Bbs9	Bardet-Biedl syndrome 9 (human)	319845	0.0164736	-1.53583	0.438087	-1.32656	0.192261	-1.26418
A_52_P627269	BC015286	cDNA sequence BC015286	234669	0.0748801	-1.46677	0.334508	-1.44948	0.00538158	-1.74525
A_55_P2326337	BC026513	cDNA sequence BC026513	245855	0.067285	-1.32319	0.557087	-1.23346	0.00229864	-1.55193
A_55_P2202539	BC028789	cDNA sequence BC028789	407802	0.519482	-1.16344	0.620824	-1.27461	0.0137889	-1.53218
A_55_P2029846	BC031353	cDNA sequence BC031353	235493	0.006912	-1.52569	0.359073	-1.3667	0.705363	-1.08601
A_52_P596755	BC048355	cDNA sequence BC048355	381101	0.0229864	1.70663	0.769772	1.22456	0.196689	1.36017
A_55_P2091153	BC051142	cDNA sequence BC051142	407788	0	-1.93407	0.717169	-1.29637	0.0286238	-1.65049
A_51_P198775	BC055324	cDNA sequence BC055324	381306	0.0229864	1.61037	0.811898	1.16392	0.60441	1.13936
A_55_P2154719	BC064078	cDNA sequence BC064078	408064	0.0712489	-1.50362	0.281187	-1.50727	0.0147159	-1.58674
A_52_P1004509	BC065397	cDNA sequence BC065397	436230	0.142707	-1.29282	0.520464	-1.26693	0	-1.6278
A_55_P2017362	BC068157	cDNA sequence BC068157	73072	0.126214	-1.45162	0.509932	-1.4105	0	-1.81812
A_55_P1971599	Bcan	brevican	12032	0.160602	-1.52392	0.174426	-1.75259	0.00398957	-1.97418
A_55_P2015782	Bcas1	breast carcinoma amplified sequence 1	76960	0.312589	-1.24056	0.693514	-1.21806	0.0137889	-1.50592
A_52_P510877	Bcl2l1	BCL2-like 1	12048	0.979254	1.01292	0.756143	1.31921	0.0137889	1.98521
A_55_P1974877	Bcl2l1	BCL2-like 1	12048	0.705988	-1.09458	0.544522	1.30593	0	1.79265
A_55_P2066116	Bcl3	B-cell leukemia/lymphoma 3	12051	0.0261256	1.59757	0.0326749	1.69887	0.00538158	1.67729
A_52_P161495	Bcl6	B-cell leukemia/lymphoma 6	12053	0.0470675	-1.50378	0.325703	-1.4446	0.0255625	-1.51373
A_55_P2014460	Bdkrb1	bradykinin receptor, beta 1	12061	0.826116	1.05959	0.535266	1.33015	0.0207542	1.51028
A_52_P340669	Bhlha15	basic helix-loop-helix family, member a15	17341	0.0164736	2.03347	0.441802	1.67765	0.252233	1.47246
A_55_P2103963	Bhmt	betaine-homocysteine methyltransferase	12116	0.687206	1.16545	0.777051	1.2875	0.0462663	1.73755
A_55_P1983773	Birc5	baculoviral IAP repeat-containing 5	11799	0.006912	1.9181	0.934102	-1.07801	0.944924	1.02612
A_55_P2002757	Blnk	B-cell linker	17060	0.761448	-1.12921	0.447755	-1.63177	0.035986	-1.78843
A_52_P382876	Bloc1s3	biogenesis of lysosome-related organelles complex-1, subunit 3	232946	0.0409706	1.69293	0.793793	1.21549	0.241838	1.35453
A_55_P2029106	Bmf	BCL2 modifying factor	171543	0.0229864	-1.5252	0.374193	-1.37472	0.43227	-1.17886
A_55_P2006703	Bmp1	bone morphogenetic protein 1	12153	0.968572	1.01287	0.911547	1.07547	0.0155093	1.52973
A_51_P488196	Bmper	BMP-binding endothelial regulator	73230	0.326598	1.2726	0	1.9782	0.0491308	1.4695
A_55_P2162324	Bmx	BMX non-receptor tyrosine kinase	12169	0.006912	-1.73455	0.30567	-1.40857	0.137893	-1.31436
A_55_P2040357	Bola1	bolA-like 1 (E. coli)	69168	0.541025	-1.17322	0.583637	-1.32465	0	-1.9823
A_51_P283876	Bphl	biphenyl hydrolase-like (serine hydrolase, breast epithelial mucin-associated antigen)	68021	0.006912	-1.74356	0.553858	-1.35143	0	-1.94697
A_52_P563450	Brix1	BRX1, biogenesis of ribosomes, homolog (S. cerevisiae)	67832	0.825681	-1.06217	0.862422	-1.11729	0	-1.77418
A_51_P169693	Bst2	bone marrow stromal cell antigen 2	69550	0.96365	1.01599	0.862097	-1.12786	0	-1.79909
A_52_P381553	Btbd17	BTB (POZ) domain containing 17	72014	0.410859	1.22499	0	1.74516	0.0537077	1.44942
A_55_P1962532	Btn3a3	butyrophilin, subfamily 3, member A3	632126	0.751007	1.18008	0.999737	-1.00087	0.0200426	2.31775
A_52_P215539	C030006K11Rik	RIKEN cDNA C030006K11 gene	223665	0.967324	-1.01525	0.792079	1.19655	0.0349235	1.55458
A_66_P133383	C030048H21Rik	RIKEN cDNA C030048H21 gene	77481	0	-3.02317	0.72286	-1.55661	0.0467683	-2.21549
A_55_P2311208	C130045F17Rik	RIKEN cDNA C130045F17 gene	319457	0.0245569	-1.67423	0.370656	-1.49912	0	-2.02339
A_55_P2088380	C230072F16Rik	RIKEN cDNA C230072F16 gene	320784	0.0396201	-2.10387	0.636305	-1.55278	0.00538158	-2.4909
A_51_P110301	C3	complement component 3	12266	0.0137919	2.31766	0.432831	1.69109	0.176775	1.54405
A_55_P2038525	C3	complement component 3	12266	0.0106281	2.17597	0.57085	1.51131	0.277884	1.40895
A_51_P117581	Cables1	CDK5 and Abl enzyme substrate 1	63955	0.0396201	-1.62226	0.416013	-1.47502	0.0177693	-1.64893
A_51_P498720	Cacna2d1	calcium channel, voltage-dependent, alpha2/delta subunit 1	12293	0.0209929	-1.50373	0.581071	-1.26714	0.148045	-1.28356
A_55_P1968858	Cadps	Ca2+-dependent secretion activator	27062	0	-1.74897	0.116666	-1.59874	0	-1.77496
A_55_P2139942	Calca	calcitonin/calcitonin-related polypeptide, alpha	12310	0.509817	-1.39112	0.739514	1.48583	0.016954	2.36931
A_51_P137709	Calml3	calmodulin-like 3	70405	0.101693	-2.01323	0.761441	-1.43476	0.0462663	-2.1043
A_52_P367760	Calml4	calmodulin-like 4	75600	0	-2.12067	0.369727	-1.55814	0.00538158	-1.85306
A_55_P2113165	Camkk1	calcium/calmodulin-dependent protein kinase kinase 1, alpha	55984	0.0570537	-1.38024	0.123552	-1.44216	0	-1.57562
A_55_P2129373	Capn11	calpain 11	268958	0.0229864	1.85181	0.561533	1.44597	0.261034	1.36561
A_55_P2011445	Capn13	calpain 13	381122	0.0245569	-1.57105	0.509932	-1.34666	0.0379862	-1.47146
A_55_P2089091	Caps2	calcyphosphine 2	353025	0.0277256	-1.76279	0.132189	-1.77309	0.0742448	-1.52809
A_55_P2114680	Car4	carbonic anhydrase 4	12351	0.0455317	1.53825	0.239923	1.51311	0.524664	1.163
A_66_P126640	Car8	carbonic anhydrase 8	12319	0.519545	-1.27934	0.682976	-1.4103	0.00783836	-2.03907
A_55_P2104567	Casc1	cancer susceptibility candidate 1	320662	0.0106281	-2.3948	0.748176	-1.432	0.0234755	-2.17499
A_55_P2078670	Cbs	cystathionine beta-synthase	12411	0.044315	-1.56676	0.612571	-1.31799	0.61376	-1.13518
A_55_P2128929	Cc2d2a	coiled-coil and C2 domain containing 2A	231214	0.163157	-1.39464	0.880122	-1.10683	0.0398525	-1.51508
A_52_P39083	Ccbe1	collagen and calcium binding EGF domains 1	320924	0.761892	-1.1425	0.821139	1.26021	0.0342803	1.9606
A_55_P2046288	Ccdc103	coiled-coil domain containing 103	73293	0.006912	-1.77445	0.639034	-1.34835	0.00988417	-1.73795
A_55_P2086860	Ccdc121	coiled-coil domain containing 121	403180	0.0383851	-2.63568	0.959148	-1.08657	0.596358	-1.33122
A_51_P344346	Ccdc129	coiled-coil domain containing 129	232016	0	-3.04402	0.0497317	-2.33525	0	-2.69098
A_51_P115526	Ccdc146	coiled-coil domain containing 146	75172	0.0164736	-1.71832	0.690522	-1.29057	0	-1.80421
A_55_P2063391	Ccdc147	coiled-coil domain containing 147	381229	0.0421029	-2.28841	0.825426	-1.3079	0.408715	-1.44214
A_51_P398603	Ccdc150	coiled-coil domain containing 150	78016	0.0106281	-1.69273	0.805895	-1.17731	0.07229	-1.44755
A_55_P2048373	Ccdc17	coiled-coil domain containing 17	622665	0.0334247	-1.71643	0.769282	-1.25743	0.0905456	-1.51391
A_55_P2009498	Ccdc28a	coiled-coil domain containing 28A	215814	0.0553513	-1.46562	0.206651	-1.50528	0.00229864	-1.69885
A_51_P321600	Ccdc30	coiled-coil domain containing 30	73332	0.0563022	-1.58796	0.614917	-1.35827	0.0453142	-1.57559
A_66_P106421	Ccdc30	coiled-coil domain containing 30	73332	0.0229864	-1.72818	0.748176	-1.24179	0.0627754	-1.49358
A_52_P171178	Ccdc33	coiled-coil domain containing 33	382077	0.0277256	-2.03499	0.894583	-1.14143	0.125136	-1.61594
A_52_P345301	Ccdc37	coiled-coil domain containing 37	243538	0	-2.21904	0.812813	-1.22392	0.0315952	-1.7691
A_51_P490700	Ccdc40	coiled-coil domain containing 40	207607	0.0261256	-1.90166	0.772899	-1.28054	0.110152	-1.5542
A_55_P2234744	Ccdc52	coiled-coil domain containing 52	212514	0.614726	-1.17333	0.839916	-1.17038	0.0161846	-1.7664
A_55_P2002642	Ccdc67	coiled-coil domain containing 67	234964	0.0396201	-2.01787	0.763517	-1.3652	0.0617199	-1.85363
A_51_P331752	Ccl11	chemokine (C-C motif) ligand 11	20292	0.0372574	2.96758	0	5.16148	0.00988417	3.42647
A_51_P114462	Ccl17	chemokine (C-C motif) ligand 17	20295	0	3.48071	0	3.38074	0	2.84275
A_55_P2099742	Ccl19	chemokine (C-C motif) ligand 19	24047	0.997551	-1.00178	0.656282	1.58601	0.0108916	2.47014
A_55_P2127991	Ccl19	chemokine (C-C motif) ligand 19	24047	0.7761	-1.07614	0.887343	1.09392	0.00988417	1.5689
A_55_P2127995	Ccl19	chemokine (C-C motif) ligand 19	24047	0.945751	-1.0292	0.620824	1.4198	0.0491308	1.65902
A_51_P286737	Ccl2	chemokine (C-C motif) ligand 2	20296	0	3.52281	0	4.95026	0	3.93938
A_55_P1955821	Ccl21b	chemokine (C-C motif) ligand 21B (leucine)	100042493	0.707282	-1.13211	0.731606	-1.29329	0.0423868	-1.63176
A_51_P322640	Ccl24	chemokine (C-C motif) ligand 24	56221	0	10.6599	0	9.8442	0.136739	2.71518
A_55_P2068723	Ccl27a	chemokine (C-C motif) ligand 27A	20301	0.367856	-1.29993	0.677636	-1.3112	0.0494547	-1.55521
A_51_P140710	Ccl3	chemokine (C-C motif) ligand 3	20302	0.0334247	1.87843	0.112772	1.94665	0	2.37656
A_52_P638459	Ccl5	chemokine (C-C motif) ligand 5	20304	0.785711	-1.09955	0.417144	-1.55207	0.0261585	-1.69712
A_51_P436652	Ccl7	chemokine (C-C motif) ligand 7	20306	0	5.46232	0	6.90807	0.00229864	4.32514
A_51_P481920	Ccna2	cyclin A2	12428	0	2.00012	0.816106	1.18233	0.463848	1.22107
A_51_P457528	Ccnb2	cyclin B2	12442	0.0106281	1.61459	0.95565	1.03724	0.531611	1.14252
A_51_P408946	Ccne1	cyclin E1	12447	0	1.93443	0.739728	1.24229	0.166194	1.36005
A_55_P2039324	Ccnf	cyclin F	12449	0.006912	1.86139	0.748176	1.26661	0.36109	1.28271
A_51_P291501	Ccno	cyclin O	218630	0.0705079	-1.47021	0.0497317	-1.69951	0.00538158	-1.68466
A_55_P2050226	Ccrl1	chemokine (C-C motif) receptor-like 1	252837	0.269459	-1.44893	0.234051	-1.76106	0	-2.3048
A_51_P172853	Cd14	CD14 antigen	12475	0.965796	1.02275	0.246693	1.86568	0.0242378	1.95984
A_55_P2181904	Cd164l2	CD164 sialomucin-like 2	69655	0.815697	-1.05795	0.825392	1.1264	0	1.72064
A_55_P2079079	Cd19	CD19 antigen	12478	0.915005	-1.05008	0.56522	-1.54906	0.0220539	-1.92036
A_55_P2077901	Cd2	CD2 antigen	12481	0.773469	1.08168	0.261031	-1.48932	0.00783836	-1.64917
A_55_P2018061	Cd209a	CD209a antigen	170786	0.785272	1.12402	0.875367	-1.17881	0.0119166	-2.05432
A_55_P2040805	Cd209c	CD209c antigen	170776	0.994363	-1.00255	0.80643	1.16941	0.0342803	-1.5102
A_55_P1960376	Cd209e	CD209e antigen	170780	0.0383851	1.66754	0.0658944	1.86797	0.279261	1.32525
A_55_P2004511	Cd300lf	CD300 antigen like family member F	246746	0.51771	1.26583	0.694366	1.37773	0.0389411	1.77302
A_55_P2075195	Cd302	CD302 antigen	66205	0.484156	1.21479	0.584778	1.35096	0	2.15934
A_55_P2156229	Cd3e	CD3 antigen, epsilon polypeptide	12501	0.0308078	1.5696	0.820799	1.15837	0.889053	1.04236
A_51_P317443	Cd3eap	CD3E antigen, epsilon polypeptide associated protein	70333	0.0616843	1.26432	0.0962503	1.33629	0	1.51254
A_55_P2000224	Cd63	CD63 antigen	12512	0.0851797	1.46449	0.265637	1.47946	0	1.69656
A_55_P1961270	Cd72	CD72 antigen	12517	0.986593	-1.0064	0.428798	-1.45053	0.00398957	-1.76968
A_55_P2180415	Cd72	CD72 antigen	12517	0.950544	-1.0218	0.291182	-1.50415	0	-1.71946
A_55_P2017160	Cdc14a	CDC14 cell division cycle 14 homolog A (S. cerevisiae)	229776	0	-2.07539	0.271852	-1.60654	0.00229864	-1.94368
A_55_P1996946	Cdc20	cell division cycle 20 homolog (S. cerevisiae)	107995	0	1.71898	0.955902	1.04211	0.938977	1.02315
A_55_P2088014	Cdc42ep4	CDC42 effector protein (Rho GTPase binding) 4	56699	0.991512	1.00371	0.659219	1.28652	0	2.0276
A_52_P628067	Cdca3	cell division cycle associated 3	14793	0.0137919	1.79446	0.83644	1.17079	0.414595	1.25373
A_51_P125135	Cdca5	cell division cycle associated 5	67849	0.0308078	1.88552	0.99496	-1.00703	0.615711	1.1871
A_55_P2012498	Cdca7	cell division cycle associated 7	66953	0.0209929	1.63462	0.794295	1.17448	0.912428	-1.03218
A_51_P155142	Cdca8	cell division cycle associated 8	52276	0.006912	1.57762	0.875367	-1.09125	0.771295	1.06712
A_55_P2050390	Cdh22	cadherin 22	104010	0.0540029	-1.55384	0.324033	-1.51306	0.0213437	-1.58319
A_66_P122115	Cdhr3	cadherin-related family member 3	68764	0.0106281	-2.92765	0.688343	-1.6347	0.0119166	-2.72108
A_55_P2048588	Cdk1	cyclin-dependent kinase 1	12534	0.0209929	1.97185	0.927189	1.10111	0.547976	1.24022
A_51_P158388	Cdk19	cyclin-dependent kinase 19	78334	0.0616843	-1.33432	0.101006	-1.42113	0	-1.63352
A_55_P2121352	Cdk5	cyclin-dependent kinase 5	12568	0.372843	-1.19701	0.619025	-1.2363	0	-1.682
A_51_P363947	Cdkn1a	cyclin-dependent kinase inhibitor 1A (P21)	12575	0.665403	1.19553	0.555008	1.57705	0	3.46146
A_55_P1979526	Cdkn2b	cyclin-dependent kinase inhibitor 2B (p15, inhibits CDK4)	12579	0.576395	1.25652	0.578585	1.56086	0.0286238	1.93756
A_52_P159050	Cds2	CDP-diacylglycerol synthase (phosphatidate cytidylyltransferase) 2	110911	0.925701	-1.03325	0.842097	1.15322	0.0185158	1.64638
A_51_P444447	Cebpd	CCAAT/enhancer binding protein (C/EBP), delta	12609	0.883234	1.08353	0.0816124	2.54	0	3.52913
A_55_P2106150	Cenpk	centromere protein K	60411	0.0245569	1.82432	0.833245	1.19219	0.538639	1.21569
A_52_P329054	Cep70	centrosomal protein 70	68121	0	-1.84054	0.0782904	-1.67085	0.00783836	-1.68199
A_55_P1959500	Ces5	carboxylesterase 5	234673	0.142567	-1.39686	0.0497317	-1.79542	0	-2.0808
A_55_P2057906	Cetn2	centrin 2	26370	0.0434903	-1.56004	0.551362	-1.35364	0	-1.98507
A_55_P1980539	Cetn4	centrin 4	207175	0	-1.78877	0.159174	-1.59876	0	-2.32685
A_55_P2029294	Cetn4	centrin 4	207175	0.114404	-1.47033	0.509932	-1.42224	0	-2.00593
A_51_P413866	Cfb	complement factor B	14962	0.0261256	1.87145	0.647379	1.41413	0.12974	1.54464
A_55_P2008987	Ch25h	cholesterol 25-hydroxylase	12642	0.0209929	2.71453	0.0326749	3.08149	0	4.03454
A_51_P480073	Chad	chondroadherin	12643	0.158472	-1.93759	0.741047	-1.50697	0.0242378	-2.31909
A_51_P196973	Chaf1a	chromatin assembly factor 1, subunit A (p150)	27221	0.0348853	1.59795	0.639481	1.29859	0.0541245	1.45347
A_51_P367310	Chaf1b	chromatin assembly factor 1, subunit B (p60)	110749	0.138294	1.47638	0.784162	1.21515	0.035986	1.59759
A_55_P2085181	Chaf1b	chromatin assembly factor 1, subunit B (p60)	110749	0.0635359	1.40441	0.839885	1.11485	0.00538158	1.50667
A_51_P269084	Chchd10	coiled-coil-helix-coiled-coil-helix domain containing 10	103172	0.0229864	-1.64045	0.288288	-1.50675	0.0369575	-1.53608
A_55_P1990261	Chchd6	coiled-coil-helix-coiled-coil-helix domain containing 6	66098	0.352006	-1.26982	0.66246	-1.27982	0.0213437	-1.56614
A_51_P191669	Chgb	chromogranin B	12653	0.0106281	-1.50524	0.462922	-1.28811	0.463983	-1.1446
A_51_P167292	Chi3l3	chitinase 3-like 3	12655	0.006912	2.89672	0.539758	1.79697	0.0784087	1.96053
A_52_P56636	Chia	chitinase, acidic	81600	0.0106281	2.56784	0.276239	1.95545	0.0213437	2.11874
A_52_P441294	Chl1	cell adhesion molecule with homology to L1CAM	12661	0.418936	1.43072	0.142423	2.24483	0.016954	2.21235
A_55_P2093774	Chl1	cell adhesion molecule with homology to L1CAM	12661	0.532474	1.21536	0.161374	1.71151	0.0374607	1.61326
A_51_P305843	Chordc1	cysteine and histidine-rich domain (CHORD)-containing, zinc-binding protein 1	66917	0.677932	1.08335	0.735617	-1.16063	0	-1.55516
A_55_P1987904	Chpf2	chondroitin polymerizing factor 2	100910	0.189892	-1.44092	0.638273	-1.3623	0.00229864	-1.89895
A_51_P475342	Chrnb1	cholinergic receptor, nicotinic, beta polypeptide 1 (muscle)	11443	0.627501	1.13207	0.893472	1.09041	0.0274306	1.51406
A_51_P208680	Chtf18	CTF18, chromosome transmission fidelity factor 18 homolog (S. cerevisiae)	214901	0.0106281	1.66297	0.464568	1.34485	0.176631	1.29425
A_51_P241319	Cilp	cartilage intermediate layer protein, nucleotide pyrophosphohydrolase	214425	0.0319637	-1.51645	0.32837	-1.42557	0.0905456	-1.3779
A_51_P272106	Cirbp	cold inducible RNA binding protein	12696	0.530639	-1.22709	0.706222	1.31601	0	2.73799
A_66_P115323	Cirh1a	cirrhosis, autosomal recessive 1A (human)	21771	0.0277256	1.58554	0.228664	1.46619	0.0220539	1.47365
A_51_P227004	Cks1b	CDC28 protein kinase 1b	54124	0	2.03093	0.251949	1.55045	0.188284	1.35423
A_55_P2061495	Cks1b	CDC28 protein kinase 1b	54124	0	1.83369	0.268198	1.47577	0.317263	1.24873
A_55_P1982291	Clca1	chloride channel calcium activated 1	12722	0.65283	-1.28084	0.368087	2.10954	0	5.62304
A_51_P265806	Clca2	chloride channel calcium activated 2	80797	0.638071	-1.2365	0.427384	1.79052	0	3.6052
A_51_P456465	Cldn10a	claudin 10A	58187	0.281144	-1.66811	0.932431	-1.12619	0.0207542	-2.41665
A_52_P251450	Cldn2	claudin 2	12738	0.899127	-1.04948	0.727253	1.30643	0.0119166	1.88111
A_52_P549190	Cldn8	claudin 8	54420	0	-2.04962	0.0326749	-1.77476	0	-2.0144
A_51_P486239	Clec3b	C-type lectin domain family 3, member b	21922	0.214285	-1.55698	0.777502	-1.30477	0.00538158	-2.14181
A_55_P1960145	Clip4	CAP-GLY domain containing linker protein family, member 4	78785	0.847314	1.08167	0.799071	1.25376	0.00783836	2.05184
A_55_P2134082	Clip4	CAP-GLY domain containing linker protein family, member 4	78785	0.966956	1.02794	0.557087	1.80705	0	2.69406
A_55_P2140780	Clip4	CAP-GLY domain containing linker protein family, member 4	78785	0.972949	1.01804	0.48315	1.68939	0.00229864	2.36167
A_55_P2142028	Clip4	CAP-GLY domain containing linker protein family, member 4	78785	0.78968	1.13666	0.646015	1.55251	0	2.72131
A_55_P2142033	Clip4	CAP-GLY domain containing linker protein family, member 4	78785	0.853788	1.06656	0.356766	1.55876	0	2.00868
A_55_P2148906	Cltb	clathrin, light polypeptide (Lcb)	74325	0.823487	1.0633	0.666374	1.26647	0	1.8409
A_55_P2017929	Clu	clusterin	12759	0.262229	1.36709	0.164321	1.66088	0	2.22125
A_52_P186937	Cmpk2	cytidine monophosphate (UMP-CMP) kinase 2, mitochondrial	22169	0.856888	-1.05698	0.996185	1.00386	0.0384448	-1.52955
A_51_P308048	Cmtm8	CKLF-like MARVEL transmembrane domain containing 8	70031	0.359024	-1.30779	0.695348	-1.30146	0	-1.98514
A_66_P138308	Cndp2	CNDP dipeptidase 2 (metallopeptidase M20 family)	66054	0.289154	1.25529	0.879625	1.0904	0	1.6631
A_51_P350817	Cnn1	calponin 1	12797	0.0462742	-2.27312	0.931705	-1.12495	0.0827652	-1.94954
A_51_P342082	Cnpy2	canopy 2 homolog (zebrafish)	56530	0.991765	1.00234	0.498226	-1.24209	0	-1.56306
A_55_P2133007	Cntfr	ciliary neurotrophic factor receptor	12804	0.676969	1.11695	0.851699	1.12765	0.0310633	1.51876
A_55_P2096933	Cntln	centlein, centrosomal protein	338349	0.855462	-1.05806	0.843022	-1.15062	0.0448956	-1.51949
A_55_P2124736	Col14a1	collagen, type XIV, alpha 1	12818	0.154797	-1.79141	0.365592	-1.91442	0.0128616	-2.26153
A_55_P2118520	Col1a1	collagen, type I, alpha 1	12842	0.674116	-1.14148	0.820788	-1.18179	0.0379862	-1.59918
A_51_P515605	Col3a1	collagen, type III, alpha 1	12825	0.727545	1.13409	0.706285	-1.34244	0.00783836	-1.97807
A_51_P124254	Col4a1	collagen, type IV, alpha 1	12826	0.838353	1.08617	0.70198	1.37489	0.00398957	2.09422
A_51_P491350	Col4a2	collagen, type IV, alpha 2	12827	0.642842	1.18357	0.674719	1.39144	0.0213437	1.84685
A_55_P1969367	Col4a5	collagen, type IV, alpha 5	12830	0.211494	-1.38405	0.752182	-1.23967	0.0331962	-1.57827
A_52_P516409	Col4a6	collagen, type IV, alpha 6	94216	0.0766875	-1.50277	0.678474	-1.27581	0.0147159	-1.6171
A_52_P527625	Colec12	collectin sub-family member 12	140792	0.947257	-1.02274	0.711857	-1.25253	0.0286238	-1.55116
A_55_P2043337	Colq	collagen-like tail subunit (single strand of homotrimer) of asymmetric acetylcholinesterase	382864	0.100288	-1.75736	0.0417641	-2.27616	0	-5.78219
A_52_P366525	Coq10b	coenzyme Q10 homolog B (S. cerevisiae)	67876	0.78397	1.08057	0.679166	1.27909	0.0349235	1.52622
A_55_P2151071	Cox7a2l	cytochrome c oxidase subunit VIIa polypeptide 2-like	20463	0.0209929	-1.59204	0.433221	-1.40518	0.163974	-1.34287
A_66_P129419	Cox7a2l	cytochrome c oxidase subunit VIIa polypeptide 2-like	20463	0	-1.6192	0.0658944	-1.47201	0.0128616	-1.39524
A_55_P2074631	Cpeb1	cytoplasmic polyadenylation element binding protein 1	12877	0.781231	1.07827	0.6272	1.29267	0.0161846	1.5604
A_55_P1971729	Cr2	complement receptor 2	12902	0.51395	-1.2203	0.384962	-1.51475	0	-1.99404
A_66_P115531	Crebzf	CREB/ATF bZIP transcription factor	233490	0.484321	-1.16636	0.660992	-1.23378	0	-1.74402
A_51_P122246	Creld2	cysteine-rich with EGF-like domains 2	76737	0.018899	1.77835	0.775174	1.23831	0.282775	-1.32957
A_51_P423976	Crem	cAMP responsive element modulator	12916	0.81329	-1.07964	0.723779	-1.27767	0.0213437	-1.67197
A_55_P2163774	Crip1	cysteine-rich protein 1 (intestinal)	12925	0.992675	1.00331	0.0417641	-1.67205	0.00229864	-1.65095
A_51_P325501	Crip3	cysteine-rich protein 3	114570	0.0137919	-1.61076	0.32837	-1.45232	0	-1.67371
A_52_P618807	Crk	v-crk sarcoma virus CT10 oncogene homolog (avian)	12928	0.246912	1.33083	0.664505	1.27996	0.0089517	1.63562
A_55_P2016540	Cry2	cryptochrome 2 (photolyase-like)	12953	0.0164736	-1.54851	0.771137	-1.17026	0.613905	1.11356
A_55_P2007646	Cryaa	crystallin, alpha A	12954	0.0308078	-1.64497	0.633757	-1.32347	0	-1.88783
A_51_P195506	Csf1	colony stimulating factor 1 (macrophage)	12977	0.006912	1.57871	0.274159	1.41762	0.0756657	1.36704
A_55_P2025078	Csf1r	colony stimulating factor 1 receptor	12978	0.745236	-1.1091	0.612323	-1.37092	0.0304664	-1.64895
A_51_P317176	Csf3	colony stimulating factor 3 (granulocyte)	12985	0.827571	1.03584	0.574249	1.1779	0	1.60105
A_52_P604629	Csrnp1	cysteine-serine-rich nuclear protein 1	215418	0.951396	-1.0418	0.320375	2.20268	0.00674112	2.92704
A_51_P114910	Cstb	cystatin B	13014	0.373382	1.24566	0.573226	1.32125	0.00538158	1.66935
A_55_P2088325	Ctdsp2	CTD (carboxy-terminal domain, RNA polymerase II, polypeptide A) small phosphatase 2	52468	0.0462742	1.35019	0.132189	1.40403	0.00229864	1.52359
A_51_P157042	Ctgf	connective tissue growth factor	14219	0.466654	-1.24535	0.235254	1.64043	0	2.02235
A_51_P251357	Ctps	cytidine 5'-triphosphate synthase	51797	0	2.02519	0	2.69023	0	2.94598
A_52_P51078	Ctsh	cathepsin H	13036	0.837105	1.06084	0.91437	1.07647	0	1.99899
A_55_P1961335	Ctsk	cathepsin K	13038	0.391077	1.33257	0.71555	1.33	0.0119166	1.76892
A_51_P363187	Cxcl1	chemokine (C-X-C motif) ligand 1	14825	0.0106281	2.33301	0	3.8526	0	4.66247
A_55_P2016462	Cxcl10	chemokine (C-X-C motif) ligand 10	15945	0	4.54338	0	6.00953	0.195564	1.98237
A_51_P172502	Cxcl12	chemokine (C-X-C motif) ligand 12	20315	0.850722	1.06219	0.891482	-1.1064	0	-1.85378
A_51_P378789	Cxcl13	chemokine (C-X-C motif) ligand 13	55985	0.229961	2.4095	0.839185	1.48865	0.0227791	3.83202
A_55_P1990032	Cxcl5	chemokine (C-X-C motif) ligand 5	20311	0.0748801	2.85717	0	5.31117	0.00783836	4.08207
A_52_P339742	Cyb5r3	cytochrome b5 reductase 3	109754	0.318747	1.41856	0.877608	1.15479	0.0379862	1.77001
A_55_P1997585	Cyp2a21-ps	cytochrome P450, family 2, subfamily a, polypeptide 21, pseudogene	330491	0	-7.36398	0.59421	-2.34343	0.175823	-2.39797
A_52_P9703	Cyp2a4	cytochrome P450, family 2, subfamily a, polypeptide 4	13086	0.0106281	-3.73389	0.715789	-1.66219	0.199363	-1.91505
A_55_P2007326	Cyp2a4	cytochrome P450, family 2, subfamily a, polypeptide 4	13086	0	-5.61396	0.639784	-1.98825	0.257178	-1.94433
A_51_P453909	Cyp2f2	cytochrome P450, family 2, subfamily f, polypeptide 2	13107	0.174628	-1.52094	0.263785	-1.71036	0.00398957	-2.05851
A_55_P1966749	Cyp2s1	cytochrome P450, family 2, subfamily s, polypeptide 1	74134	0	-2.23674	0.112772	-1.89925	0	-2.76055
A_55_P2086143	Cyp39a1	cytochrome P450, family 39, subfamily a, polypeptide 1	56050	0.0164736	-1.6558	0.171899	-1.53367	0.00538158	-1.61898
A_55_P2169259	Cyp3a25	cytochrome P450, family 3, subfamily a, polypeptide 25	56388	0.636644	1.14148	0.639244	1.30755	0.00783836	1.69338
A_51_P136303	Cyp4f15	cytochrome P450, family 4, subfamily f, polypeptide 15	106648	0	-2.48943	0.666374	-1.45579	0.00229864	-2.4155
A_51_P461429	Cyp7b1	cytochrome P450, family 7, subfamily b, polypeptide 1	13123	0.336813	1.66049	0.0417641	3.02336	0.00674112	2.77492
A_51_P252859	Cyr61	cysteine rich protein 61	16007	0.0106281	2.02944	0.290152	1.68119	0.0819465	1.57735
A_52_P631547	Cytl1	cytokine-like 1	231162	0.006912	-2.66145	0.659219	-1.60768	0.248975	-1.62114
A_66_P120125	D0H4S114	DNA segment, human D4S114	27528	0.470931	-1.28704	0.560028	-1.48784	0.00229864	-2.15911
A_55_P1993777	D11Bwg0517e	DNA segment, Chr 11, Brigham & Women's Genetics 0517 expressed	52897	0.323755	-1.37805	0.465349	1.52802	0.00398957	2.04945
A_55_P2053372	D11Bwg0517e	DNA segment, Chr 11, Brigham & Women's Genetics 0517 expressed	52897	0.727909	-1.09956	0.616219	1.31337	0	1.90025
A_55_P2332731	D130062J21Rik	RIKEN cDNA D130062J21 gene	100038651	0.55054	-1.2423	0.653853	-1.40887	0.0200426	-1.84975
A_55_P2216976	D13Ertd608e	DNA segment, Chr 13, ERATO Doi 608, expressed	52673	0.857868	1.06153	0.888244	-1.11488	0.0137889	-1.68479
A_52_P425651	D19Ertd652e	DNA segment, Chr 19, ERATO Doi 652, expressed	70806	0.0455317	-2.14728	0.867181	-1.21083	0.128683	-1.74313
A_51_P126525	D230025D16Rik	RIKEN cDNA D230025D16 gene	234678	0.006912	-1.54895	0.288629	-1.40664	0.570336	-1.12982
A_55_P2418745	D230034L24Rik	RIKEN cDNA D230034L24 gene	106251	0.404982	-1.31674	0.740928	-1.29906	0.0128616	-1.83663
A_55_P2349198	D330022H12Rik	RIKEN cDNA D330022H12 gene	77095	0.324264	-1.34573	0.848651	-1.15895	0.0476429	-1.6135
A_55_P2131766	D4Wsu53e	DNA segment, Chr 4, Wayne State University 53, expressed	27981	0.0666196	-1.44483	0.433221	-1.36686	0.00229864	-1.86367
A_55_P2335648	D630045M09Rik	RIKEN cDNA D630045M09 gene	432777	0.845041	1.05015	0.487515	1.32401	0	1.7531
A_55_P2243768	D930030O05Rik	RIKEN cDNA D930030O05 gene	320387	0.0832588	-1.51429	0.76684	-1.22217	0.0242378	-1.60975
A_55_P1997831	Dbndd1	dysbindin (dystrobrevin binding protein 1) domain containing 1	72185	0	-1.58356	0.105151	-1.43468	0	-1.82668
A_55_P1961761	Dcc	deleted in colorectal carcinoma	13176	0.858465	1.07265	0.924905	1.09687	0.016954	-1.85879
A_52_P640922	Dcdc2a	doublecortin domain containing 2a	195208	0.0164736	-1.59765	0.392349	-1.38214	0.00398957	-1.67985
A_55_P2204804	Dclk1	doublecortin-like kinase 1	13175	0	1.78712	0.101006	1.57886	0.15679	1.32257
A_52_P407854	Dda1	DET1 and DDB1 associated 1	66498	0.126032	1.41413	0.735617	1.23141	0.0137889	1.6158
A_51_P110471	Ddah1	dimethylarginine dimethylaminohydrolase 1	69219	0.018899	1.56093	0.655	1.25598	0.328421	1.22396
A_55_P2110497	Ddc	dopa decarboxylase	13195	0.874025	-1.04919	0.782734	-1.19391	0.00674112	-1.70641
A_51_P245796	Ddit4	DNA-damage-inducible transcript 4	74747	0.606403	-1.32854	0.931368	-1.13922	0.0374607	2.27839
A_66_P123155	Ddo	D-aspartate oxidase	70503	0.0319637	-1.81069	0.560028	-1.46856	0	-2.22419
A_51_P381321	Ddx17	DEAD (Asp-Glu-Ala-Asp) box polypeptide 17	67040	0.436738	-1.22226	0.841442	-1.14039	0	-1.88992
A_55_P2161545	Ddx21	DEAD (Asp-Glu-Ala-Asp) box polypeptide 21	56200	0.0308078	1.60017	0.0930274	1.6352	0	1.95676
A_51_P337662	Ddx26b	DEAD/H (Asp-Glu-Ala-Asp/His) box polypeptide 26B	236790	0.006912	-1.50634	0.781021	-1.1401	0.0155093	-1.42407
A_51_P418420	Ddx3x	DEAD/H (Asp-Glu-Ala-Asp/His) box polypeptide 3, X-linked	13205	0.477322	1.21818	0.633403	1.32327	0.0389411	1.5431
A_52_P159885	Ddx49	DEAD (Asp-Glu-Ala-Asp) box polypeptide 49	234374	0.0209929	1.43943	0.239301	1.37088	0	1.6106
A_52_P611798	Ddx5	DEAD (Asp-Glu-Ala-Asp) box polypeptide 5	13207	0.290326	-1.30687	0.475412	-1.40359	0.00398957	-1.81246
A_51_P122649	Degs2	degenerative spermatocyte homolog 2 (Drosophila), lipid desaturase	70059	0.144304	-1.44006	0.740839	-1.24751	0.0384448	-1.54862
A_51_P491667	Derl3	Der1-like domain family, member 3	70377	0	2.22939	0.581071	1.46831	0.803664	1.0951
A_55_P2020128	Dhrs3	dehydrogenase/reductase (SDR family) member 3	20148	0.226801	-1.31944	0.171899	-1.53294	0.00538158	-1.62133
A_51_P208603	Dio2	deiodinase, iodothyronine, type II	13371	0.539927	-1.26025	0.679749	1.40852	0.00538158	2.06246
A_66_P124858	Diras2	DIRAS family, GTP-binding RAS-like 2	68203	0.112398	-1.85112	0.403765	-1.84245	0	-2.9402
A_55_P2036514	Dis3	DIS3 mitotic control homolog (S. cerevisiae)	72662	0.265904	1.26486	0.376369	1.36874	0.00783836	1.55126
A_55_P2083609	Dkk3	dickkopf homolog 3 (Xenopus laevis)	50781	0.107729	-1.6859	0.404606	-1.65258	0.00538158	-2.12724
A_55_P2200029	Dleu2	deleted in lymphocytic leukemia, 2	668253	0.119906	-1.51589	0.548583	-1.41899	0	-1.96911
A_66_P117477	Dlk1	delta-like 1 homolog (Drosophila)	13386	0.0434903	1.91421	0.818342	1.24786	0.692829	1.16883
A_52_P306697	Dmd	dystrophin, muscular dystrophy	13405	0.0348853	-1.58382	0.864843	-1.12382	0.864002	-1.05171
A_55_P2119907	Dnahc11	dynein, axonemal, heavy chain 11	13411	0.044315	-1.93262	0.853109	-1.20429	0.0365639	-1.87133
A_55_P1981425	Dnahc12	dynein, axonemal, heavy chain 12	110083	0.0291881	-1.99279	0.983922	1.02245	0.090051	-1.66106
A_55_P2106180	Dnahc2	dynein, axonemal, heavy chain 2	327954	0.0137919	-2.97686	0.841801	-1.33738	0.103859	-2.1013
A_55_P2170953	Dnahc3	dynein, axonemal, heavy chain 3	381917	0.0488538	-1.71042	0.998045	-1.00223	0.429066	-1.26489
A_52_P485891	Dnahc5	dynein, axonemal, heavy chain 5	110082	0.006912	-3.23532	0.684087	-1.65292	0.00229864	-3.34781
A_55_P2030269	Dnahc6	dynein, axonemal, heavy chain 6	330355	0.0164736	-2.62898	0.262744	-2.11267	0	-3.75487
A_55_P2184023	Dnahc7a	dynein, axonemal, heavy chain 7A	627872	0.0815544	-1.93268	0.815004	-1.27969	0.0293062	-1.98285
A_55_P2100968	Dnahc7b	dynein, axonemal, heavy chain 7B	227058	0.0209929	-2.46063	0.727253	-1.46221	0.0600511	-1.96098
A_55_P1967514	Dnahc7c	dynein, axonemal, heavy chain 7C	100101919	0.018899	-1.82628	0.818257	-1.19508	0.0805092	-1.53955
A_55_P2000148	Dnaic1	dynein, axonemal, intermediate chain 1	68922	0.0488538	-1.48741	0.523902	-1.33059	0	-1.74181
A_55_P2064257	Dnaic2	dynein, axonemal, intermediate chain 2	432611	0.006912	-2.18756	0.696485	-1.37009	0.00783836	-1.95475
A_55_P2085546	Dnaja4	DnaJ (Hsp40) homolog, subfamily A, member 4	58233	0.0209929	-1.81044	0.282805	-1.68351	0.00229864	-2.20676
A_55_P2143494	Doc2b	double C2, beta	13447	0.870201	-1.08225	0.692701	1.4629	0	3.69127
A_51_P173735	Dock11	dedicator of cytokinesis 11	75974	0.673292	-1.10378	0.32837	-1.40029	0.00783836	-1.55561
A_52_P682745	Dock4	dedicator of cytokinesis 4	238130	0.388855	-1.31876	0.880357	-1.13395	0.0321161	-1.70854
A_51_P446469	Dok2	docking protein 2	13449	0.0245569	1.91652	0.645229	1.43963	0.684623	1.15901
A_52_P37498	Dpcd	deleted in primary ciliary dyskinesia	226162	0.0164736	-1.50789	0.10832	-1.42985	0	-1.73828
A_55_P2114853	Dpp9	dipeptidylpeptidase 9	224897	0.135162	1.55994	0.911205	1.10207	0.0234755	1.7567
A_55_P2028171	Dppa5a	developmental pluripotency associated 5A	434423	0.0462742	-1.60881	0.498945	-1.42227	0.307483	-1.28808
A_55_P2164534	Dtl	denticleless homolog (Drosophila)	76843	0.0409706	2.05865	0.775174	1.34288	0.47043	1.32459
A_51_P202050	Dtx1	deltex 1 homolog (Drosophila)	14357	0.347835	-1.33169	0.465349	-1.48976	0.00988417	-1.78958
A_51_P259029	Dusp26	dual specificity phosphatase 26 (putative)	66959	0.0609858	-1.56709	0.573226	-1.38046	0.00674112	-1.72134
A_52_P102783	Dync2h1	dynein cytoplasmic 2 heavy chain 1	110350	0	-1.70207	0.265637	-1.32707	0.00229864	-1.47374
A_51_P472481	Dync2li1	dynein cytoplasmic 2 light intermediate chain 1	213575	0.160869	-1.4146	0.640662	-1.31907	0.0119166	-1.62898
A_52_P250555	Dynll1	dynein light chain LC8-type 1	56455	0.910253	1.03077	0.586484	-1.27873	0	-1.61351
A_52_P876147	E030010N08Rik	RIKEN cDNA E030010N08 gene	381284	0.0319637	-1.89732	0.79404	-1.26283	0.0571085	-1.70215
A_55_P2028651	E030019B06Rik	RIKEN cDNA E030019B06 gene	212124	0.0888464	-1.67026	0.493938	-1.52877	0.016954	-1.85757
A_55_P2029892	E030019B06Rik	RIKEN cDNA E030019B06 gene	212124	0.0164736	-2.43699	0.493938	-1.76902	0.00229864	-2.56159
A_66_P106132	E030044B06Rik	RIKEN cDNA E030044B06 gene	381223	0	-1.69775	0.0782904	-1.55301	0	-1.72551
A_51_P161946	E130012A19Rik	RIKEN cDNA E130012A19 gene	103551	0.823211	-1.06527	0.795848	1.17438	0	1.91334
A_55_P2032184	E230008N13Rik	RIKEN cDNA E230008N13 gene	381522	0.0229864	-1.79578	0.640645	-1.37104	0.0404352	-1.62106
A_55_P2317665	E2f1	E2F transcription factor 1	13555	0.006912	1.54815	0.80643	1.13112	0.605964	1.10829
A_55_P2004375	Ear6	eosinophil-associated, ribonuclease A family, member 6	93719	0.378397	1.2754	0.733688	1.25053	0.00783836	1.73289
A_55_P2143050	Ear7	eosinophil-associated, ribonuclease A family, member 7	53873	0.780914	1.07503	0.503741	1.3436	0.0185158	1.51766
A_55_P2173702	Ebpl	emopamil binding protein-like	68177	0.57849	-1.13151	0.266643	-1.40824	0.00229864	-1.53264
A_55_P2230638	Ece1	endothelin converting enzyme 1	230857	0.879681	1.05842	0.544522	1.47175	0.00988417	1.86228
A_55_P2011912	Ecm2	extracellular matrix protein 2, female organ and adipocyte specific	407800	0.0488538	-1.79108	0.217528	-1.81425	0	-2.37975
A_51_P115005	Edn1	endothelin 1	13614	0.620201	-1.21442	0.963756	1.05147	0.0280594	1.87073
A_51_P191726	Efcab6	EF-hand calcium binding domain 6	77627	0.0209929	-1.56871	0.620578	-1.27119	0.330824	-1.21659
A_55_P2048767	Efemp1	epidermal growth factor-containing fibulin-like extracellular matrix protein 1	216616	0.706173	-1.09852	0.149928	-1.52495	0.00229864	-1.66176
A_51_P440327	Efhc1	EF-hand domain (C-terminal) containing 1	71877	0.006912	-2.525	0.558297	-1.63211	0.00398957	-2.24285
A_55_P2051322	Efhd2	EF hand domain containing 2	27984	0.287395	1.23417	0.775174	1.15313	0	1.71364
A_66_P116250	Efhd2	EF hand domain containing 2	27984	0.932831	-1.02498	0.785934	1.16657	0.0128616	1.53608
A_55_P1956418	Efr3b	EFR3 homolog B (S. cerevisiae)	668212	0.972729	1.01015	0.0417641	1.60028	0.00229864	1.62853
A_55_P1994173	EG622110	predicted gene, EG622110	622110	0.629426	1.18481	0.97837	1.02697	0.0494547	-1.65825
A_55_P2033362	Egr2	early growth response 2	13654	0.0106281	2.15959	0.112772	2.04983	0.00988417	1.9866
A_51_P469008	Ehd1	EH-domain containing 1	13660	0.261922	1.26059	0.50336	1.31282	0.0089517	1.52371
A_51_P360918	Ehd3	EH-domain containing 3	57440	0.97326	-1.01444	0.70028	1.33462	0.00538158	1.89727
A_55_P2052081	Eif1ad	eukaryotic translation initiation factor 1A domain containing	69860	0.0712489	1.35083	0.644976	1.21699	0.00229864	1.51833
A_55_P2113071	Eif2c4	eukaryotic translation initiation factor 2C, 4	76850	0.107417	-1.55042	0.41307	-1.53258	0.00674112	-1.84567
A_55_P2184811	Eif2s1	eukaryotic translation initiation factor 2, subunit 1 alpha	13665	0.0529361	1.54171	0.635549	1.3138	0.0119166	1.66735
A_55_P2046398	Eif4a1	eukaryotic translation initiation factor 4A1	13681	0.202127	1.237	0.0326749	1.48875	0	1.70004
A_52_P85864	Eif6	eukaryotic translation initiation factor 6	16418	0.067285	1.39565	0.41073	1.3486	0.00229864	1.57818
A_55_P1989013	Eif6	eukaryotic translation initiation factor 6	16418	0.259021	1.34227	0.686808	1.28233	0.0298721	1.57075
A_55_P2181743	Elmod1	ELMO domain containing 1	270162	0.006912	-2.3211	0.777693	-1.34588	0.035986	-1.9623
A_51_P446510	Emp3	epithelial membrane protein 3	13732	0.0245569	1.53726	0.928069	1.05975	0.735421	1.08172
A_51_P126437	Enc1	ectodermal-neural cortex 1	13803	0.910184	1.03384	0.372953	1.425	0.0108916	1.56986
A_51_P131164	Enkur	enkurin, TRPC channel interacting protein	71233	0.0277256	-2.10428	0.5996	-1.56435	0.00398957	-2.34918
A_52_P143129	Eno4	enolase 4	226265	0.0508619	-1.68801	0.668783	-1.36881	0.0315952	-1.70792
A_51_P161830	Enpep	glutamyl aminopeptidase	13809	0.509093	-1.28905	0.940775	-1.08268	0.0293062	-1.86023
A_55_P1974645	Entpd2	ectonucleoside triphosphate diphosphohydrolase 2	12496	0.0334247	-1.89947	0.853483	-1.1918	0.470903	-1.28627
A_55_P1989215	Entpd8	ectonucleoside triphosphate diphosphohydrolase 8	72090	0	-1.96893	0.020592	-2.0796	0	-2.40993
A_51_P214269	Epha1	Eph receptor A1	13835	0.397324	-1.29578	0.759451	-1.25686	0.0192549	-1.71388
A_52_P518997	Epha2	Eph receptor A2	13836	0.182327	1.33473	0.288629	1.43677	0	1.71644
A_55_P2002578	Ephx1	epoxide hydrolase 1, microsomal	13849	0	-1.75468	0.105151	-1.55832	0.00538158	-1.59816
A_55_P2074694	Ephx4	epoxide hydrolase 4	384214	0.0164736	-1.87689	0.434484	-1.5366	0.00398957	-1.9983
A_55_P2096947	Ereg	epiregulin	13874	0.445391	1.42197	0.616219	1.61946	0.00229864	2.79415
A_55_P2136752	Ermn	ermin, ERM-like protein	77767	0.764863	1.1216	0.980377	-1.02575	0.0192549	-1.84745
A_55_P2016105	Errfi1	ERBB receptor feedback inhibitor 1	74155	0.638352	-1.25543	0.662365	1.56199	0.0234755	2.22342
A_51_P369784	Es22	esterase 22	13897	0	-2.08534	0.608519	-1.41905	0.0537077	-1.63669
A_55_P1988158	Esd	esterase D/formylglutathione hydrolase	13885	0.756057	1.07492	0.662365	1.23439	0	1.65226
A_55_P1997651	Espn	espin	56226	0.564324	-1.15103	0.330567	-1.42183	0.0147159	-1.53052
A_66_P108003	Espn	espin	56226	0.414171	-1.22117	0.10832	-1.5871	0.00398957	-1.68192
A_55_P2143885	Etl4	enhancer trap locus 4	208618	0.171645	-1.42508	0.638273	-1.3396	0.0499268	-1.53441
A_55_P2435563	Etl4	enhancer trap locus 4	208618	0.356915	-1.40802	0.9514	-1.07003	0.0274306	-1.87856
A_66_P135185	Etv1	ets variant gene 1	14009	0.31056	-1.44559	0.750693	-1.33192	0.00783836	-2.05313
A_55_P2082869	Ezh1	enhancer of zeste homolog 1 (Drosophila)	14055	0.436569	-1.19212	0.545166	-1.30284	0.0089517	-1.53898
A_52_P344290	F2r	coagulation factor II (thrombin) receptor	14062	0.398212	-1.22012	0.543816	1.32064	0	1.72511
A_55_P1971889	F3	coagulation factor III	14066	0.691176	1.15455	0.020592	2.23316	0	3.12682
A_65_P08971	F3	coagulation factor III	14066	0.319144	1.32626	0	2.02803	0	2.85395
A_51_P487818	Fabp1	fatty acid binding protein 1, liver	14080	0.0932565	-2.21727	0.784847	-1.41814	0.00988417	-2.78163
A_51_P464029	Fads3	fatty acid desaturase 3	60527	0.0822253	1.3009	0.020592	1.52889	0	2.02089
A_51_P368285	Fam101a	family with sequence similarity 101, member A	73121	0.663841	-1.19134	0.884262	-1.15499	0.0438976	-1.81998
A_55_P2118302	Fam110a	family with sequence similarity 110, member A	73847	0.324264	-1.18754	0.441802	-1.26801	0	-1.51958
A_51_P329949	Fam13a	family with sequence similarity 13, member A	58909	0.0499374	-1.83842	0.78581	-1.27393	0.485162	-1.27104
A_55_P2024290	Fam149a	family with sequence similarity 149, member A	212326	0.0229864	-1.95669	0.72709	-1.33847	0	-2.37597
A_52_P151240	Fam150a	family with sequence similarity 150, member A	620393	0.989237	1.0054	0.498487	1.43723	0.0389411	1.56807
A_55_P2079158	Fam154b	family with sequence similarity 154, member B	330577	0.0229864	-2.1288	0.790021	-1.28202	0.217344	-1.49858
A_55_P2042212	Fam161a	family with sequence similarity 161, member A	73873	0.044315	-1.49651	0.611623	-1.29373	0.0128616	-1.58445
A_55_P2042217	Fam161a	family with sequence similarity 161, member A	73873	0.006912	-2.2671	0.343617	-1.85005	0.00229864	-2.47418
A_51_P463860	Fam161b	family with sequence similarity 161, member B	217705	0	-1.8454	0.598968	-1.32174	0	-2.0442
A_55_P2103491	Fam170b	family with sequence similarity 170, member B	105511	0.0277256	-1.74061	0.427384	-1.50084	0.0255625	-1.66739
A_55_P2137527	Fam183b	family with sequence similarity 183, member B	75429	0.0409706	-2.69976	0.852294	-1.31417	0.0249624	-2.6379
A_51_P429472	Fam188a	family with sequence similarity 188, member A	66960	0.681456	-1.10246	0.690323	1.22746	0.016954	1.50628
A_51_P492047	Fam3b	family with sequence similarity 3, member B	52793	0.739181	1.12896	0.583902	1.45763	0.00783836	1.93352
A_55_P2121456	Fam43a	family with sequence similarity 43, member A	224093	0.0462742	-1.50639	0.465349	-1.38287	0	-1.89342
A_51_P511250	Fam46b	family with sequence similarity 46, member B	100342	0.266652	-1.52331	0.875804	1.17692	0	2.2949
A_55_P2089780	Fam54b	family with sequence similarity 54, member B	76824	0.484156	1.20708	0.88585	1.10341	0.0261585	1.53715
A_51_P502798	Fam55d	family with sequence similarity 55, member D	244853	0.419578	-1.29087	0.728374	-1.29404	0.0267889	-1.67354
A_51_P179697	Fam57b	family with sequence similarity 57, member B	68952	0.934506	1.02927	0.685188	1.29836	0	2.24152
A_51_P104125	Fam76b	family with sequence similarity 76, member B	72826	0.0421029	-1.52147	0.893676	-1.08806	0.719298	-1.09341
A_55_P1974660	Fam81b	family with sequence similarity 81, member B	238726	0.0291881	-1.84979	0.606443	-1.42273	0.0185158	-1.78781
A_51_P434758	Fam83e	family with sequence similarity 83, member E	73813	0.0548672	-2.27482	0.856778	-1.26606	0.0321161	-2.26576
A_52_P26626	Fam92b	family with sequence similarity 92, member B	436062	0.0319637	-2.21138	0.888045	-1.18107	0.00398957	-2.72403
A_55_P2017860	Fank1	fibronectin type 3 and ankyrin repeat domains 1	66930	0.0470675	-1.61146	0.646015	-1.33049	0.171651	-1.37364
A_55_P2078695	Fbxl13	F-box and leucine-rich repeat protein 13	320118	0	-2.3581	0.404316	-1.5615	0	-2.10312
A_55_P2092296	Fbxo2	F-box protein 2	230904	0.573955	1.16469	0.753525	1.21778	0.0161846	1.57273
A_55_P1991401	Fbxo24	F-box protein 24	71176	0.625661	1.13178	0.5104	1.35535	0	1.858
A_51_P362959	Fbxo36	F-box protein 36	66153	0.0137919	-1.70926	0.581071	-1.35803	0.0453142	-1.52785
A_52_P231075	Fcrls	Fc receptor-like S, scavenger receptor	80891	0.391577	-1.26694	0.762153	-1.2291	0.0438976	-1.53513
A_55_P2059890	Fdx1	ferredoxin 1	14148	0.995107	1.00183	0.167935	1.48429	0	2.34327
A_55_P2138792	Fdx1	ferredoxin 1	14148	0.837494	1.05827	0.748176	1.21076	0	2.15951
A_51_P193813	Fga	fibrinogen alpha chain	14161	0.878167	1.04935	0.985712	1.01454	0.0155093	1.62358
A_55_P2121871	Fgfr4	fibroblast growth factor receptor 4	14186	0.114854	-1.40706	0.412489	-1.41113	0.00538158	-1.65696
A_51_P362176	Fgg	fibrinogen gamma chain	99571	0.730568	1.27918	0.262523	2.96309	0	7.13291
A_52_P73594	Fhad1	forkhead-associated (FHA) phosphopeptide binding domain 1	329977	0.0137919	-1.73963	0.844115	-1.16632	0.251626	-1.35627
A_55_P1956659	Fhad1	forkhead-associated (FHA) phosphopeptide binding domain 1	329977	0.0137919	-1.94762	0.820906	-1.21881	0.0824728	-1.63461
A_55_P1985693	Fhdc1	FH2 domain containing 1	229474	0.006912	-1.49021	0.101006	-1.45703	0.00398957	-1.6232
A_55_P2032714	Fhit	fragile histidine triad gene	14198	0.0754139	-1.5258	0.402508	-1.48137	0.0207542	-1.62509
A_51_P117739	Figf	c-fos induced growth factor	14205	0.588063	-1.25318	0.596313	1.5491	0.0161846	2.05202
A_55_P2011937	Fignl1	fidgetin-like 1	60530	0.0319637	1.9133	0.76684	1.32215	0.417944	1.32606
A_55_P2110245	Fignl1	fidgetin-like 1	60530	0	2.33595	0.575842	1.3831	0.0854369	1.4926
A_55_P2100884	Fjx1	four jointed box 1 (Drosophila)	14221	0.712288	1.10989	0.0870852	1.71099	0	1.8802
A_55_P1981259	Fkbp14	FK506 binding protein 14	231997	0.471083	1.19122	0.396358	1.38904	0	1.8712
A_51_P293781	Fkbp1b	FK506 binding protein 1b	14226	0.711746	-1.13414	0.495285	1.50445	0	2.7144
A_55_P2021447	Fkbp1b	FK506 binding protein 1b	14226	0.66516	-1.12137	0.912484	1.07728	0.0185158	1.56104
A_55_P1952379	Fkbp5	FK506 binding protein 5	14229	0.746331	-1.14085	0.0816124	2.1729	0	4.51952
A_52_P644690	Flt3l	FMS-like tyrosine kinase 3 ligand	14256	0.118969	-1.4805	0.341339	-1.53314	0.0342803	-1.60496
A_51_P269404	Fmo3	flavin containing monooxygenase 3	14262	0	-9.11792	0.154523	-3.21629	0.0752776	-2.37074
A_55_P2059586	Fmo3	flavin containing monooxygenase 3	14262	0	-2.60242	0.268198	-1.86593	0.315526	-1.41005
A_55_P2168722	Fmo5	flavin containing monooxygenase 5	14263	0.0245569	-1.60824	0.675277	-1.27294	0.0293062	-1.52931
A_55_P2113051	Fosb	FBJ osteosarcoma oncogene B	14282	0.0209929	1.73465	0.754611	1.26275	0.175364	1.41458
A_55_P2053933	Foxa1	forkhead box A1	15375	0.0822253	-1.84062	0.681273	-1.45222	0.0249624	-1.9481
A_51_P262111	Foxf1a	forkhead box F1a	15227	0.507349	1.27311	0.535174	1.51777	0.0423868	1.71747
A_55_P2037732	Foxl2	forkhead box L2	26927	0.0470675	1.75463	0.825426	1.20133	0.272638	1.38301
A_66_P108267	Foxn4	forkhead box N4	116810	0.0730262	-1.62559	0.226667	-1.71564	0.0310633	-1.6646
A_55_P2129309	Foxo3	forkhead box O3	56484	0.500379	-1.18398	0.874529	1.10533	0	2.24834
A_55_P2105436	Foxp1	forkhead box P1	108655	0.31468	-1.3222	0.302339	-1.56177	0.00674112	-1.76062
A_55_P2029682	Fry	furry homolog (Drosophila)	320365	0.0229864	-1.91466	0.951754	-1.06045	0.888841	1.05284
A_52_P367294	Fsd1l	fibronectin type III and SPRY domain containing 1-like	319636	0.006912	-1.57082	0.32837	-1.38705	0.00783836	-1.52692
A_55_P2394308	Fst	follistatin	14313	0.893496	1.06716	0	3.00071	0	4.95695
A_55_P2143522	Fstl3	follistatin-like 3	83554	0.424708	1.20544	0.020592	1.71311	0	2.3136
A_52_P49601	Fth1	ferritin heavy chain 1	14319	0.843808	-1.0818	0.777693	1.27177	0.00229864	2.34491
A_51_P449935	Ftsj3	FtsJ homolog 3 (E. coli)	56095	0.0888464	1.55747	0.515157	1.44612	0.0128616	1.72489
A_55_P2064557	Furin	furin (paired basic amino acid cleaving enzyme)	18550	0.299845	1.33993	0.805667	1.19453	0.00538158	1.80718
A_51_P141926	Fxyd4	FXYD domain-containing ion transport regulator 4	108017	0.006912	5.61995	0.290869	3.30598	0.239281	2.13974
A_55_P2029902	Gab3	growth factor receptor bound protein 2-associated protein 3	210710	0.849957	1.08246	0.896108	1.13525	0.00229864	-2.09814
A_51_P315904	Gadd45g	growth arrest and DNA-damage-inducible 45 gamma	23882	0.0742886	1.61735	0.0326749	2.03712	0	3.33379
A_55_P2111855	Gale	galactose-4-epimerase, UDP	74246	0.0383851	1.66077	0.0870852	1.78194	0.0315952	1.61296
A_55_P2041708	Gas2	growth arrest specific 2	14453	0.473488	1.21409	0.919362	1.07753	0.0404352	1.50505
A_51_P461319	Gatm	glycine amidinotransferase (L-arginine:glycine amidinotransferase)	67092	0.0261256	1.9853	0.495285	1.58603	0.605964	1.20238
A_55_P2014987	Gatsl2	GATS protein-like 2	80909	0.205165	-1.2549	0.0326749	-1.51379	0	-1.58583
A_51_P203955	Gbp2	guanylate binding protein 2	14469	0.716904	1.10694	0.438087	-1.42322	0.0161846	-1.59987
A_55_P2472435	Gbp3	guanylate binding protein 3	55932	0.794903	-1.10092	0.282805	-1.69376	0.0161846	-1.7835
A_55_P2103837	Gbp4	guanylate binding protein 4	17472	0.863206	-1.09109	0.543086	-1.69204	0.00229864	-2.63555
A_51_P365019	Gclc	glutamate-cysteine ligase, catalytic subunit	14629	0.0705079	1.60841	0.19851	1.68982	0.016954	1.75776
A_55_P2114697	Gcm1	glial cells missing homolog 1 (Drosophila)	14531	0.57849	-1.25097	0.72709	-1.38277	0.00398957	-2.22814
A_55_P2154107	Gcm1	glial cells missing homolog 1 (Drosophila)	14531	0.784557	1.1101	0.983475	1.0219	0.0137889	-1.90163
A_55_P2114898	Gdap2	ganglioside-induced differentiation-associated-protein 2	14547	0.653635	1.12292	0.460274	1.37362	0.0255625	1.52954
A_55_P1960735	Gdf15	growth differentiation factor 15	23886	0.0209929	1.69781	0.153328	1.64352	0	2.02055
A_55_P2045896	Gdnf	glial cell line derived neurotrophic factor	14573	0.88485	1.05919	0.554188	1.49501	0.00398957	2.06313
A_52_P75465	Gdpd1	glycerophosphodiester phosphodiesterase domain containing 1	66569	0	-1.75401	0.910112	-1.07522	0.533807	1.15253
A_55_P1964348	Gdpd2	glycerophosphodiester phosphodiesterase domain containing 2	71584	0.0229864	-2.6888	0.894779	1.19125	0.91447	-1.06562
A_55_P2210315	Get4	golgi to ER traffic protein 4 homolog (S. cerevisiae)	67604	0.131292	1.4702	0.515157	1.4319	0.00229864	1.93489
A_55_P2154252	Gfpt2	glutamine fructose-6-phosphate transaminase 2	14584	0.904563	1.04106	0.656709	1.30978	0.00783836	1.68709
A_55_P1968703	Gfra2	glial cell line derived neurotrophic factor family receptor alpha 2	14586	0.948427	1.02238	0.866622	-1.12627	0.00229864	-1.8134
A_51_P337089	Gins1	GINS complex subunit 1 (Psf1 homolog)	69270	0.0137919	1.84333	0.473458	1.46128	0.00229864	1.82766
A_52_P381303	Gins2	GINS complex subunit 2 (Psf2 homolog)	272551	0.0106281	1.91198	0.711857	1.31301	0.110409	1.4987
A_55_P2014124	Gjb3	gap junction protein, beta 3	14620	0.907274	1.04707	0.633403	1.40569	0.00674112	2.03831
A_55_P1972381	Gjb4	gap junction protein, beta 4	14621	0.281986	1.40162	0.4096	1.56509	0	2.30796
A_51_P267700	Gkn3	gastrokine 3	68888	0.574093	-1.19668	0.680162	-1.33159	0.00674112	-1.85547
A_55_P2022773	Glcci1	glucocorticoid induced transcript 1	170772	0.044315	-1.32738	0	-1.53605	0	-1.48624
A_55_P2183587	Gli1	GLI-Kruppel family member GLI1	14632	0.0137919	-1.74031	0.509932	-1.41677	0.962268	1.01608
A_51_P210395	Glrx	glutaredoxin	93692	0.044315	1.66103	0.400931	1.52633	0.0089517	1.7942
A_51_P152155	Glt8d1	glycosyltransferase 8 domain containing 1	76485	0.375203	-1.19522	0.204086	-1.39753	0	-1.65342
A_55_P2094964	Gm10105	high mobility group nucleosomal binding domain 2 pseudogene	100042442	0	1.69064	0.516512	1.30754	0.00783836	1.53642
A_55_P1972892	Gm10169	macrophage migration inhibitory factor pseudogene	100043796	0.0209929	1.52268	0.56522	1.28622	0.247872	1.2427
A_55_P2097548	Gm10293	glyceraldehyde-3-phosphate dehydrogenase pseudogene	100039762	0.382033	1.27586	0.509932	1.41374	0.035986	1.58141
A_52_P481279	Gm1060	predicted gene 1060	381738	0.0488538	-2.35436	0.723	-1.56028	0.0689007	-2.12627
A_55_P2069969	Gm10639	predicted gene 10639	100042314	0.0106281	-1.6264	0.509932	-1.35735	0.0467683	-1.47052
A_55_P2102065	Gm10639	predicted gene 10639	100042314	0.0245569	-1.95662	0.746839	-1.30996	0.977969	1.01124
A_55_P2097967	Gm11527	predicted gene 11527	100040014	0.0844041	-1.5953	0.616219	-1.3928	0.0261585	-1.7206
A_55_P1968969	Gm11575	predicted gene 11575	100043027	0.0106281	1.5713	0.813096	1.13499	0.858404	-1.04413
A_55_P2123484	Gm11627	predicted gene 11627	100040792	0.423343	-1.25355	0.986354	-1.01468	0.0298721	-1.60263
A_55_P2040276	Gm11744	predicted gene 11744	100038570	0.691554	1.14485	0.594692	1.42575	0	2.38017
A_55_P2164469	Gm11744	predicted gene 11744	100038570	0.786435	1.08925	0.661788	1.32569	0	2.45609
A_55_P2100620	Gm12216	predicted gene 12216	622459	0.246336	-1.4469	0.325703	-1.65193	0.0200426	-1.75493
A_55_P2155372	Gm12695	predicted gene 12695	620779	0.0383851	-1.48084	0.793897	-1.15881	0.0161846	-1.50787
A_55_P2019909	Gm12942	predicted gene 12942	100039968	0.320494	-1.19476	0.0417641	-1.49291	0	-1.74412
A_55_P2107785	Gm13105	predicted gene 13105	100041144	0.139302	1.72555	0.542362	1.63773	0.0227791	2.0531
A_55_P2018330	Gm13298	predicted gene 13298	545611	0.0553513	-2.0117	0.939517	1.09893	0.00674112	2.30439
A_55_P2033480	Gm13298	predicted gene 13298	545611	0.193121	-1.52407	0.970125	1.03819	0.0227791	1.8599
A_55_P2068731	Gm13308	predicted gene 13308	621580	0.951396	1.01756	0.777693	1.16706	0.00229864	1.64225
A_66_P107943	Gm13453	ATPase, H+ transporting, lysosomal (vacuolar proton pump)	100042604	0.581091	1.1504	0.438394	1.38902	0	1.78149
A_66_P106814	Gm13552	predicted gene 13552	100038999	0.0348853	1.51945	0.239923	1.46564	0.00674112	1.56135
A_66_P105032	Gm13889	predicted gene 13889	620695	0.301125	1.42203	0.0782904	2.05952	0	2.87191
A_55_P2293351	Gm14462	predicted gene 14462	329584	0.768762	-1.09522	0.324071	-1.53758	0	-2.32274
A_55_P2106593	Gm15361	ubiquitin-conjugating enzyme E2D 3 pseudogene	100041484	0.183329	1.29722	0.460274	1.32043	0.00538158	1.50573
A_55_P2015832	Gm1574	predicted gene 1574	380842	0.0106281	-2.50421	0.525139	-1.75117	0.0147159	-2.26152
A_55_P2085186	Gm16476	ArfGAP with SH3 domain, ankyrin repeat and PH domain 2 pseudogene	100043377	0.993853	1.00368	0.859253	1.15747	0.0369575	1.66154
A_52_P287313	Gm1661	predicted gene 1661	381544	0.0488538	-1.66709	0.775174	-1.23664	0.0503267	-1.57246
A_55_P1964965	Gm1673	predicted gene 1673	381633	0.442991	-1.26676	0.783338	-1.22427	0.0213437	-1.67047
A_52_P157880	Gm1947	predicted pseudogene 1947	384929	0.0106281	1.54795	0.266643	1.39957	0.0234755	1.45655
A_55_P2092831	Gm2008	predicted gene 2008	100039018	0.836268	1.07261	0.986576	1.01527	0.00674112	-1.76547
A_55_P2009861	Gm2015	predicted gene 2015	100039039	0.0942304	1.65443	0.0894863	1.9696	0	2.5218
A_55_P2007495	Gm2034	predicted gene 2034	100039073	0.0277256	1.67551	0.0782904	1.80438	0	3.07359
A_55_P2007496	Gm2045	predicted gene 2045	100039096	0.006912	2.07007	0	2.50659	0	4.42824
A_66_P102954	Gm2155	predicted gene 2155	100039317	0.0277256	-1.58251	0.647004	-1.29104	0.0304664	-1.52714
A_55_P2124461	Gm2251	predicted gene 2251	100039464	0.160602	1.62173	0.0739991	2.16737	0.00398957	2.1679
A_55_P2143516	Gm2291	predicted gene 2291	100039527	0.816565	1.08941	0.961581	1.04802	0.032668	-1.69271
A_55_P2105843	Gm2371	predicted gene 2371	100039687	0.0455317	1.73768	0	2.05666	0	2.79208
A_55_P2021398	Gm2393	predicted gene 2393	100039733	0.922395	1.03702	0.964581	-1.0393	0.00538158	-1.83047
A_55_P2035038	Gm2437	predicted gene 2437	100039816	0.85764	1.06384	0.967935	-1.03456	0.00398957	-1.81912
A_55_P2068248	Gm2488	predicted gene 2488	100039907	0.824182	1.08944	0.988842	-1.01351	0.0128616	-1.92419
A_55_P2096127	Gm2527	predicted gene 2527	100039971	0.846666	1.07689	0.891482	-1.12893	0.00783836	-1.85836
A_55_P2152188	Gm2556	predicted gene 2556	100040024	0.0164736	2.18383	0.675627	1.4413	0.419776	1.32911
A_55_P1960936	Gm2562	predicted gene 2562	100040033	0.0578288	1.6657	0.0417641	2.01817	0	3.24697
A_55_P1954092	Gm2563	predicted gene 2563	100040034	0.0470675	1.76026	0.0930274	1.89862	0	2.89993
A_55_P2171788	Gm2598	predicted gene 2598	100040097	0.782465	1.10726	0.931188	-1.08609	0.0137889	-1.81477
A_55_P2140212	Gm2627	predicted gene 2627	100040148	0	2.40617	0.10832	2.05027	0	2.97532
A_55_P2100050	Gm2717	predicted gene 2717	100040330	0.0308078	1.55495	0.801396	1.16817	0.840903	1.05682
A_55_P1970110	Gm281	predicted gene 281	238939	0.0106281	-1.728	0.633271	-1.29721	0.00538158	-1.71361
A_55_P2075731	Gm2943	predicted gene 2943	100040748	0.89627	1.04802	0.991558	-1.01014	0.00783836	-1.80544
A_55_P1999687	Gm3064	predicted gene 3064	100040960	0.0261256	-2.07404	0.771665	-1.33267	0.0185158	-2.00825
A_55_P1960479	Gm3114	predicted gene 3114	100041051	0.857761	1.06347	0.982548	1.01911	0.00674112	-1.77897
A_55_P2047620	Gm3124	predicted gene 3124	100041070	0.829073	1.0846	0.94091	1.07569	0.0280594	-1.75875
A_55_P2041457	Gm3195	predicted gene 3195	100041198	0.753364	1.11711	0.981171	-1.02299	0.00988417	-1.85538
A_55_P1961760	Gm3237	predicted gene 3237	100041259	0.963751	1.01891	0.99496	1.00667	0.0261585	-1.74013
A_55_P1974780	Gm3306	predicted gene 3306	100041385	0.768389	1.11719	0.938043	-1.08135	0.0147159	-1.87709
A_55_P1998811	Gm3430	predicted gene 3430	100041612	0.107003	2.11021	0.0578021	3.04198	0.00229864	3.34686
A_55_P1987196	Gm3448	predicted gene 3448	100041639	0	-1.85054	0.499697	-1.43424	0.126214	-1.43408
A_55_P2159485	Gm3459	predicted gene 3459	100041663	0.0229864	2.03568	0.020592	2.67124	0	3.85977
A_52_P549954	Gm3559	predicted gene 3559	100041875	0.0319637	1.68587	0.40406	1.48714	0.153735	1.41193
A_55_P2088720	Gm3651	predicted gene 3651	100042075	0.0229864	2.17143	0.359073	1.82897	0.00229864	2.63977
A_55_P2019833	Gm3790	predicted gene 3790	100042323	0.770975	1.11548	0.950346	-1.06772	0.0234755	-1.77976
A_55_P1966719	Gm3806	predicted gene 3806	100042368	0.888831	-1.04324	0.684087	-1.26936	0.00229864	-1.73789
A_55_P1989765	Gm3951	predicted gene 3951	100042658	0.835359	1.07294	0.983062	1.01858	0.0491308	-1.57872
A_55_P2114318	Gm4080	predicted gene 4080	100042868	0.0705079	1.55397	0.020592	1.96552	0	2.99541
A_55_P1957213	Gm4148	predicted gene 4148	100042984	0.006912	1.95245	0.0417641	2.05573	0	2.95784
A_55_P2086954	Gm4372	predicted gene 4372	100043336	0.798424	1.08959	0.953961	-1.0539	0.0207542	-1.72495
A_55_P2090505	Gm4382	predicted gene 4382	100043353	0	2.08219	0.0497317	1.93807	0	2.50033
A_55_P2115364	Gm4429	predicted gene 4429	100043430	0.897488	1.05947	0.940493	-1.08421	0.0200426	-1.92759
A_55_P2051596	Gm4499	predicted gene 4499	100043524	0.0319637	2.00527	0.020592	2.52788	0	3.61668
A_55_P2133370	Gm4610	predicted gene 4610	100043726	0.947733	-1.03597	0.0326749	2.60412	0	5.04875
A_55_P2049771	Gm4621	predicted gene 4621	100043745	0	-3.26756	0.154523	-2.07234	0.00229864	-2.85778
A_55_P2006768	Gm5456	predicted gene 5456	432817	0.825914	1.05353	0.691162	1.20986	0	1.59133
A_52_P68714	Gm5513	eukaryotic translation initiation factor 4A1 pseudogene	433225	0.0470675	1.63192	0.263785	1.6095	0.00988417	1.77034
A_55_P2086835	Gm5514	predicted gene 5514	433229	0.133401	-1.79296	0.268198	-1.98819	0.00674112	-2.37296
A_55_P2086628	Gm5590	predicted gene 5590	434168	0.872433	-1.04849	0.759451	-1.21029	0.016954	-1.57966
A_55_P2139341	Gm5595	predicted gene 5595	434179	0.786176	-1.07955	0.573226	-1.34435	0	-1.87729
A_55_P1995503	Gm5643	heterogeneous nuclear ribonucleoprotein A1 pseudogene	434858	0.57849	1.15527	0.883298	1.10045	0.0310633	1.51351
A_55_P2063426	Gm5649	predicted gene 5649	435208	0.141252	1.40286	0.206651	1.54024	0	2.27352
A_52_P411430	Gm5914	predicted gene 5914	546100	0.735924	1.08437	0.785167	1.15931	0.00398957	1.58582
A_51_P520139	Gm5918	predicted gene 5918	546143	0.044315	-1.74026	0.272768	-1.69155	0	-2.60696
A_55_P2103363	Gm5957	predicted gene 5957	546590	0.817289	-1.05938	0.875804	1.09374	0.00538158	1.56934
A_55_P2194992	Gm606	predicted gene 606	239789	0.449561	-1.2288	0.813316	-1.16861	0.0234755	-1.58776
A_55_P2038723	Gm626	predicted gene 626	268729	0.0229864	-2.39863	0.876196	-1.20949	0.0200426	-2.291
A_55_P2060269	Gm6401	predicted gene 6401	623168	0.0308078	-2.13524	0.531445	-1.63129	0.069245	-1.78422
A_66_P140699	Gm6403	predicted gene 6403	623172	0.637911	-1.15994	0.787189	1.22071	0.0286238	1.64029
A_55_P2072906	Gm6788	predicted gene 6788	627788	0.578164	1.13097	0.888441	-1.08072	0	-1.69946
A_55_P2077497	Gm6940	predicted gene 6940	629032	0.899707	1.0488	0.916144	-1.09272	0.0155093	-1.74173
A_66_P106789	Gm6970	predicted gene 6970	629389	0.0308078	2.24501	0.84102	1.27229	0.744606	1.17461
A_55_P1991783	Gm7149	predicted gene 7149	635092	0.868678	1.06328	0.974512	1.03079	0.0137889	-1.80565
A_55_P1998823	Gm7206	predicted pseudogene 7206	637379	0.190427	1.49324	0.711857	1.3279	0.0304664	1.72844
A_52_P352362	Gm7265	predicted gene 7265	639396	0.182327	-1.46514	0.791116	-1.223	0.0108916	-1.84181
A_55_P2010567	Gm7564	predicted gene 7564	665273	0.740765	-1.12034	0.869696	1.14424	0	1.99155
A_55_P2135967	Gm7816	DnaJ (Hsp40) homolog, subfamily A, member 1 pseudogene	665839	0.549264	1.16989	0.748176	-1.22247	0.00538158	-1.69698
A_55_P2074927	Gm7932	predicted gene 7932	666105	0.425118	1.23355	0.0417641	1.71792	0.00988417	1.61751
A_55_P2037538	Gm8301	predicted gene 8301	666807	0.0409706	1.80955	0.668563	1.38359	0.0827652	1.60098
A_66_P118989	Gm8350	predicted gene 8350	666892	0.406373	1.29618	0.616219	1.38515	0	1.86979
A_55_P2081432	Gm8953	2-cell-stage, variable group, member 3-like pseudogene	668059	0.711589	-1.16343	0.78375	-1.28932	0.04865	-1.77936
A_55_P2133248	Gm8995	predicted gene 8995	668139	0.938053	1.02617	0.952477	1.04665	0.0286238	-1.50272
A_55_P1968993	Gm9178	predicted gene 9178	668455	0.126032	1.3989	0.159174	1.56036	0.0274306	1.51012
A_55_P2054331	Gm9222	predicted gene 9222	668525	0.978081	1.00904	0.810813	1.15892	0.0108916	1.59001
A_55_P2068391	Gm9222	predicted gene 9222	668525	0.944117	1.03032	0.87146	1.15156	0.0293062	1.78455
A_55_P2003319	Gm9257	predicted gene 9257	668588	0.708468	1.15398	0.919242	1.10627	0.0255625	1.81961
A_55_P2068366	Gm9292	predicted gene 9292	668662	0.978359	1.01485	0.950659	1.07785	0.0298721	1.91029
A_55_P1967002	Gm9441	predicted gene 9441	669079	0.671994	1.15441	0.999889	-1.00009	0.0185158	-1.74455
A_55_P2028847	Gm9468	predicted gene 9468	669759	0.886844	1.0694	0.958662	1.06409	0.0137889	-2.01586
A_66_P138363	Gm9530	predicted gene 9530	671336	0.526869	-1.22661	0.740839	-1.28673	0.0494547	-1.60285
A_51_P123017	Gmcl1	germ cell-less homolog 1 (Drosophila)	23885	0.470473	-1.11395	0.417619	-1.22126	0	-1.52265
A_51_P386810	Gmppb	GDP-mannose pyrophosphorylase B	331026	0	1.71673	0.529845	1.31519	0.117929	1.32777
A_52_P185343	Gna13	guanine nucleotide binding protein, alpha 13	14674	0.978282	-1.01106	0.698346	1.29761	0	2.17595
A_51_P377376	Gnl3	guanine nucleotide binding protein-like 3 (nucleolar)	30877	0.0164736	1.44014	0.020592	1.5273	0	1.86678
A_52_P636050	Gpatch4	G patch domain containing 4	66614	0.214795	1.33761	0.792277	1.1711	0.0220539	1.52728
A_55_P1984307	Gpr116	G protein-coupled receptor 116	224792	0.595271	-1.21433	0.958219	1.05503	0.0108916	1.88365
A_66_P114451	Gpr126	G protein-coupled receptor 126	215798	0.510515	-1.23479	0.965822	-1.03945	0.0409977	-1.64543
A_55_P2132902	Gprasp1	G protein-coupled receptor associated sorting protein 1	67298	0.0383851	-1.59564	0.0417641	-1.74602	0	-2.56632
A_55_P2004213	Gprasp2	G protein-coupled receptor associated sorting protein 2	245607	0.241068	-1.39153	0.668075	-1.32834	0.00988417	-1.76124
A_55_P2017694	Gprc5c	G protein-coupled receptor, family C, group 5, member C	70355	0	-2.12059	0.59415	-1.4452	0.11078	-1.54296
A_51_P108252	Gpsm2	G-protein signalling modulator 2 (AGS3-like, C. elegans)	76123	0.924502	1.02912	0.381525	-1.42631	0.00229864	-1.82914
A_51_P426739	Gpt	glutamic pyruvic transaminase, soluble	76282	0.0209929	-1.57446	0.169847	-1.48994	0	-1.77586
A_51_P495232	Gpx8	glutathione peroxidase 8 (putative)	69590	0.110408	-1.30045	0.0326749	-1.52388	0.00229864	-1.59439
A_55_P1955483	Grb14	growth factor receptor bound protein 14	50915	0.188939	-1.41975	0.688153	-1.30255	0.0177693	-1.67872
A_51_P368823	Grb7	growth factor receptor bound protein 7	14786	0.275471	-1.44472	0.32159	-1.6902	0.00783836	-1.9013
A_55_P1978618	Grcc10	gene rich cluster, C10 gene	14790	0.228032	-1.18563	0.0816124	-1.34253	0	-1.61146
A_55_P2124976	Grhl1	grainyhead-like 1 (Drosophila)	195733	0.0488538	-1.79669	0.740087	-1.31042	0.138948	-1.50629
A_51_P200083	Grina	glutamate receptor, ionotropic, N-methyl D-aspartate-associated protein 1 (glutamate binding)	66168	0.887727	-1.05843	0.928105	1.09043	0.0429588	1.71025
A_51_P128463	Grrp1	glycine/arginine rich protein 1	72690	0.957367	1.02411	0.65614	1.40143	0.0384448	1.74417
A_51_P249193	Gsg1l	GSG1-like	269994	0.39129	-1.24347	0.616219	-1.30682	0.0089517	-1.66797
A_55_P2013948	Gsn	gelsolin	227753	0.0409706	-1.91178	0.838843	-1.2168	0.346558	-1.37831
A_55_P2055638	Gsn	gelsolin	227753	0.0137919	-1.69607	0.437906	-1.3884	0.0619622	-1.43796
A_55_P2032946	Gsta1	glutathione S-transferase, alpha 1 (Ya)	14857	0.944756	-1.02743	0.848663	1.16106	0.0185158	1.69924
A_55_P2170454	Gsta2	glutathione S-transferase, alpha 2 (Yc2)	14858	0	-2.65334	0.438087	-1.65216	0.100918	-1.65376
A_55_P1961423	Gsta3	glutathione S-transferase, alpha 3	14859	0.0261256	-1.71862	0.827998	1.16922	0.304157	1.30094
A_55_P2062190	Gstm1	glutathione S-transferase, mu 1	14862	0.0209929	-1.92111	0.460274	-1.5997	0.249731	-1.43168
A_55_P2031692	Gstm6	glutathione S-transferase, mu 6	14867	0.0766875	-1.48652	0.746839	-1.23037	0.0089517	-1.63846
A_51_P211491	Gusb	glucuronidase, beta	110006	0.227029	-1.30987	0.300312	-1.44403	0.0128616	-1.53128
A_52_P535484	Gvin1	GTPase, very large interferon inducible 1	74558	0.667956	1.10425	0.725786	-1.20267	0.00229864	-1.67932
A_51_P240019	Gyg	glycogenin	27357	0.330433	1.30204	0.985566	1.01466	0.0423868	-1.52689
A_55_P2094060	Gzma	granzyme A	14938	0.892858	-1.08801	0.554188	-1.85596	0	-3.21388
A_52_P655663	H13	histocompatibility 13	14950	0.4256	1.23272	0.94069	1.05691	0.0161846	-1.61111
A_55_P2090406	H13	histocompatibility 13	14950	0.227338	1.52458	0.811456	1.24554	0.0374607	1.78199
A_55_P2099526	H2afv	H2A histone family, member V	77605	0.167225	-1.21471	0	-1.46687	0	-1.55461
A_55_P2082929	H2-Ob	histocompatibility 2, O region beta locus	15002	0.472699	-1.34617	0.622113	-1.52339	0.0349235	-1.89908
A_66_P130916	H2-Ob	histocompatibility 2, O region beta locus	15002	0.615419	-1.1802	0.317919	-1.60216	0.016954	-1.78775
A_51_P492456	Has1	hyaluronan synthase1	15116	0.0245569	1.94442	0.020592	2.27611	0.0286238	1.81236
A_51_P181565	Hbegf	heparin-binding EGF-like growth factor	15200	0	1.84131	0	2.56674	0	1.9589
A_51_P155323	Hc	hemolytic complement	15139	0.0106281	1.50938	0.656725	-1.22834	0.751063	-1.07092
A_55_P2088202	Hcn2	hyperpolarization-activated, cyclic nucleotide-gated K+ 2	15166	0.0455317	1.57971	0.835556	1.15688	0.544233	1.17151
A_52_P339791	Hdgf	hepatoma-derived growth factor	15191	0.0901419	1.6672	0.616253	1.45387	0.0227791	1.857
A_52_P140049	Hepacam2	HEPACAM family member 2	101202	0.514062	-1.21764	0.483452	-1.45255	0.0192549	-1.6527
A_52_P263658	Hes2	hairy and enhancer of split 2 (Drosophila)	15206	0.158472	-1.52489	0.22464	-1.71775	0	-2.23691
A_51_P282667	Hexa	hexosaminidase A	15211	0.376959	-1.22279	0.0782904	-1.5547	0	-1.7349
A_51_P453111	Hexb	hexosaminidase B	15212	0.459218	-1.23415	0.638273	-1.32756	0.0398525	-1.53671
A_51_P285077	Hhatl	hedgehog acyltransferase-like	74770	0.0106281	-1.79319	0.310963	-1.53906	0.0089517	-1.77419
A_55_P2015541	Hif3a	hypoxia inducible factor 3, alpha subunit	53417	0.366022	-1.55995	0.549476	1.78244	0	4.05751
A_51_P270949	Hist1h1b	histone cluster 1, H1b	56702	0.0137919	2.11577	0.816006	1.2522	0.645997	1.19302
A_52_P420466	Hist1h2ab	histone cluster 1, H2ab	319172	0.0229864	2.48702	0.959341	1.07876	0.692829	1.22466
A_55_P2099961	Hist1h2ag	histone cluster 1, H2ag	319167	0.0291881	1.74121	0.974667	1.02909	0.807052	1.08586
A_52_P498208	Hist1h2ak	histone cluster 1, H2ak	319169	0.0106281	1.83268	0.989195	-1.01137	0.563567	1.17816
A_55_P2084631	Hist1h2an	histone cluster 1, H2an	319170	0.0137919	1.94354	0.951172	-1.06227	0.737129	1.12025
A_51_P180140	Hist1h2ba	histone cluster 1, H2ba	319177	0.617889	1.13977	0.499455	-1.37801	0.032668	-1.50358
A_55_P2109122	Hist1h2bc	histone cluster 1, H2bc	68024	0.683273	-1.11577	0.0870852	-1.66324	0	-2.04521
A_55_P2109128	Hist1h2be	histone cluster 1, H2be	319179	0.329165	-1.2387	0.159174	-1.47596	0	-1.91891
A_55_P2177154	Hist1h2bm	histone cluster 1, H2bm	319186	0.984513	-1.00683	0.693514	-1.25981	0.0255625	-1.51877
A_55_P1972018	Hist1h4c	histone cluster 1, H4c	319155	0.0396201	1.82846	0.962428	1.04908	0.34734	1.33932
A_55_P2125013	Hist1h4j	histone cluster 1, H4j	319159	0.0360654	1.66108	0.829859	1.17507	0.134607	1.43655
A_55_P2036883	Hist2h2bb	histone cluster 2, H2bb	319189	0.0319637	2.43226	0.804514	1.36906	0.389385	1.48381
A_55_P2094966	Hist2h3c1	histone cluster 2, H3c1	15077	0.0106281	2.27854	0.871099	1.18332	0.515666	1.27879
A_55_P2142251	Hist2h3c2-ps	histone cluster 2, H3c2, pseudogene	97114	0.678379	-1.15979	0.20213	-1.76282	0	-2.81308
A_52_P615375	Hist3h2a	histone cluster 3, H2a	319162	0.405451	-1.24102	0.573406	-1.34162	0.0185158	-1.56429
A_52_P137371	Hmgcr	3-hydroxy-3-methylglutaryl-Coenzyme A reductase	15357	0.0680746	1.55017	0.529088	1.41286	0.00538158	1.78476
A_55_P2109033	Hmgcs2	3-hydroxy-3-methylglutaryl-Coenzyme A synthase 2	15360	0	-1.86692	0.302339	-1.53595	0.0851998	-1.46333
A_55_P2028491	Hmgn2	high mobility group nucleosomal binding domain 2	15331	0.006912	1.61787	0.717988	1.22786	0.0274306	1.49811
A_55_P2029842	Hnrnpa1	heterogeneous nuclear ribonucleoprotein A1	15382	0.688054	1.12176	0.725349	1.25417	0.0255625	1.56467
A_55_P2059254	Hnrnph3	heterogeneous nuclear ribonucleoprotein H3	432467	0.29026	-1.19774	0.193067	-1.3582	0	-1.60111
A_51_P170946	Hnrnpm	heterogeneous nuclear ribonucleoprotein M	76936	0.719691	-1.08865	0.869594	-1.10126	0.0108916	-1.5346
A_51_P325836	Hpx	hemopexin	15458	0.489479	1.42597	0.0962503	2.68398	0	5.54877
A_55_P2091196	Hrct1	histidine rich carboxyl terminus 1	100039781	0.620921	-1.12232	0.0894863	1.5685	0	2.38989
A_52_P59681	Hrsp12	heat-responsive protein 12	15473	0.409479	-1.23555	0.42102	-1.41099	0.00229864	-1.823
A_52_P243599	Hsd17b12	hydroxysteroid (17-beta) dehydrogenase 12	56348	0.0655227	1.45427	0.515696	1.3396	0.00229864	1.56863
A_52_P566605	Hsd17b7	hydroxysteroid (17-beta) dehydrogenase 7	15490	0.326732	1.27095	0.101006	1.6052	0.0108916	1.59241
A_55_P1997936	Hsd17b7	hydroxysteroid (17-beta) dehydrogenase 7	15490	0.115155	1.40426	0.0497317	1.70669	0	1.77659
A_55_P2048434	Hsp90ab1	heat shock protein 90 alpha (cytosolic), class B member 1	15516	0.86444	1.04571	0.540374	-1.30613	0	-1.82966
A_52_P624149	Hsp90b1	heat shock protein 90, beta (Grp94), member 1	22027	0.413266	1.30008	0.869402	1.14286	0.0089517	-1.85994
A_55_P2057946	Hsp90aa1	heat shock protein 90, alpha (cytosolic), class A member 1	15519	0.742149	-1.12154	0.385097	-1.58386	0	-2.54263
A_55_P2080151	Hspa2	heat shock protein 2	15512	0	-1.59993	0.619025	-1.24374	0	-1.74468
A_51_P200477	Hspa4	heat shock protein 4	15525	0.883234	-1.05605	0.529845	-1.47201	0	-2.5085
A_55_P2061025	Hspa4	heat shock protein 4	15525	0.740765	-1.13196	0.823371	-1.21399	0.0108916	-2.0031
A_55_P2173737	Hspa4l	heat shock protein 4 like	18415	0.215728	-1.47216	0.262744	-1.71079	0	-2.59585
A_55_P2076772	Hspa5	heat shock protein 5	14828	0.0308078	1.82113	0.701272	1.33372	0.517006	-1.22062
A_55_P2024749	Hspb11	heat shock protein family B (small), member 11	72938	0.350049	-1.19898	0.641023	-1.22122	0.00538158	-1.5032
A_55_P1955587	Hspd1	heat shock protein 1 (chaperonin)	15510	0.622795	1.14325	0.911981	-1.08166	0.0365639	-1.50596
A_55_P2003513	Hsph1	heat shock 105kDa/110kDa protein 1	15505	0.860894	-1.0775	0.72709	-1.36126	0	-2.84828
A_55_P2176963	Hsph1	heat shock 105kDa/110kDa protein 1	15505	0.734759	-1.13124	0.267633	-1.70911	0	-3.23158
A_51_P225224	Htra1	HtrA serine peptidase 1	56213	0.531049	1.25043	0.902501	1.11913	0.0213437	1.77315
A_51_P326043	Hydin	hydrocephalus inducing	244653	0	-1.94719	0.287539	-1.59462	0	-2.01737
A_65_P20167	Hyou1	hypoxia up-regulated 1	12282	0.0229864	1.7353	0.690862	1.32177	0.177034	1.41581
A_52_P613241	Icam1	intercellular adhesion molecule 1	15894	0.383348	1.47013	0.81404	1.28969	0.0321161	2.02663
A_51_P286488	Ier3	immediate early response 3	15937	0.31895	1.31036	0.204086	1.59025	0.016954	1.63156
A_55_P1966731	Ifi203	interferon activated gene 203	15950	0.748522	1.09374	0.549343	-1.36143	0.00538158	-1.73796
A_55_P1988202	Ifi203	interferon activated gene 203	15950	0.612563	-1.18589	0.465349	-1.52318	0.00398957	-2.00233
A_51_P367060	Ifrd1	interferon-related developmental regulator 1	15982	0.768588	1.0896	0.167935	1.62211	0.00229864	1.85823
A_51_P456857	Ift122	intraflagellar transport 122 homolog (Chlamydomonas)	81896	0.171924	-1.32834	0.282805	-1.4201	0	-1.80563
A_55_P2099269	Ift80	intraflagellar transport 80 homolog (Chlamydomonas)	68259	0.254243	-1.22231	0.23792	-1.35865	0	-1.85593
A_52_P459276	Ift81	intraflagellar transport 81 homolog (Chlamydomonas)	12589	0.0519778	-1.35556	0.480759	-1.26808	0	-1.54776
A_55_P2001553	Igdcc4	immunoglobulin superfamily, DCC subclass, member 4	56741	0.727545	-1.09303	0.505446	-1.34997	0.0089517	-1.56964
A_66_P105801	Igf1r	insulin-like growth factor I receptor	16001	0.0553513	-1.48838	0.020592	-1.83069	0	-1.7967
A_51_P150710	Igj	immunoglobulin joining chain	16069	0.044315	1.96297	0.967878	1.04902	0.817244	1.10767
A_51_P155843	Igsf10	immunoglobulin superfamily, member 10	242050	0.0643687	-1.60316	0	-2.10027	0	-2.67936
A_55_P2157902	Igsf10	immunoglobulin superfamily, member 10	242050	0.217234	-1.36788	0.0417641	-1.82708	0	-2.43576
A_55_P2017710	Igsf9	immunoglobulin superfamily, member 9	93842	0.770701	-1.09155	0.816329	-1.17088	0.0286238	-1.60758
A_51_P470079	Il1r2	interleukin 1 receptor, type II	16178	0.817708	-1.1435	0.717554	1.56546	0	3.66048
A_55_P2023294	Il20rb	interleukin 20 receptor beta	213208	0.878433	-1.0442	0.811294	1.15514	0.00229864	1.63255
A_55_P1980796	Il2ra	interleukin 2 receptor, alpha chain	16184	0.627595	1.16654	0.427384	1.50999	0.0255625	1.63705
A_55_P1964960	Il33	interleukin 33	77125	0.0396201	2.83162	0.0894863	3.22363	0.174242	2.00682
A_55_P2087622	Il4i1	interleukin 4 induced 1	14204	0.0106281	1.89451	0.30567	1.64241	0	2.41234
A_55_P2017789	Il4ra	interleukin 4 receptor, alpha	16190	0.862017	1.0565	0.723708	1.25877	0.00674112	1.80046
A_55_P1997756	Il6	interleukin 6	16193	0.0106281	2.78411	0	3.98194	0	6.48251
A_55_P2085295	Inf2	inverted formin, FH2 and WH2 domain containing	70435	0.367497	1.18479	0.716399	1.17342	0	1.51933
A_52_P247788	Ino80c	INO80 complex subunit C	225280	0.581979	1.11301	0.262744	1.35154	0	1.51755
A_51_P505696	Inpp5k	inositol polyphosphate 5-phosphatase K	19062	0.0308078	-1.5659	0.867654	-1.10978	0.341645	1.23309
A_55_P2124115	Invs	inversin	16348	0.939138	1.02156	0.784847	-1.15893	0	-1.72359
A_52_P235569	Ipo5	importin 5	70572	0.278292	1.27444	0.59085	1.29696	0.0108916	1.56165
A_55_P2021275	Iqca	IQ motif containing with AAA domain	74918	0.0209929	-2.76252	0.617961	-1.75348	0.00674112	-3.11311
A_55_P2000062	Irf1	interferon regulatory factor 1	16362	0.798723	1.08405	0.881044	-1.1172	0.0315952	-1.60958
A_55_P2109445	Irf4	interferon regulatory factor 4	16364	0.0261256	1.79835	0.939611	1.07729	0.918646	-1.0419
A_55_P2103698	Isg15	ISG15 ubiquitin-like modifier	100038882	0.525104	1.20323	0.928069	-1.07575	0.0089517	-1.71493
A_55_P2173892	Isg20	interferon-stimulated protein	57444	0.814204	-1.07478	0.83644	-1.15668	0.0379862	-1.55308
A_66_P112573	Isg20	interferon-stimulated protein	57444	0.639868	-1.12679	0.693514	-1.24457	0.00538158	-1.588
A_51_P140742	Islr	immunoglobulin superfamily containing leucine-rich repeat	26968	0.226539	-1.39224	0.381463	-1.51087	0.00783836	-1.7303
A_51_P343356	Isoc2b	isochorismatase domain containing 2b	67441	0.382801	-1.30359	0.542874	-1.43224	0.0458417	-1.5854
A_55_P2097913	Itga10	integrin, alpha 10	213119	0.574674	-1.19891	0.66662	-1.34658	0.0213437	-1.7014
A_51_P417720	Itga11	integrin alpha 11	319480	0.0396201	-1.61905	0.366912	-1.49972	0.151299	-1.39477
A_55_P1974421	Itga3	integrin alpha 3	16400	0.591498	1.29385	0.891591	1.17882	0.0321161	2.05979
A_55_P2040011	Itga7	integrin alpha 7	16404	0.044315	1.67329	0.105151	1.76358	0	2.50408
A_51_P466378	Itgal	integrin alpha L	16408	0.814412	-1.07686	0.69002	-1.29427	0.0365639	-1.56357
A_55_P2184601	Itgal	integrin alpha L	16408	0.736741	-1.11586	0.752316	-1.2629	0.0429588	-1.59818
A_51_P359603	Itgb7	integrin beta 7	16421	0.378828	-1.36979	0.445833	-1.59914	0.016954	-1.88619
A_55_P2060243	Itgbl1	integrin, beta-like 1	223272	0	-2.02369	0.355274	-1.57886	0.11214	-1.49354
A_51_P273609	Itpka	inositol 1,4,5-trisphosphate 3-kinase A	228550	0	-2.15049	0.253522	-1.73323	0.00398957	-1.9573
A_55_P2008066	Itpr1	inositol 1,4,5-triphosphate receptor 1	16438	0.564412	-1.13486	0.595957	-1.26299	0.00229864	-1.57296
A_51_P355360	Jak3	Janus kinase 3	16453	0.465216	1.34882	0.633757	1.50638	0.0443429	1.85913
A_51_P400016	Kalrn	kalirin, RhoGEF kinase	545156	0.61928	1.15084	0.653853	1.3107	0	1.97923
A_52_P130787	Kcna6	potassium voltage-gated channel, shaker-related, subfamily, member 6	16494	0.006912	-1.92567	0.661788	-1.35019	0.0472494	-1.60536
A_51_P508838	Kcne4	potassium voltage-gated channel, Isk-related subfamily, gene 4	57814	0.935287	1.03002	0.742963	1.25708	0.0119166	1.77653
A_55_P2055189	Kcng1	potassium voltage-gated channel, subfamily G, member 1	241794	0.994363	-1.00221	0.775174	1.17114	0.0161846	1.5327
A_55_P2108988	Kcnip3	Kv channel interacting protein 3, calsenilin	56461	0.954823	1.03059	0.88585	1.16482	0	2.55617
A_52_P319774	Kcnip4	Kv channel interacting protein 4	80334	0.006912	-1.66025	0.0962503	-1.59494	0	-1.77595
A_52_P642488	Kcnk1	potassium channel, subfamily K, member 1	16525	0.624808	-1.23095	0.896545	1.14666	0.0349235	1.91264
A_51_P167763	Kcnk13	potassium channel, subfamily K, member 13	217826	0.253431	1.24078	0.167935	1.40785	0	1.50054
A_55_P2112524	Kcnmb2	potassium large conductance calcium-activated channel, subfamily M, beta member 2	72413	0.044315	-1.74465	0.563981	-1.45283	0.0234755	-1.73806
A_55_P2090330	Kcnmb4	potassium large conductance calcium-activated channel, subfamily M, beta member 4	58802	0.018899	-2.07337	0.352067	-1.69998	0.0476429	-1.75797
A_55_P2408415	Kcnq1ot1	KCNQ1 overlapping transcript 1	63830	0.513548	-1.20301	0.782734	-1.20106	0.032668	-1.56028
A_55_P1980821	Kcnrg	potassium channel regulator	328424	0.0396201	-2.0214	0.763341	-1.34645	0.0472494	-1.86719
A_55_P1961720	Kcnt1	potassium channel, subfamily T, member 1	227632	0.951857	-1.01713	0.799071	1.14974	0	1.65683
A_55_P2104597	Kctd9	potassium channel tetramerisation domain containing 9	105440	0.936565	-1.02442	0.573226	1.32118	0.0304664	1.50539
A_52_P69998	Kdelr2	KDEL (Lys-Asp-Glu-Leu) endoplasmic reticulum protein retention receptor 2	66913	0.0261256	1.4698	0.0962503	1.50926	0.00398957	1.56432
A_51_P316553	Kdr	kinase insert domain protein receptor	16542	0.732195	-1.1289	0.869638	-1.15003	0.0207542	-1.80169
A_51_P107782	Kdsr	3-ketodihydrosphingosine reductase	70750	0.698076	-1.08365	0.834018	1.11075	0.00783836	1.50102
A_52_P72434	Khk	ketohexokinase	16548	0.835234	1.06514	0.727253	1.25415	0.00229864	2.07571
A_55_P2107422	Kif21a	kinesin family member 21A	16564	0.0277256	-1.53229	0.646015	-1.2464	0.00783836	-1.5912
A_55_P2056654	Kif22	kinesin family member 22	110033	0.018899	1.74773	0.908019	1.0905	0.403336	1.23813
A_51_P179258	Kif26b	kinesin family member 26B	269152	0.381762	-1.21029	0.339007	-1.38274	0.00229864	-1.62425
A_55_P1978441	Kif3a	kinesin family member 3A	16568	0.348137	-1.25497	0.69811	-1.24357	0.0255625	-1.51737
A_55_P2042177	Kif6	kinesin family member 6	319991	0.0319637	-1.822	0.853309	-1.17466	0.128841	-1.50912
A_51_P136803	Kif9	kinesin family member 9	16578	0.018899	-1.57625	0.650659	-1.2568	0.0089517	-1.57229
A_55_P2069765	Kiss1	KiSS-1 metastasis-suppressor	280287	0.006912	-1.43193	0.167935	-1.3277	0	-1.57593
A_55_P2244142	Klf13	Kruppel-like factor 13	50794	0.692725	-1.11844	0.888441	-1.10296	0.0365639	1.5415
A_55_P2022049	Klf15	Kruppel-like factor 15	66277	0.0334247	-2.17095	0.882143	-1.17906	0.746748	1.15568
A_51_P479352	Klhdc9	kelch domain containing 9	68874	0.0245569	-2.17316	0.943843	-1.09328	0.624255	-1.22938
A_51_P398164	Klhl2	kelch-like 2, Mayven (Drosophila)	77113	0.516908	-1.17615	0.46751	1.3759	0.0108916	1.57997
A_55_P1962289	Klhl24	kelch-like 24 (Drosophila)	75785	0	-1.90015	0.0326749	-1.86217	0.00538158	-1.76592
A_66_P111385	Klhl28	kelch-like 28 (Drosophila)	66689	0.363031	-1.32704	0.784847	-1.23016	0.0374607	-1.64599
A_52_P348250	Klhl29	kelch-like 29 (Drosophila)	208439	0.75543	-1.09968	0.811294	1.18206	0.00229864	1.92289
A_55_P2111331	Klhl32	kelch-like 32 (Drosophila)	212390	0.0137919	-1.91061	0.70028	-1.3415	0.192558	-1.45436
A_55_P1998115	Klkb1	kallikrein B, plasma 1	16621	0.0372574	-1.51237	0.8723	-1.10189	0.525434	-1.15058
A_52_P514407	Klra15	killer cell lectin-like receptor, subfamily A, member 15	27423	0.497118	-1.23093	0.270921	-1.60723	0	-1.99058
A_55_P2028734	Klra16	killer cell lectin-like receptor, subfamily A, member 16	27424	0.486697	-1.18808	0.0417641	-1.7244	0	-2.31189
A_55_P2170349	Klra22	killer cell lectin-like receptor subfamily A, member 22	93969	0.439424	-1.30509	0.195602	-1.7861	0	-2.52907
A_55_P1998011	Klra23	killer cell lectin-like receptor subfamily A, member 23	79410	0.172951	-1.71808	0.700027	-1.47426	0.00674112	-2.36925
A_55_P2022332	Klra27	killer cell lectin-like receptor, subfamily A, member 27	639946	0.51185	-1.16766	0.467034	-1.34873	0	-1.78579
A_55_P2004536	Klra4	killer cell lectin-like receptor, subfamily A, member 4	16635	0.473776	-1.23769	0.239301	-1.60658	0	-2.43653
A_51_P500090	Klra7	killer cell lectin-like receptor, subfamily A, member 7	16638	0.494637	-1.23774	0.802195	-1.20859	0.0494547	-1.59979
A_55_P2004541	Klra7	killer cell lectin-like receptor, subfamily A, member 7	16638	0.202972	-1.57482	0.334174	-1.74232	0	-2.37534
A_55_P2004526	Klra8	killer cell lectin-like receptor, subfamily A, member 8	16639	0.432348	-1.41044	0.717554	-1.44186	0.00783836	-2.33305
A_55_P2004527	Klra8	killer cell lectin-like receptor, subfamily A, member 8	16639	0.436214	-1.44155	0.647004	-1.58805	0.0108916	-2.28889
A_55_P2061465	Klraq1	KLRAQ motif containing 1	73825	0.836629	-1.04964	0.908407	1.06571	0	1.6838
A_55_P2127538	Klraq1	KLRAQ motif containing 1	73825	0.824124	-1.06286	0.941032	1.05343	0.00538158	1.65628
A_55_P1964325	Klrb1b	killer cell lectin-like receptor subfamily B member 1B	80782	0.126214	-1.41208	0.742793	-1.22591	0.0349235	-1.52434
A_55_P2113498	Klrd1	killer cell lectin-like receptor, subfamily D, member 1	16643	0.298893	-1.50122	0.797966	-1.28889	0.0374607	-1.91931
A_55_P2071716	Klre1	killer cell lectin-like receptor family E member 1	243655	0.232881	-1.31938	0.427384	-1.39436	0	-2.04944
A_51_P176474	Kndc1	kinase non-catalytic C-lobe domain (KIND) containing 1	76484	0.0164736	-2.31651	0.678186	-1.49503	0.058955	-1.8959
A_51_P287198	Krt23	keratin 23	94179	0.772926	-1.09905	0.167935	-1.70427	0.0398525	-1.60916
A_55_P2013840	Krt42	keratin 42	68239	0.733056	1.13597	0.901021	1.12162	0.0433992	1.72663
A_52_P410685	Krt7	keratin 7	110310	0.381041	1.30496	0.271852	1.61125	0	2.46532
A_55_P1966445	Krt81	keratin 81	64818	0.855885	1.06957	0.734471	1.30365	0	2.22989
A_55_P1999364	Krt85	keratin 85	53622	0.515066	1.20243	0.602514	1.3513	0	1.92557
A_55_P2017347	Krtap11-1	keratin associated protein 11-1	16693	0.947982	1.02988	0.281187	1.75352	0	2.65244
A_51_P370458	Krtap17-1	keratin associated protein 17-1	77914	0.006912	-2.83892	0.149928	-2.3897	0.355022	-1.48359
A_55_P2065751	Krtap8-2	keratin associated protein 8-2	16704	0.018899	1.57594	0.80643	1.16093	0.776855	1.07397
A_51_P242166	Lap3	leucine aminopeptidase 3	66988	0.0396201	1.51531	0.193067	1.52197	0.4015	1.204
A_55_P2022369	Lbh	limb-bud and heart	77889	0.129318	1.39389	0.966618	-1.031	0	-1.82201
A_52_P378287	Lca5	Leber congenital amaurosis 5 (human)	75782	0.214285	-1.35499	0.692808	-1.26859	0.0137889	-1.64346
A_55_P2155504	Lck	lymphocyte protein tyrosine kinase	16818	0.903442	-1.03371	0.174426	-1.50087	0.00398957	-1.72054
A_55_P2070869	Lcn2	lipocalin 2	16819	0.0291881	1.95365	0.167935	1.92196	0	3.04761
A_55_P1954006	Ldhb	lactate dehydrogenase B	16832	0.0360654	-2.06346	0.473458	-1.70526	0.0261585	-2.0087
A_66_P129263	Lekr1	leucine, glutamate and lysine rich 1	624866	0.203253	-1.35043	0.765602	-1.20876	0.0192549	-1.54218
A_52_P563375	Lgals2	lectin, galactose-binding, soluble 2	107753	0.314692	1.40202	0.908407	-1.1106	0.0274306	-1.77866
A_55_P2171116	Lgals3	lectin, galactose binding, soluble 3	16854	0.168848	1.53557	0.153328	1.82947	0	2.18085
A_51_P286946	Lhpp	phospholysine phosphohistidine inorganic pyrophosphate phosphatase	76429	0.513548	1.18526	0.690862	-1.2573	0.00538158	-1.65631
A_55_P2031272	Lhx3	LIM homeobox protein 3	16871	0.018899	-1.79594	0.737392	-1.28276	0.065664	-1.55751
A_55_P2159264	Lifr	leukemia inhibitory factor receptor	16880	0.634342	-1.13031	0.863179	1.11614	0.00783836	1.60778
A_51_P241457	Lilrb4	leukocyte immunoglobulin-like receptor, subfamily B, member 4	14728	0.554492	1.29873	0.682239	1.48123	0.0342803	1.94207
A_51_P435363	Lipe	lipase, hormone sensitive	16890	0.682605	-1.10931	0.922044	1.06722	0.0137889	1.56035
A_51_P348749	Llgl2	lethal giant larvae homolog 2 (Drosophila)	217325	0.638925	1.14132	0.776291	1.20838	0.0472494	1.50668
A_52_P10781	Lman1	lectin, mannose-binding, 1	70361	0.0209929	1.51542	0.324071	1.39051	0.166596	1.28849
A_55_P1976490	Lman2l	lectin, mannose-binding 2-like	214895	0.759584	-1.07018	0.653853	-1.22481	0	-1.64128
A_55_P2123942	Lmbrd1	LMBR1 domain containing 1	68421	0.006912	-1.67407	0.503157	-1.36575	0.611748	-1.13203
A_55_P1985273	Lmcd1	LIM and cysteine-rich domains 1	30937	0.560254	1.15111	0.493391	1.34696	0.00988417	1.56979
A_52_P137765	Lmna	lamin A	16905	0.21074	1.30001	0.736749	1.19862	0.0108916	1.52274
A_55_P2083988	Lmo2	LIM domain only 2	16909	0.882987	-1.07215	0.72709	-1.41014	0.0472494	-1.8684
A_55_P2110513	Lmo7	LIM domain only 7	380928	0.499305	1.28429	0.795345	1.25854	0.0089517	2.02688
A_55_P2014853	LOC100039088	hypothetical protein LOC100039088	100039088	0.52151	1.17494	0.529088	1.35031	0	1.72032
A_55_P1978866	LOC100039402	similar to pol protein	100039402	0.0662163	1.7077	0.123552	1.87203	0	3.2685
A_55_P2148935	LOC100040286	similar to cyclic nucleotide gated channel beta 1	100040286	0.756755	1.11829	0.953859	-1.05985	0.0192549	-1.78073
A_55_P1981830	LOC100041203	similar to cyclic nucleotide gated channel beta 1	100041203	0.794703	1.09915	0.990776	1.01113	0.00674112	-1.87462
A_55_P1987847	LOC100043999	hypothetical protein LOC100043999	100043999	0.99446	1.00278	0.975939	-1.0278	0.0398525	-1.60862
A_55_P1967591	LOC100044615	similar to Ubtf protein	100044615	0.798358	1.09213	0.972828	1.03094	0.0089517	-1.8037
A_55_P2183518	LOC100044930	similar to Ubtf protein	100044930	0.979703	1.01222	0.999402	1.00112	0.0458417	-1.73373
A_55_P2068295	LOC100045024	similar to ribosomal protein L11	100045024	0.0291881	-1.87921	0.566549	-1.48331	0.0369575	-1.75457
A_55_P2020035	LOC100045113	similar to ubiquitin-conjugating enzyme E2 UbcH-ben	100045113	0.808651	1.08694	0.902922	1.1045	0.0418727	-1.62086
A_55_P2011341	LOC100045268	similar to precursor (AA -28 to 232)	100045268	0.889163	-1.07436	0.455608	-1.77779	0	-2.96623
A_55_P2015530	LOC100045458	similar to gamma-aminobutyric acid A receptor, epsilon	100045458	0.615852	-1.18795	0.460274	1.54572	0	1.99374
A_55_P2151061	LOC100045530	hypothetical protein LOC100045530	100045530	0.0705079	-1.54846	0.302339	-1.5566	0.0177693	-1.6491
A_55_P2178972	LOC100045652	hypothetical protein LOC100045652	100045652	0.0277256	-1.61336	0.460274	-1.44765	0.0634467	-1.4977
A_52_P495104	LOC100045753	similar to headcase homolog	100045753	0.0245569	-1.48335	0.0417641	-1.59561	0	-1.60494
A_55_P2031898	LOC100045902	hypothetical protein LOC100045902	100045902	0.0261256	1.77653	0.651837	1.36025	0.117407	1.48401
A_55_P1990909	LOC100046270	hypothetical protein LOC100046270	100046270	0.0488538	-1.57438	0.591552	-1.34711	0.10003	-1.43167
A_55_P1999012	LOC100046875	hypothetical protein LOC100046875	100046875	0.0396201	-1.46888	0.492833	-1.33177	0.0128616	-1.52299
A_55_P1962699	LOC100047021	similar to Ubtf protein	100047021	0.895787	1.05323	0.982799	1.0214	0.0108916	-1.90954
A_55_P2039230	LOC100047175	hypothetical protein LOC100047175	100047175	0.401595	-1.28344	0.727253	-1.27913	0	-2.01411
A_55_P2185651	LOC100047702	similar to CLN3	100047702	0.0137919	-1.83636	0.24792	-1.59495	0.00674112	-1.78135
A_52_P319726	LOC100047731	hypothetical protein LOC100047731	100047731	0.0261256	-1.54992	0.690105	-1.24679	0.0414306	-1.44292
A_55_P1996766	LOC100047804	similar to ATP-binding cassette (ABC) transporter ABCA14	100047804	0	-2.80415	0.255901	-1.88725	0.0147159	-2.06678
A_55_P2170718	LOC100048160	hypothetical protein LOC100048160	100048160	0.0106281	-2.20433	0.393025	-1.60394	0.0161846	-1.80145
A_55_P2139430	LOC100048207	hypothetical protein LOC100048207	100048207	0.923078	1.0454	0.916208	1.10963	0.0213437	-1.86216
A_55_P2180156	LOC100048288	similar to 4930529M08Rik protein	100048288	0.0334247	-1.76443	0.802195	-1.22746	0.0728364	-1.58957
A_55_P1982227	LOC100048656	similar to Ubtf protein	100048656	0.828295	1.07926	0.899594	1.10799	0.0155093	-1.77194
A_55_P2076196	LOC100048885	major urinary protein LOC100048885	100048885	0.63597	1.38757	0.759451	1.65332	0.0207542	3.08391
A_55_P1974080	LOC100189605	major urinary protein 17	100189605	0.578396	1.50936	0.71555	1.83678	0.0137889	3.95262
A_55_P1987403	LOC100189605	major urinary protein 17	100189605	0.511013	1.59961	0.70028	1.84219	0.0255625	3.30226
A_55_P2140745	LOC235882	similar to Interferon-activatable protein 203 (Ifi-203) (Interferon-inducible protein p203)	235882	0.929957	-1.0294	0.750693	-1.23013	0	-1.77298
A_55_P2281818	LOC433347	hypothetical LOC433347	433347	0.815135	-1.09065	0.350893	1.61035	0	2.11219
A_55_P2114187	LOC620515	similar to Chitinase 3-like protein 3 precursor (Secretory protein Ym1) (Eosinophil chemotactic cytokine) (ECF-L)	620515	0	3.18072	0.705759	1.53805	0.0537077	2.09516
A_55_P2034928	LOC625360	2-cell-stage, variable group, member 3-like	625360	0.854392	1.06147	0.716089	-1.27724	0.0147159	-1.70706
A_55_P2072075	LOC630540	similar to WD repeat domain 63	630540	0.0209929	-1.90242	0.774827	-1.26664	0.0630842	-1.62191
A_55_P1965448	LOC632883	similar to Protein transport protein SEC61 gamma subunit	632883	0.0137919	1.53307	0.200548	1.44074	0.00783836	1.54548
A_55_P2106588	LOC674677	similar to CG4329-PA, isoform A	674677	0.0529361	-1.69681	0.769282	-1.26773	0.00398957	-1.86058
A_55_P1977776	LOC790956	5.8S ribosomal RNA	790956	0.006912	2.48418	0.962428	1.06258	0.785507	1.13535
A_51_P479818	Lonrf3	LON peptidase N-terminal domain and ring finger 3	74365	0.357901	1.22969	0.782734	1.16157	0.00229864	1.60487
A_55_P2032678	Lox	lysyl oxidase	16948	0.409511	1.42804	0.611916	1.58005	0.0089517	2.36309
A_66_P138929	Lox	lysyl oxidase	16948	0.68872	1.15549	0.32837	1.66232	0	3.01687
A_51_P145415	Lpcat3	lysophosphatidylcholine acyltransferase 3	14792	0.109971	1.37153	0.343617	1.40246	0	1.72552
A_66_P138976	Lpin2	lipin 2	64898	0.368683	-1.36255	0.918947	1.10128	0.0192549	1.86509
A_51_P259296	Lpl	lipoprotein lipase	16956	0.379247	-1.39244	0.843168	1.20719	0	2.33692
A_52_P257812	Lpl	lipoprotein lipase	16956	0.899343	-1.06087	0.646777	1.47945	0	2.55955
A_52_P669005	Lrat	lecithin-retinol acyltransferase (phosphatidylcholine-retinol-O-acyltransferase)	79235	0.115697	-2.09513	0.723	-1.56118	0.00538158	-2.92154
A_51_P270005	Lrguk	leucine-rich repeats and guanylate kinase domain containing	74354	0.0409706	-1.77158	0.791965	-1.23955	0.0865837	-1.56606
A_66_P109080	Lrguk	leucine-rich repeats and guanylate kinase domain containing	74354	0	-1.71229	0.441802	-1.35455	0.00229864	-1.64028
A_55_P2109997	Lrig1	leucine-rich repeats and immunoglobulin-like domains 1	16206	0.0784081	-1.48173	0.453262	-1.40432	0.0192549	-1.58577
A_55_P2118391	Lrp6	low density lipoprotein receptor-related protein 6	16974	0.257627	-1.32754	0.733688	-1.23579	0.0242378	-1.56958
A_55_P2036417	Lrrc10b	leucine rich repeat containing 10B	278795	0.006912	-1.77796	0.653853	-1.28978	0.0675404	-1.44308
A_51_P301930	Lrrc17	leucine rich repeat containing 17	74511	0.0319637	-1.73495	0.303337	-1.61199	0	-2.36547
A_55_P1960411	Lrrc23	leucine rich repeat containing 23	16977	0.0106281	-2.7863	0.335932	-2.03193	0	-3.91004
A_55_P2031466	Lrrc32	leucine rich repeat containing 32	434215	0.528161	1.18747	0.848651	1.13746	0.00538158	1.71052
A_55_P2028365	Lrrc36	leucine rich repeat containing 36	270091	0.0164736	-2.29858	0.775174	-1.36531	0.204857	-1.61317
A_52_P375546	Lrrc46	leucine rich repeat containing 46	69297	0.0229864	-1.84592	0.608562	-1.41963	0.152538	-1.46831
A_51_P487389	Lrrc48	leucine rich repeat containing 48	74665	0.0421029	-1.90538	0.840033	-1.21493	0.058955	-1.74135
A_55_P2142738	Lrrc48	leucine rich repeat containing 48	74665	0.0754139	-1.53967	0.806631	-1.18724	0.00398957	-1.81565
A_55_P1999760	Lrrc51	leucine rich repeat containing 51	69358	0	-2.37742	0.0782904	-1.90506	0	-3.2702
A_55_P2099627	Lrrc51	leucine rich repeat containing 51	69358	0.006912	-1.76518	0.0870852	-1.62268	0	-2.14023
A_55_P2105286	Lrrc56	leucine rich repeat containing 56	70552	0.006912	-2.01083	0.696485	-1.30986	0.0462663	-1.58492
A_55_P2139937	Lrrc56	leucine rich repeat containing 56	70552	0	-2.01385	0.581071	-1.4056	0.12086	-1.46547
A_51_P384673	Lrrc59	leucine rich repeat containing 59	98238	0.0488538	1.599	0.384962	1.47463	0.0161846	1.64172
A_55_P1960972	Lrrc59	leucine rich repeat containing 59	98238	0.0277256	1.91412	0.584778	1.46613	0.0161846	1.85934
A_51_P392303	Lrrn3	leucine rich repeat protein 3, neuronal	16981	0.240511	-1.44883	0.784847	-1.24386	0.0185158	-1.76166
A_55_P1954231	Lrtm2	leucine-rich repeats and transmembrane domains 2	211187	0.688184	-1.20954	0.759451	1.40604	0.035986	2.03419
A_51_P296487	Lss	lanosterol synthase	16987	0.146651	1.49167	0.342707	1.56915	0.0137889	1.73201
A_55_P2171484	Lta4h	leukotriene A4 hydrolase	16993	0.696614	-1.12461	0.782262	-1.20982	0.0261585	-1.60154
A_51_P302358	Ltb	lymphotoxin B	16994	0.873477	1.07478	0.746839	-1.36135	0.00538158	-2.05389
A_51_P167527	Lum	lumican	17022	0.0360654	-2.44101	0.576689	-1.74679	0.0773998	-1.99473
A_51_P265495	Ly6a	lymphocyte antigen 6 complex, locus A	110454	0.810471	1.11028	0.827196	1.24192	0.0249624	1.94821
A_55_P1961499	Ly6c1	lymphocyte antigen 6 complex, locus C1	17067	0.860926	-1.09229	0.718723	1.46775	0.00988417	2.34165
A_55_P2064771	Ly6c1	lymphocyte antigen 6 complex, locus C1	17067	0.928127	-1.05668	0.816006	1.33187	0	2.84607
A_51_P343517	Ly6d	lymphocyte antigen 6 complex, locus D	17068	0.383907	1.43149	0.695324	-1.44394	0.0267889	-1.94986
A_55_P2141395	Ly6g6c	lymphocyte antigen 6 complex, locus G6C	68468	0.71732	-1.18508	0.690855	1.49672	0.0089517	2.41555
A_51_P136521	Lypd2	Ly6/Plaur domain containing 2	68311	0.0137919	-2.62913	0.433221	-1.83074	0.0089517	-2.25352
A_55_P2005946	Lyzl4	lysozyme-like 4	69032	0.0540029	-1.56182	0.503741	-1.4261	0.0147159	-1.63449
A_55_P2068560	Lyzl4	lysozyme-like 4	69032	0	-1.96476	0.267633	-1.60326	0.00398957	-1.89702
A_55_P1966863	Mad2l2	MAD2 mitotic arrest deficient-like 2 (yeast)	71890	0.614819	1.09407	0.193067	1.3473	0	1.88397
A_52_P608322	Maff	v-maf musculoaponeurotic fibrosarcoma oncogene family, protein F (avian)	17133	0.806356	1.0722	0.142423	1.61524	0.00229864	1.87656
A_51_P174854	Maged1	melanoma antigen, family D, 1	94275	0.738725	-1.08539	0.806903	-1.15048	0.0192549	-1.5051
A_55_P2093994	Maged2	melanoma antigen, family D, 2	80884	0.745376	-1.07594	0.828973	-1.12165	0.00988417	-1.51802
A_66_P120558	Magmas	mitochondria-associated protein involved in granulocyte-macrophage colony-stimulating factor signal transduction	66449	0.109579	1.44343	0.686244	1.27904	0.0423868	1.50529
A_55_P2062642	Magt1	magnesium transporter 1	67075	0.0261256	1.50716	0.723	1.20591	0.242842	-1.25478
A_55_P2113160	Mal	myelin and lymphocyte protein, T-cell differentiation protein	17153	0.864876	-1.06657	0.892601	1.1219	0.0267889	1.72863
A_51_P451458	Mamdc2	MAM domain containing 2	71738	0.0291881	-2.25995	0.578143	-1.61064	0	-3.26866
A_51_P170807	Map3k6	mitogen-activated protein kinase kinase kinase 6	53608	0.586222	-1.28175	0.0870852	2.4072	0	4.69142
A_55_P2106039	Map3k6	mitogen-activated protein kinase kinase kinase 6	53608	0.43597	-1.38897	0.0326749	2.3766	0	4.64132
A_51_P239203	Mapk13	mitogen-activated protein kinase 13	26415	0.820956	1.08786	0.639034	1.40441	0	2.33259
A_51_P371750	Marco	macrophage receptor with collagenous structure	17167	0.262634	1.51874	0.900709	1.13622	0	2.76647
A_55_P2178510	Mc3r	melanocortin 3 receptor	17201	0.0483465	1.6279	0.853736	1.15084	0.897893	1.04488
A_55_P2097508	Mcc	mutated in colorectal cancers	328949	0.890749	-1.05176	0.826197	-1.18405	0.0374607	-1.6308
A_51_P320481	Mcee	methylmalonyl CoA epimerase	73724	0.0888464	-1.42955	0.669025	-1.25607	0.00398957	-1.70342
A_55_P2058962	Mcm10	minichromosome maintenance deficient 10 (S. cerevisiae)	70024	0.006912	1.86286	0.752367	1.22281	0.0788244	1.43022
A_51_P158210	Mcm2	minichromosome maintenance deficient 2 mitotin (S. cerevisiae)	17216	0	1.85671	0.611409	1.33068	0.126304	1.40328
A_51_P324934	Mcm3	minichromosome maintenance deficient 3 (S. cerevisiae)	17215	0.006912	1.62962	0.381525	1.36672	0.0889383	1.34225
A_55_P1953087	Mcm3	minichromosome maintenance deficient 3 (S. cerevisiae)	17215	0.0164736	1.67974	0.781602	1.20257	0.420469	1.22289
A_51_P190111	Mcm5	minichromosome maintenance deficient 5, cell division cycle 46 (S. cerevisiae)	17218	0.0106281	1.54905	0.656566	1.2387	0.137893	1.3041
A_51_P360492	Mcm6	minichromosome maintenance deficient 6 (MIS5 homolog, S. pombe) (S. cerevisiae)	17219	0.0261256	1.75903	0.787264	1.22597	0.362532	1.28853
A_55_P2078433	Mcoln2	mucolipin 2	68279	0.283469	1.4173	0.492833	1.52809	0.00229864	2.23243
A_55_P2016376	Mctp1	multiple C2 domains, transmembrane 1	78771	0.0245569	-1.6022	0.966731	1.03101	0.525434	1.16301
A_51_P227077	Mdh1b	malate dehydrogenase 1B, NAD (soluble)	76668	0.0164736	-2.04831	0.167935	-1.90343	0	-2.56275
A_55_P2093704	Meig1	meiosis expressed gene 1	104362	0.0548672	-2.13493	0.668783	-1.57173	0	-2.60338
A_55_P2093705	Meig1	meiosis expressed gene 1	104362	0.0372574	-2.19409	0.566549	-1.69221	0.00229864	-3.03588
A_55_P2065465	Mettl1	methyltransferase like 1	17299	0.0106281	1.93616	0.291182	1.71107	0.453976	1.269
A_52_P102248	Mex3b	mex3 homolog B (C. elegans)	108797	0.661829	-1.14332	0.653853	-1.33065	0.0267889	-1.61892
A_51_P469053	Mfsd4	major facilitator superfamily domain containing 4	213006	0.102103	1.66847	0.573226	1.49665	0.0220539	1.82597
A_51_P385697	Mgat3	mannoside acetylglucosaminyltransferase 3	17309	0.006912	-2.06876	0.0782904	-1.72923	0	-2.35318
A_52_P549827	Mgst1	microsomal glutathione S-transferase 1	56615	0	-1.90033	0.544522	-1.36382	0.142198	-1.37329
A_55_P2175880	Mgst1	microsomal glutathione S-transferase 1	56615	0	-1.88016	0.300312	-1.48225	0.0494547	-1.45494
A_51_P215077	Mgst3	microsomal glutathione S-transferase 3	66447	0.607767	1.33983	0.623302	1.77884	0.0267889	2.50833
A_55_P2056342	Mgst3	microsomal glutathione S-transferase 3	66447	0.517831	1.38748	0.543816	1.80357	0.00783836	2.43707
A_55_P2085335	Mia1	melanoma inhibitory activity 1	12587	0.109971	-1.45594	0.477246	-1.41271	0.0433992	-1.53157
A_51_P253803	Mki67	antigen identified by monoclonal antibody Ki 67	17345	0.0421029	1.71101	0.946536	1.06647	0.778591	1.09724
A_55_P2073377	Mki67	antigen identified by monoclonal antibody Ki 67	17345	0.0360654	1.70694	0.99678	1.00362	0.897942	1.045
A_55_P1988970	Mkks	McKusick-Kaufman syndrome protein	59030	0.994288	-1.00331	0.81499	-1.1981	0.00674112	-1.90064
A_51_P205106	Mlf1	myeloid leukemia factor 1	17349	0	-2.24708	0.607992	-1.52012	0.00538158	-2.22568
A_52_P518808	Mmd	monocyte to macrophage differentiation-associated	67468	0.294125	1.40244	0.38618	1.5879	0	2.2936
A_51_P269166	Mmp19	matrix metallopeptidase 19	58223	0.333096	1.37744	0.573226	1.46056	0.0499268	1.67495
A_65_P17218	Mndal	myeloid nuclear differentiation antigen like	100040462	0.440207	-1.20217	0.0816124	-1.64124	0	-2.12181
A_51_P100174	Mns1	meiosis-specific nuclear structural protein 1	17427	0.0409706	-1.67469	0.557626	-1.40695	0	-2.11972
A_52_P200265	Mocs1	molybdenum cofactor synthesis 1	56738	0.693083	-1.12969	0.960819	1.04285	0.00398957	1.78255
A_52_P36928	Morn2	MORN repeat containing 2	378462	0.176954	-1.29383	0.0658944	-1.52087	0	-1.89113
A_55_P2154809	Morn3	MORN repeat containing 3	74890	0.0859493	-1.46523	0.820561	-1.15212	0.0089517	-1.6025
A_51_P201785	Morn5	MORN repeat containing 5	75495	0.15018	-1.69006	0.823371	-1.24422	0	-2.32153
A_55_P2145531	Mpst	mercaptopyruvate sulfurtransferase	246221	0.454965	-1.16587	0.0962503	-1.47597	0	-1.53902
A_51_P483311	Mpv17l2	MPV17 mitochondrial membrane protein-like 2	234384	0.764567	-1.10425	0.99496	1.00649	0.0213437	1.75188
A_52_P207964	Mrps18b	mitochondrial ribosomal protein S18B	66973	0.0508619	1.54915	0.540146	1.38079	0.0220539	1.57943
A_52_P58257	Mrps6	mitochondrial ribosomal protein S6	121022	0.716879	-1.08487	0.865537	-1.0981	0	-1.56586
A_66_P106388	Ms4a4c	membrane-spanning 4-domains, subfamily A, member 4C	64380	0.656729	-1.23517	0.897447	-1.16525	0.0286238	-2.11771
A_51_P146560	Msln	mesothelin	56047	0.0383851	1.96304	0.775174	1.32056	0.0788244	1.73676
A_51_P520639	Mslnl	mesothelin-like	328783	0.765337	-1.06117	0.823371	1.10881	0	1.63357
A_51_P464911	Msrb2	methionine sulfoxide reductase B2	76467	0.386754	-1.2649	0.204086	-1.57426	0.0128616	-1.65311
A_55_P1984098	Mst1	macrophage stimulating 1 (hepatocyte growth factor-like)	15235	0.067285	-1.81316	0.659219	-1.4654	0.0379862	-1.8491
A_55_P2115392	Mst1	macrophage stimulating 1 (hepatocyte growth factor-like)	15235	0.128593	-1.62191	0.647004	-1.44004	0.0280594	-1.7997
A_52_P423810	Mt1	metallothionein 1	17748	0.52037	1.26312	0.206651	1.84179	0	3.85369
A_66_P111660	Mt1	metallothionein 1	17748	0.569747	1.23087	0	2.72495	0	7.55257
A_51_P246317	Mt2	metallothionein 2	17750	0.0164736	2.67813	0	11.66	0	27.4625
A_55_P1958537	Mtap6	microtubule-associated protein 6	17760	0.576341	1.13734	0.578585	1.28293	0	1.66716
A_52_P167278	Mthfd1l	methylenetetrahydrofolate dehydrogenase (NADP+ dependent) 1-like	270685	0.0625488	1.38699	0.249944	1.40562	0	1.66622
A_52_P184149	Mthfd2	methylenetetrahydrofolate dehydrogenase (NAD+ dependent), methenyltetrahydrofolate cyclohydrolase	17768	0.0319637	1.63935	0.748176	1.23981	0.108378	1.42199
A_51_P511899	Mthfsd	methenyltetrahydrofolate synthetase domain containing	234814	0.993886	-1.00242	0.853796	-1.1098	0.0147159	-1.51332
A_55_P2127659	Mtmr2	myotubularin related protein 2	77116	0.301898	1.31737	0.653853	1.31083	0.0315952	1.54841
A_52_P67643	Mtor	mechanistic target of rapamycin (serine/threonine kinase)	56717	0.336123	1.28928	0.431126	1.43448	0	2.65417
A_55_P2090798	Mtus1	mitochondrial tumor suppressor 1	102103	0	-1.83496	0.662157	-1.2825	0.694338	-1.10717
A_51_P211506	Muc20	mucin 20	224116	0.221774	-1.65556	0.645229	-1.5626	0.00229864	-2.54168
A_55_P2021471	Mum1	melanoma associated antigen (mutated) 1	68114	0.280292	-1.33271	0.746885	-1.23885	0.0321161	-1.57393
A_55_P2010097	Mup2	major urinary protein 2	17841	0.587307	1.31659	0.801749	1.35313	0.0418727	2.16189
A_55_P2051486	Mup20	major urinary protein 20	381530	0.646023	1.29209	0.748176	1.52058	0.0267889	2.47513
A_55_P2010093	Mup4	major urinary protein 4	17843	0.628734	1.291	0.72709	1.52902	0.0453142	2.19242
A_55_P1979904	Mup9	major urinary protein 9	100038948	0.850379	1.17434	0.764026	1.74604	0.0213437	3.65894
A_55_P2017826	Myb	myeloblastosis oncogene	17863	0.0261256	-1.93892	0.0326749	-2.08639	0	-2.23676
A_51_P137121	Mybph	myosin binding protein H	53311	0.720587	1.0866	0.816106	1.13456	0.00398957	1.62131
A_52_P108346	Myc	myelocytomatosis oncogene	17869	0.162538	1.53123	0.381525	1.61332	0.0137889	1.86157
A_55_P2036907	Mycbpap	MYCBP associated protein	104601	0.0106281	-2.25858	0.728455	-1.4143	0.00783836	-2.21246
A_52_P282762	Myd88	myeloid differentiation primary response gene 88	17874	0.115697	1.35036	0.325703	1.37732	0.00538158	1.53605
A_55_P2088525	Myh10	myosin, heavy polypeptide 10, non-muscle	77579	0.568639	-1.15519	0.69862	-1.24161	0	-1.80581
A_55_P2093232	Myh7	myosin, heavy polypeptide 7, cardiac muscle, beta	140781	0.0291881	-1.97057	0.49339	-1.60302	0.089508	-1.65055
A_52_P173703	Myrip	myosin VIIA and Rab interacting protein	245049	0.221056	-1.74295	0.702335	1.53119	0.00988417	2.70733
A_30_P01017548	NA	NA	NA	0.546689	1.10845	0.0870852	1.39192	0	1.5238
A_30_P01017550	NA	NA	NA	0.455561	1.23014	0.775174	1.2145	0	1.81224
A_30_P01017564	NA	NA	NA	0.885264	-1.0459	0.81404	-1.16896	0.0355313	-1.54593
A_30_P01017632	NA	NA	NA	0.0488538	1.61752	0.866622	1.13984	0.729413	1.11229
A_30_P01017711	NA	NA	NA	0.28628	-1.28242	0.699808	-1.24071	0.00398957	-1.6558
A_30_P01017753	NA	NA	NA	0.0488538	-1.41451	0.0497317	-1.56853	0	-1.64298
A_30_P01017864	NA	NA	NA	0.0483465	-1.44912	0.263785	-1.41026	0	-1.70216
A_30_P01017892	NA	NA	NA	0.190427	1.31159	0.555008	1.29882	0	1.67686
A_30_P01017899	NA	NA	NA	0.0734976	-1.46751	0.447049	-1.3865	0.016954	-1.58872
A_30_P01017941	NA	NA	NA	0	-2.10999	0.200548	-1.62015	0.0242378	-1.64116
A_30_P01017975	NA	NA	NA	0.285475	1.32245	0.767972	1.21844	0.0249624	1.5925
A_30_P01018129	NA	NA	NA	0.0106281	-1.78885	0.620945	-1.34809	0.114587	-1.44224
A_30_P01018142	NA	NA	NA	0.97326	1.01088	0.82184	1.15014	0	1.75551
A_30_P01018239	NA	NA	NA	0	-3.04633	0.291182	-2.01729	0.00398957	-2.60597
A_30_P01018253	NA	NA	NA	0.0106281	-2.13565	0.362356	-1.7151	0.0227791	-1.9424
A_30_P01018336	NA	NA	NA	0.290326	-1.27679	0.864769	1.11336	0.0108916	1.57079
A_30_P01018404	NA	NA	NA	0.0229864	-1.85134	0.465985	-1.48911	0.168977	-1.41886
A_30_P01018449	NA	NA	NA	0.453679	1.17736	0.513012	1.29976	0.00783836	1.52762
A_30_P01018472	NA	NA	NA	0	-1.95589	0.0326749	-1.77156	0	-1.84851
A_30_P01018482	NA	NA	NA	0.682072	-1.21531	0.787264	1.34579	0.0213437	2.14976
A_30_P01018620	NA	NA	NA	0.0360654	2.14972	0.80643	1.3059	0.343649	1.4536
A_30_P01018665	NA	NA	NA	0.342631	-1.36241	0.863286	1.15833	0	1.99015
A_30_P01018710	NA	NA	NA	0.440298	-1.21663	0.685631	-1.26107	0.0286238	-1.52492
A_30_P01018715	NA	NA	NA	0.0372574	-1.68153	0.948025	-1.06063	0.153504	-1.43576
A_30_P01018743	NA	NA	NA	0.133787	-1.33471	0.563981	-1.28243	0.0089517	-1.5319
A_30_P01018761	NA	NA	NA	0.379229	-1.20052	0.779058	-1.15449	0.00229864	-1.61499
A_30_P01018770	NA	NA	NA	0.0935538	1.67038	0.593666	1.46928	0.035986	1.74903
A_30_P01018824	NA	NA	NA	0.997241	-1.00107	0.740481	-1.19693	0	-1.78979
A_30_P01018861	NA	NA	NA	0.0396201	2.72495	0.706788	1.6258	0.133796	1.97428
A_30_P01018938	NA	NA	NA	0.006912	-1.75228	0.819494	-1.16208	0.452261	-1.20367
A_30_P01018964	NA	NA	NA	0.17067	-1.29338	0.775174	-1.15621	0.00398957	-1.56431
A_30_P01019037	NA	NA	NA	0.758488	-1.18305	0.913888	1.16024	0.0414306	2.19952
A_30_P01019168	NA	NA	NA	0.0383851	1.8019	0.616205	1.4143	0.609424	1.17847
A_30_P01019195	NA	NA	NA	0.525418	-1.29308	0.9514	1.07324	0.0443429	1.84842
A_30_P01019302	NA	NA	NA	0.256533	-1.26666	0.490326	-1.3185	0.00398957	-1.54915
A_30_P01019328	NA	NA	NA	0.897148	1.03997	0.888441	1.09722	0.0200426	1.557
A_30_P01019343	NA	NA	NA	0.0372574	-1.52243	0.769282	-1.19993	0.633235	-1.12473
A_30_P01019380	NA	NA	NA	0.0348853	-1.99304	0.868637	-1.18212	0.32595	-1.41543
A_30_P01019423	NA	NA	NA	0.0106281	-1.7758	0.317919	-1.5148	0.0192549	-1.59702
A_30_P01019438	NA	NA	NA	0.217234	-1.38694	0.473458	-1.43545	0.0310633	-1.58262
A_30_P01019461	NA	NA	NA	0.957169	-1.01605	0.759416	1.18524	0.0119166	1.53636
A_30_P01019468	NA	NA	NA	0.948149	-1.02771	0.901021	1.11094	0.0304664	1.68192
A_30_P01019472	NA	NA	NA	0.0308078	1.56793	0.892099	1.09224	0.628739	1.12564
A_30_P01019606	NA	NA	NA	0.388393	-1.25981	0.893348	-1.09816	0.0261585	-1.56309
A_30_P01019825	NA	NA	NA	0.908821	1.03896	0.728334	1.25559	0.0185158	1.64503
A_30_P01019832	NA	NA	NA	0.219209	-1.2349	0.112772	-1.4014	0	-1.72373
A_30_P01020060	NA	NA	NA	0.127488	1.20858	0.662157	1.14278	0	1.50482
A_30_P01020203	NA	NA	NA	0.773481	1.07353	0.725942	1.21255	0.00398957	1.66167
A_30_P01020383	NA	NA	NA	0.0209929	2.01844	0.739514	1.33748	0.0545378	1.72457
A_30_P01020397	NA	NA	NA	0.789274	-1.11791	0.887607	-1.15372	0.0128616	-1.99057
A_30_P01020498	NA	NA	NA	0.006912	1.34648	0.200548	1.28895	0	1.82121
A_30_P01020518	NA	NA	NA	0.0409706	-1.697	0.945164	-1.06834	0.967029	1.01524
A_30_P01020856	NA	NA	NA	0.519051	1.41445	0.908407	1.17793	0.0369575	2.3561
A_30_P01020970	NA	NA	NA	0.018899	-1.93823	0.753404	-1.292	0.0384448	-1.6985
A_30_P01021038	NA	NA	NA	0.696626	1.13206	0.645238	1.3517	0.0494547	1.57856
A_30_P01021087	NA	NA	NA	0.0291881	1.79412	0.200548	1.72946	0.240517	1.37573
A_30_P01021129	NA	NA	NA	0.0421029	-1.57382	0.640593	-1.295	0.0467683	-1.48713
A_30_P01021252	NA	NA	NA	0.0106281	1.51456	0.799071	1.14562	0.265596	1.23293
A_30_P01021259	NA	NA	NA	0.160602	1.46439	0.824642	1.17773	0.0394154	1.60917
A_30_P01021307	NA	NA	NA	0.688175	-1.13063	0.992866	-1.00878	0.0274306	-1.61586
A_30_P01021337	NA	NA	NA	0.575833	1.18374	0.829592	1.1705	0.00783836	1.75691
A_30_P01021373	NA	NA	NA	0.0245569	-1.60836	0.509932	-1.38363	0.184905	-1.34187
A_30_P01021513	NA	NA	NA	0.682072	-1.0944	0.603582	1.25367	0.00783836	1.54152
A_30_P01021530	NA	NA	NA	0.0462742	1.83201	0.709132	1.36783	0.0974079	1.60682
A_30_P01021666	NA	NA	NA	0.249689	1.40611	0.847747	1.16558	0.0398525	1.6326
A_30_P01021710	NA	NA	NA	0.0383851	1.69677	0.475412	1.45983	0.0213437	1.63162
A_30_P01021772	NA	NA	NA	0.0106281	-1.45261	0.244177	-1.2924	0	-1.54008
A_30_P01021775	NA	NA	NA	0.0209929	2.4636	0.662365	1.55824	0.0553539	1.97703
A_30_P01021875	NA	NA	NA	0.0261256	1.63093	0.801927	1.18379	0.658621	1.12743
A_30_P01022023	NA	NA	NA	0.0372574	-1.98029	0.93306	-1.09821	0.338895	-1.40161
A_30_P01022164	NA	NA	NA	0.0705079	1.31499	0.249944	1.33001	0	1.83065
A_30_P01022266	NA	NA	NA	0.26313	-1.41145	0.843185	1.17824	0.00538158	1.90708
A_30_P01022276	NA	NA	NA	0.946743	-1.03709	0.821898	-1.27349	0.0409977	-1.94766
A_30_P01022304	NA	NA	NA	0.0261256	2.12799	0.748176	1.39802	0.105355	1.73164
A_30_P01022314	NA	NA	NA	0.0334247	2.23385	0.748176	1.41556	0.0575352	1.93608
A_30_P01022374	NA	NA	NA	0.249041	-1.42788	0.875959	-1.13873	0.0286238	-1.73539
A_30_P01022510	NA	NA	NA	0.409637	1.3875	0.792506	1.29312	0.0108916	2.07061
A_30_P01022549	NA	NA	NA	0.717827	1.08549	0.527459	-1.29402	0	-1.67712
A_30_P01022593	NA	NA	NA	0.671428	-1.13504	0.786548	-1.20751	0.00398957	-1.86341
A_30_P01022704	NA	NA	NA	0.0291881	-1.73187	0.759451	-1.25394	0.52692	-1.19448
A_30_P01022956	NA	NA	NA	0.0319637	-1.5042	0.187458	-1.47268	0.00229864	-1.65322
A_30_P01023094	NA	NA	NA	0.972003	1.01118	0.637998	1.28962	0.00229864	1.66806
A_30_P01023337	NA	NA	NA	0.107003	-1.51279	0.700489	-1.29394	0.0384448	-1.5834
A_30_P01023338	NA	NA	NA	0.745734	1.09529	0.777693	-1.19645	0.0147159	-1.58709
A_30_P01023465	NA	NA	NA	0.113689	-1.58725	0.784813	-1.24866	0.00538158	-1.9601
A_30_P01023567	NA	NA	NA	0.588645	-1.27201	0.862287	-1.21424	0.00674112	-2.28678
A_30_P01023578	NA	NA	NA	0	-1.72859	0.568357	-1.34815	0.0274306	-1.53
A_30_P01023584	NA	NA	NA	0.127488	1.35396	0.811456	1.14125	0.00229864	1.6232
A_30_P01023737	NA	NA	NA	0.0319637	2.05943	0.0894863	2.22743	0	3.36135
A_30_P01024081	NA	NA	NA	0.0334247	2.03593	0.656566	1.48893	0.30454	1.44089
A_30_P01024082	NA	NA	NA	0.307571	1.17287	0.370656	1.25898	0.00229864	1.50233
A_30_P01024137	NA	NA	NA	0.148926	-1.54096	0.486899	-1.5314	0.0321161	-1.73057
A_30_P01024195	NA	NA	NA	0	-1.64065	0.186004	-1.36151	0.00398957	-1.49297
A_30_P01024415	NA	NA	NA	0.006912	-1.76961	0.230204	-1.51056	0.0533752	-1.4634
A_30_P01024506	NA	NA	NA	0.0348853	-1.91224	0	-2.56476	0.00229864	-2.28178
A_30_P01024529	NA	NA	NA	0.390217	-1.25486	0.757624	-1.22112	0	-1.93592
A_30_P01024586	NA	NA	NA	0.517437	-1.28125	0.898387	1.13132	0.00229864	2.16763
A_30_P01024649	NA	NA	NA	0	-1.65922	0	-1.60049	0.0213437	-1.3704
A_30_P01024656	NA	NA	NA	0.0462742	-1.50049	0.586484	-1.29774	0.938072	-1.02242
A_30_P01024668	NA	NA	NA	0.044315	1.56962	0.625756	1.33548	0.513355	1.18768
A_30_P01024889	NA	NA	NA	0.0832588	-1.51323	0.718168	-1.27163	0.0128616	-1.65297
A_30_P01024922	NA	NA	NA	0.474086	-1.3157	0.83644	1.21418	0.0304664	1.83707
A_30_P01024961	NA	NA	NA	0.273342	1.27729	0.66246	1.24811	0.00229864	1.69746
A_30_P01025022	NA	NA	NA	0.344653	1.22614	0.529444	1.30211	0	1.56392
A_30_P01025029	NA	NA	NA	0.361199	1.35965	0.867008	1.15423	0.0220539	1.75503
A_30_P01025092	NA	NA	NA	0.0409706	2.01764	0.92923	1.10698	0.401661	1.36234
A_30_P01025106	NA	NA	NA	0.0164736	-1.68595	0.626939	-1.31558	0	-1.75698
A_30_P01025159	NA	NA	NA	0.201865	-1.39536	0.681273	-1.29842	0	-1.84159
A_30_P01025197	NA	NA	NA	0.0396201	1.95377	0.723783	1.38506	0.114342	1.64463
A_30_P01025253	NA	NA	NA	0.217083	1.58492	0.639467	1.5006	0.0310633	1.94222
A_30_P01025310	NA	NA	NA	0.0372574	-1.62589	0.61099	-1.35468	0.0389411	-1.55793
A_30_P01025495	NA	NA	NA	0.344033	-1.1743	0.417619	-1.26429	0	-1.52727
A_30_P01025595	NA	NA	NA	0.0348853	1.61832	0.706222	1.26782	0.341594	1.25934
A_30_P01025682	NA	NA	NA	0.0334247	1.75813	0.59994	1.4033	0.00229864	1.96212
A_30_P01025818	NA	NA	NA	0.843759	-1.10476	0.954728	1.07729	0.0089517	2.32718
A_30_P01025982	NA	NA	NA	0.0680746	2.10484	0.727253	1.49522	0.0433992	2.10255
A_30_P01025989	NA	NA	NA	0.257627	-1.28507	0.909696	-1.07158	0.00229864	-1.60803
A_30_P01026014	NA	NA	NA	0.0229864	1.45112	0.602558	1.24694	0	1.83867
A_30_P01026086	NA	NA	NA	0	1.64303	0.908019	1.07639	0.763986	1.07825
A_30_P01026106	NA	NA	NA	0.0455317	1.90952	0.535174	1.59408	0.200685	1.52081
A_30_P01026160	NA	NA	NA	0.544669	-1.18648	0.761441	-1.22494	0.0227791	-1.60277
A_30_P01026224	NA	NA	NA	0	-1.87916	0	-1.88929	0	-1.97705
A_30_P01026288	NA	NA	NA	0.249828	-1.44474	0.317919	-1.66664	0.0298721	-1.741
A_30_P01026293	NA	NA	NA	0.533034	1.14173	0.020592	1.58779	0.10409	1.31678
A_30_P01026324	NA	NA	NA	0	-2.49806	0.020592	-1.99048	0.00398957	-2.13463
A_30_P01026386	NA	NA	NA	0.118969	-1.58568	0.775174	-1.27112	0.0369575	-1.73165
A_30_P01026411	NA	NA	NA	0.429485	1.20899	0.581071	1.29997	0.00783836	1.62476
A_30_P01026443	NA	NA	NA	0.0959724	-1.39508	0.72709	-1.21246	0.00538158	-1.56888
A_30_P01026669	NA	NA	NA	0.0291881	1.69854	0.56186	1.39438	0.0458417	1.57845
A_30_P01026750	NA	NA	NA	0.006912	-1.72932	0.0497317	-1.62908	0	-1.6319
A_30_P01026822	NA	NA	NA	0.0434903	1.66642	0.608519	1.3968	0.0528984	1.58812
A_30_P01026871	NA	NA	NA	0.0334247	1.32663	0.551362	1.21401	0	1.73615
A_30_P01027015	NA	NA	NA	0.111224	1.51534	0.653853	1.33707	0.0249624	1.65004
A_30_P01027106	NA	NA	NA	0	-2.13247	0.0782904	-2.08775	0.0926059	-1.61068
A_30_P01027118	NA	NA	NA	0.250801	-1.32757	0.715905	-1.24927	0.00988417	-1.64846
A_30_P01027120	NA	NA	NA	0.705988	-1.1534	0.662157	-1.40796	0.0491308	-1.72207
A_30_P01027179	NA	NA	NA	0.192949	1.30847	0.746839	1.1906	0.00229864	1.69414
A_30_P01027314	NA	NA	NA	0.759536	-1.08777	0.810385	-1.16309	0.0280594	-1.52079
A_30_P01027464	NA	NA	NA	0.0106281	-1.67384	0.66662	-1.26288	0.183997	-1.31476
A_30_P01027487	NA	NA	NA	0.0499374	-1.43047	0.331654	-1.39229	0.00988417	-1.50964
A_30_P01027518	NA	NA	NA	0.824124	-1.06168	0.806857	-1.15982	0.0128616	-1.54867
A_30_P01027543	NA	NA	NA	0.855797	1.05393	0.834618	-1.1437	0.0108916	-1.59744
A_30_P01027568	NA	NA	NA	0.853209	-1.07689	0.765602	-1.29463	0.0108916	-1.93952
A_30_P01027593	NA	NA	NA	0.881556	-1.05025	0.987808	-1.01369	0.00988417	-1.72591
A_30_P01027665	NA	NA	NA	0.707273	-1.09912	0.563981	-1.31527	0.00398957	-1.77843
A_30_P01027845	NA	NA	NA	0.0372574	1.65943	0.867614	1.13593	0.703364	-1.1214
A_30_P01027914	NA	NA	NA	0.018899	-1.87416	0.356766	-1.59744	0.0596826	-1.62109
A_30_P01028020	NA	NA	NA	0.0106281	1.69799	0.850638	1.1356	0.25093	1.30473
A_30_P01028069	NA	NA	NA	0.0319637	-1.92412	0.262523	-1.80059	0.0878593	-1.63143
A_30_P01028194	NA	NA	NA	0.0954128	-1.49945	0.509932	-1.42437	0.0242378	-1.65109
A_30_P01028297	NA	NA	NA	0.290619	-1.30003	0.744864	-1.22261	0.0349235	-1.50563
A_30_P01028350	NA	NA	NA	0.193797	-1.28244	0.701272	-1.19687	0	-1.73394
A_30_P01028353	NA	NA	NA	0	-1.93204	0.651541	-1.37927	0.00674112	-2.0559
A_30_P01028374	NA	NA	NA	0.0277256	-1.61666	0.374193	-1.4686	0.0537077	-1.47542
A_30_P01028590	NA	NA	NA	0.0462742	-1.71514	0.823312	-1.20055	0.132263	-1.49297
A_30_P01028603	NA	NA	NA	0.0932565	-1.33496	0.745227	-1.16807	0	-1.60478
A_30_P01028681	NA	NA	NA	0.088499	1.48872	0.660992	1.30569	0.0443429	1.52286
A_30_P01028766	NA	NA	NA	0.934582	1.03128	0.7772	1.23417	0.0089517	1.84916
A_30_P01028787	NA	NA	NA	0.97747	-1.01702	0.723708	1.4626	0.0089517	2.4039
A_30_P01028826	NA	NA	NA	0.0730262	-1.45206	0.374193	-1.40241	0	-1.97587
A_30_P01028938	NA	NA	NA	0.617272	1.13672	0.835599	1.1376	0.00229864	1.66539
A_30_P01028944	NA	NA	NA	0.177172	1.22057	0.0894863	1.37021	0	1.66959
A_30_P01028956	NA	NA	NA	0.0383851	1.55649	0.689764	1.27205	0.479958	1.19175
A_30_P01029006	NA	NA	NA	0.831209	-1.13591	0.976386	1.04649	0.0433992	2.32966
A_30_P01029078	NA	NA	NA	0.0815544	1.45715	0.180513	1.53988	0	1.82845
A_30_P01029144	NA	NA	NA	0.0319637	-1.90098	0.715934	-1.3493	0.238787	-1.42336
A_30_P01029193	NA	NA	NA	0.0229864	-1.56682	0.568056	-1.3113	0.00229864	-1.6848
A_30_P01029295	NA	NA	NA	0.0383851	1.5193	0.887675	1.09505	0.716534	1.09563
A_30_P01029411	NA	NA	NA	0.118969	-1.47714	0	-1.9437	0.0128616	-1.68891
A_30_P01029513	NA	NA	NA	0.493312	1.17127	0.830127	1.12974	0.00988417	1.52608
A_30_P01029577	NA	NA	NA	0.588063	-1.14693	0.638013	-1.27995	0.0192549	-1.53041
A_30_P01029630	NA	NA	NA	0.0106281	1.65323	0.882959	1.09403	0.192883	1.29747
A_30_P01029637	NA	NA	NA	0.0245569	-1.63502	0.611409	-1.33501	0.0261585	-1.57256
A_30_P01029653	NA	NA	NA	0.0106281	2.35375	0.748864	1.38052	0.263277	1.49928
A_30_P01029711	NA	NA	NA	0.429724	-1.25656	0.682976	-1.30581	0.0414306	-1.57057
A_30_P01029719	NA	NA	NA	0.150481	-1.54152	0.764261	-1.28088	0.0404352	-1.68648
A_30_P01029804	NA	NA	NA	0.424683	1.20364	0.60031	1.28621	0.0108916	1.55049
A_30_P01029822	NA	NA	NA	0.498831	-1.21509	0.896972	1.09814	0.0384448	1.54629
A_30_P01029853	NA	NA	NA	0.0137919	-1.83295	0.385097	-1.55232	0.0177693	-1.71873
A_30_P01029882	NA	NA	NA	0.273342	-1.26002	0.775174	-1.16665	0	-1.76232
A_30_P01030057	NA	NA	NA	0.0209929	-1.67504	0.315218	-1.51255	0.0634467	-1.47757
A_30_P01030178	NA	NA	NA	0.424708	1.20435	0.674358	1.24351	0.00674112	1.62748
A_30_P01030305	NA	NA	NA	0.417382	-1.21044	0.83919	1.12882	0.00229864	1.59327
A_30_P01030334	NA	NA	NA	0.431646	1.24925	0.775174	1.21932	0.00538158	1.73178
A_30_P01030366	NA	NA	NA	0.471392	1.22341	0.646015	1.31887	0.0321161	1.55453
A_30_P01030403	NA	NA	NA	0.006912	-2.0575	0.404316	-1.61436	0.0274306	-1.77678
A_30_P01030591	NA	NA	NA	0.46698	-1.21587	0.747635	-1.22743	0.00229864	-1.76084
A_30_P01030596	NA	NA	NA	0.929101	-1.024	0.779058	1.16044	0.00398957	1.64386
A_30_P01030627	NA	NA	NA	0.102509	-1.38878	0.0930274	-1.55888	0	-2.00469
A_30_P01030677	NA	NA	NA	0.300732	-1.30403	0.92231	-1.07596	0.0337568	-1.52184
A_30_P01030703	NA	NA	NA	0.381707	-1.32775	0.881773	-1.13029	0.0147159	-1.7748
A_30_P01030704	NA	NA	NA	0.0909009	-1.42642	0.66004	-1.25975	0.00783836	-1.53431
A_30_P01030901	NA	NA	NA	0.690192	-1.09557	0.734471	1.19274	0.0089517	1.54252
A_30_P01031014	NA	NA	NA	0.067285	-1.49812	0.30567	-1.50611	0	-2.69274
A_30_P01031026	NA	NA	NA	0.69941	1.0928	0.723708	1.2001	0.00398957	1.60378
A_30_P01031034	NA	NA	NA	0.0319637	-1.53564	0.169847	-1.52456	0	-2.33389
A_30_P01031118	NA	NA	NA	0.006912	-1.99985	0.460274	-1.54623	0.0147159	-1.81702
A_30_P01031216	NA	NA	NA	0.0106281	1.56721	0.759514	1.18612	0.0718848	1.37803
A_30_P01031240	NA	NA	NA	0.0164736	-1.65069	0.509932	-1.37849	0.0161846	-1.60384
A_30_P01031292	NA	NA	NA	0.29387	-1.40064	0.843657	-1.18235	0.0161846	-1.80775
A_30_P01031450	NA	NA	NA	0.018899	-1.85627	0.587329	-1.42324	0.130856	-1.48606
A_30_P01031572	NA	NA	NA	0.0754139	1.8833	0.639425	1.52566	0.0286238	1.97039
A_30_P01031627	NA	NA	NA	0.43687	-1.22107	0.845773	-1.13582	0.0293062	-1.51493
A_30_P01031722	NA	NA	NA	0.0209929	-1.74069	0.77941	-1.22058	0.0409977	-1.57749
A_30_P01031747	NA	NA	NA	0.0348853	-1.61349	0.476054	-1.40704	0.0280594	-1.55611
A_30_P01031906	NA	NA	NA	0.95299	-1.02656	0.851382	-1.18393	0.0286238	-1.82023
A_30_P01031926	NA	NA	NA	0.0209929	1.62931	0.682579	1.27761	0.585281	1.14963
A_30_P01032077	NA	NA	NA	0.0209929	-1.88848	0.557087	-1.44272	0	-1.89315
A_30_P01032081	NA	NA	NA	0.244341	1.3558	0.678186	1.29414	0.0185158	1.6029
A_30_P01032108	NA	NA	NA	0.31924	1.37245	0.777051	1.25394	0.0280594	1.68984
A_30_P01032120	NA	NA	NA	0.772119	-1.08232	0.707434	-1.24504	0.00229864	-1.68691
A_30_P01032276	NA	NA	NA	0.401625	1.19488	0.740779	1.18602	0.00674112	1.52028
A_30_P01032299	NA	NA	NA	0.325521	1.27938	0.792107	1.1814	0.0342803	1.52141
A_30_P01032423	NA	NA	NA	0.0137919	-1.89506	0.341051	-1.59806	0.00398957	-1.91681
A_30_P01032425	NA	NA	NA	0	-2.24004	0.0962503	-1.97322	0.00229864	-2.1046
A_30_P01032466	NA	NA	NA	0.252946	-1.2667	0.413324	-1.35093	0.0089517	-1.5462
A_30_P01032592	NA	NA	NA	0.344653	1.26764	0.662365	1.27386	0.0192549	1.56133
A_30_P01032674	NA	NA	NA	0.252496	-1.26661	0.400931	-1.35104	0	-1.73471
A_30_P01032707	NA	NA	NA	0.0880502	1.51443	0.656725	1.31314	0.0337568	1.5564
A_30_P01032717	NA	NA	NA	0.0106281	-2.49287	0.499697	-1.73361	0.0467683	-2.00806
A_30_P01032852	NA	NA	NA	0.290537	-1.30418	0.765832	-1.21084	0.0267889	-1.55006
A_30_P01032906	NA	NA	NA	0.406294	-1.19034	0.458215	-1.31459	0	-1.69482
A_30_P01032941	NA	NA	NA	0.0462742	-1.56116	0.840091	-1.14454	0.10003	-1.41558
A_30_P01032966	NA	NA	NA	0.0308078	1.76709	0.759995	1.27671	0.0593295	1.61823
A_30_P01032979	NA	NA	NA	0.0383851	1.52866	0.6361	1.29243	0.265596	1.27502
A_30_P01033095	NA	NA	NA	0.0462742	-1.78531	0.2775	-1.72206	0.0648712	-1.64195
A_30_P01033174	NA	NA	NA	0.0137919	-1.73983	0.41073	-1.51813	0.0892021	-1.51053
A_30_P01033354	NA	NA	NA	0.610417	-1.16267	0.775461	1.22337	0.00783836	1.78449
A_30_P01033381	NA	NA	NA	0	-2.58594	0.142423	-1.99952	0.00229864	-2.12303
A_30_P01033455	NA	NA	NA	0.227775	1.38255	0.811883	1.18246	0.0342803	1.57473
A_30_P01033575	NA	NA	NA	0.018899	1.64243	0.763507	1.21048	0.375702	1.22965
A_30_P01033587	NA	NA	NA	0	-2.2345	0.020592	-2.18632	0	-3.05005
A_30_P01033620	NA	NA	NA	0.0106281	-1.98433	0.813038	-1.22194	0.108758	-1.56372
A_51_P170959	NA	NA	NA	0.793258	-1.17847	0.694854	1.66599	0.0315952	2.64113
A_51_P227445	NA	NA	NA	0.0319637	-1.95399	0.486605	-1.6062	0.00674112	-2.11756
A_51_P285097	NA	NA	NA	0.0348853	-1.62777	0.662365	-1.314	0.00398957	-1.91443
A_51_P346641	NA	NA	NA	0.979039	1.01082	0.582659	1.40807	0	2.25802
A_51_P408584	NA	NA	NA	0.538567	-1.18068	0.615161	-1.32562	0.0298721	-1.54611
A_51_P462428	NA	NA	NA	0.006912	-2.94056	0.845082	-1.26964	0.11878	1.84775
A_51_P483576	NA	NA	NA	0.435687	1.35968	0.266643	-1.88318	0.0462663	-1.83473
A_52_P1164643	NA	NA	NA	0.0383851	-1.65312	0.59415	-1.36614	0.00538158	-1.71789
A_52_P376460	NA	NA	NA	0.0106281	-2.14769	0.703694	-1.39294	0.0394154	-1.85699
A_52_P479262	NA	NA	NA	0.852329	-1.07832	0.79014	-1.25993	0.0089517	-2.02161
A_52_P560146	NA	NA	NA	0.735576	1.12463	0.786579	1.24138	0.0227791	1.74642
A_52_P70027	NA	NA	NA	0.481207	-1.17778	0.413324	-1.36977	0.0089517	-1.60782
A_55_P1960655	NA	NA	NA	0.0499374	1.61534	0.839093	1.16581	0.517889	1.19681
A_55_P1967473	NA	NA	NA	0.0421029	-1.72801	0.677636	-1.37267	0	-2.05079
A_55_P1967483	NA	NA	NA	0.646715	1.13085	0.880357	1.10478	0.0108916	1.60654
A_55_P1968085	NA	NA	NA	0.79415	1.10365	0.954561	1.05921	0.016954	-1.81668
A_55_P1968664	NA	NA	NA	0	1.63876	0.324864	1.36372	0.266133	1.21864
A_55_P1970810	NA	NA	NA	0.916337	-1.05129	0.990127	1.01426	0.0304664	1.88882
A_55_P1973352	NA	NA	NA	0.684218	-1.25911	0.860771	1.28195	0.00229864	2.97118
A_55_P1977787	NA	NA	NA	0.0277256	-2.31484	0.662157	-1.55223	0.00229864	-2.59474
A_55_P1978471	NA	NA	NA	0.111602	1.78488	0.727253	1.40009	0.0379862	1.88674
A_55_P1979694	NA	NA	NA	0.17067	1.63956	0.630008	1.50165	0.0310633	1.8826
A_55_P1981030	NA	NA	NA	0.142327	-1.40808	0.782262	-1.19161	0.0227791	-1.54684
A_55_P1984416	NA	NA	NA	0.0106281	1.56862	0.994799	1.00489	0.781787	1.06596
A_55_P1993512	NA	NA	NA	0.398057	1.21286	0.495285	1.33877	0	1.90206
A_55_P1993933	NA	NA	NA	0	7.80521	0	12.2395	0	5.32454
A_55_P1994321	NA	NA	NA	0.0291881	-2.25547	0.76569	-1.38556	0.0213437	-2.13197
A_55_P2004920	NA	NA	NA	0.882306	-1.04087	0.937993	-1.05393	0.0089517	1.54333
A_55_P2009604	NA	NA	NA	0.044315	-1.87668	0.645229	-1.46391	0.0207542	-1.96799
A_55_P2009875	NA	NA	NA	0.0625488	1.90393	0.625756	1.53349	0.0220539	2.02123
A_55_P2013996	NA	NA	NA	0.0137919	-1.94328	0.376282	-1.58346	0.0161846	-1.75804
A_55_P2014149	NA	NA	NA	0.0164736	-1.9945	0.702335	-1.3716	0.135556	-1.56296
A_55_P2023912	NA	NA	NA	0.018899	1.51288	0.996813	1.00281	0.831051	-1.05174
A_55_P2025655	NA	NA	NA	0.0319637	-2.29751	0.875498	-1.2025	0.0418727	-2.04761
A_55_P2027157	NA	NA	NA	0.0954128	-1.46636	0.520464	-1.37152	0	-1.77561
A_55_P2029746	NA	NA	NA	0.006912	2.37998	0	2.44913	0	3.31009
A_55_P2030717	NA	NA	NA	0.018899	1.51232	0.693238	1.23623	0.0678159	1.39718
A_55_P2031403	NA	NA	NA	0.170953	-1.29339	0.206003	-1.42772	0.00538158	-1.56444
A_55_P2032849	NA	NA	NA	0	-3.42418	0.242474	-2.17447	0.00398957	-2.71802
A_55_P2033605	NA	NA	NA	0.373525	1.23525	0.515157	1.33855	0.00229864	1.73887
A_55_P2038303	NA	NA	NA	0.404425	1.15545	0.112772	1.39117	0	1.51887
A_55_P2044547	NA	NA	NA	0.172475	-1.40072	0.888441	1.10044	0	1.8854
A_55_P2049479	NA	NA	NA	0.972039	-1.00973	0.472362	-1.30464	0	-1.74988
A_55_P2061036	NA	NA	NA	0.13731	-1.45318	0.918216	-1.08279	0.0255625	-1.60727
A_55_P2063146	NA	NA	NA	0.0245569	1.7717	0.810899	1.20491	0.724226	1.1213
A_55_P2064171	NA	NA	NA	0.851201	1.07555	0.997743	1.00314	0.0242378	-1.78261
A_55_P2066453	NA	NA	NA	0.0470675	-1.60611	0.806405	-1.19486	0.0942009	-1.47737
A_55_P2066533	NA	NA	NA	0.352229	1.38981	0.882959	1.14695	0.0298721	1.77985
A_55_P2072908	NA	NA	NA	0.607767	1.13428	0.92593	-1.06411	0	-1.74444
A_55_P2075670	NA	NA	NA	0.0794003	1.45442	0.734217	1.21847	0.0147159	1.59311
A_55_P2090194	NA	NA	NA	0.498509	1.12921	0.187458	1.3549	0	1.68897
A_55_P2093770	NA	NA	NA	0.57963	1.3417	0.586882	1.76523	0.0261585	2.31778
A_55_P2096010	NA	NA	NA	0.638568	-1.13735	0.996647	1.00346	0.032668	-1.53657
A_55_P2103432	NA	NA	NA	0	-2.07861	0.244177	-1.59832	0	-1.89729
A_55_P2104835	NA	NA	NA	0.406511	-1.20088	0.383407	-1.37643	0	-2.234
A_55_P2106424	NA	NA	NA	0.352238	1.26366	0.438394	1.39632	0.0089517	1.58891
A_55_P2106469	NA	NA	NA	0.0106281	-1.50173	0.386219	-1.35019	0.00229864	-1.5641
A_55_P2107815	NA	NA	NA	0.018899	-1.93063	0.775174	-1.2855	0.121816	-1.56198
A_55_P2116149	NA	NA	NA	0.736974	1.11632	0.978572	-1.02364	0.0267889	-1.69153
A_55_P2120706	NA	NA	NA	0.0666196	-1.27445	0	-1.59365	0	-1.86576
A_55_P2121608	NA	NA	NA	0.82823	1.07014	0.146016	-1.63437	0	-2.92495
A_55_P2122130	NA	NA	NA	0.0277256	-2.16907	0.842097	-1.24051	0.408263	-1.38274
A_55_P2126087	NA	NA	NA	0	1.68462	0.0930274	1.5122	0.0227791	1.44247
A_55_P2126814	NA	NA	NA	0.176963	1.38331	0.78035	1.19393	0.0280594	1.52111
A_55_P2129316	NA	NA	NA	0.900418	-1.0675	0.692838	1.47952	0.0089517	2.3231
A_55_P2129407	NA	NA	NA	0.775662	1.10986	0.992373	-1.01042	0.0304664	-1.75948
A_55_P2130501	NA	NA	NA	0.385659	-1.28516	0.394703	-1.50091	0.0448956	-1.56956
A_55_P2132358	NA	NA	NA	0.35756	1.22171	0.317749	1.39509	0.00538158	1.53518
A_55_P2133337	NA	NA	NA	0	-2.17112	0.685448	-1.35371	0.23973	-1.39673
A_55_P2133680	NA	NA	NA	0.227159	1.602	0.862955	1.20606	0.0379862	1.93052
A_55_P2133826	NA	NA	NA	0.0488538	-1.61886	0.795799	-1.20574	0.258798	-1.33508
A_55_P2137010	NA	NA	NA	0.0261256	1.53946	0.0326749	1.72615	0.578483	1.12994
A_55_P2141585	NA	NA	NA	0.653297	1.10457	0.763844	1.1692	0.00988417	1.50178
A_55_P2142232	NA	NA	NA	0.259298	1.48557	0.0578021	2.16514	0.00229864	2.43341
A_55_P2142580	NA	NA	NA	0.989459	-1.00452	0.858645	1.11842	0.0108916	1.57514
A_55_P2145506	NA	NA	NA	0.0396201	-1.55508	0.493938	-1.38225	0.146237	-1.35837
A_55_P2145709	NA	NA	NA	0.0635359	-1.57214	0.486588	-1.45342	0.00783836	-1.70039
A_55_P2148688	NA	NA	NA	0.018899	-1.8131	0.847339	-1.16129	0.342884	-1.29328
A_55_P2150377	NA	NA	NA	0.270935	1.56181	0.763999	1.36783	0.0261585	2.05239
A_55_P2151672	NA	NA	NA	0.006912	1.60715	0.462922	1.32378	0.298522	1.21731
A_55_P2159555	NA	NA	NA	0.127809	2.16275	0	4.25342	0	10.6219
A_55_P2170670	NA	NA	NA	0.102103	1.33244	0.48079	1.28544	0	1.68711
A_55_P2174711	NA	NA	NA	0.0164736	-1.55307	0.584778	-1.29679	0.0389411	-1.45223
A_55_P2181634	NA	NA	NA	0.0470675	-2.17991	0.634509	-1.62736	0.00229864	-2.71305
A_55_P2183668	NA	NA	NA	0.0137919	3.24186	0.747635	1.57977	0.43227	1.52662
A_55_P2217876	NA	NA	NA	0.598712	-1.18891	0.845789	1.1698	0.0155093	1.74482
A_55_P2284560	NA	NA	NA	0.602983	-1.11009	0.699309	-1.18577	0.00229864	-1.51438
A_55_P2288117	NA	NA	NA	0.688669	1.13777	0.692701	1.31899	0	1.9869
A_55_P2302725	NA	NA	NA	0.899707	-1.04254	0.744519	1.2431	0.0119166	1.61549
A_55_P2317341	NA	NA	NA	0.377284	-1.24837	0.782201	-1.18344	0.0161846	-1.56163
A_55_P2323913	NA	NA	NA	0.109232	-1.53636	0.300312	-1.62306	0.0398525	-1.61402
A_55_P2325378	NA	NA	NA	0.154797	-1.51441	0.503741	-1.49389	0.0192549	-1.77875
A_55_P2327577	NA	NA	NA	0.304017	-1.56121	0.864002	-1.22166	0.0389411	-2.04895
A_55_P2333434	NA	NA	NA	0.452009	-1.23908	0.778747	-1.21577	0.0161846	-1.62717
A_55_P2420873	NA	NA	NA	0.46589	-1.21334	0.775174	-1.20358	0.0147159	-1.62779
A_66_P100840	NA	NA	NA	0.0548672	1.57301	0.640662	1.32757	0.0155093	1.63746
A_66_P100853	NA	NA	NA	0.0421029	1.55743	0.956086	1.04157	0.888366	1.04123
A_66_P109681	NA	NA	NA	0.391079	-1.3962	0.715934	1.38659	0.0242378	1.93558
A_66_P117682	NA	NA	NA	0.693307	1.08355	0.928062	1.0504	0.00398957	1.51557
A_66_P127495	NA	NA	NA	0	-4.16804	0.0962503	-2.61584	0.00229864	-3.22871
A_51_P424810	Ncapg2	non-SMC condensin II complex, subunit G2	76044	0.044315	1.7153	0.872405	1.14488	0.342436	1.32071
A_51_P134007	Ncl	nucleolin	17975	0.727545	1.10163	0.442811	1.4101	0.0304664	1.52295
A_55_P2017570	Ncrna00085	non-protein coding RNA 85	75202	0.290619	1.29462	0.876112	1.10579	0.0137889	1.58505
A_55_P2041843	Nde1	nuclear distribution gene E homolog 1 (A nidulans)	67203	0.122254	1.48433	0.762153	1.24098	0.00229864	1.78044
A_51_P393761	Ndufs2	NADH dehydrogenase (ubiquinone) Fe-S protein 2	226646	0.657574	1.15464	0.951172	1.05663	0.0476429	1.58432
A_55_P2012572	Negr1	neuronal growth regulator 1	320840	0.0959724	-1.43214	0.0930274	-1.6163	0.00229864	-1.76214
A_51_P262325	Nek11	NIMA (never in mitosis gene a)-related expressed kinase 11	208583	0.0421029	-1.78529	0.85038	-1.18338	0.107726	-1.57503
A_51_P347529	Nek5	NIMA (never in mitosis gene a)-related expressed kinase 5	330721	0.0308078	-2.71829	0.879721	-1.24125	0.36754	-1.57287
A_55_P2023692	Neurl1a	neuralized homolog 1A (Drosophila)	18011	0.0540029	-1.5229	0.291182	-1.49842	0.0192549	-1.58128
A_55_P2100570	Neurog1	neurogenin 1	18014	0	-1.73108	0.246693	-1.51528	0	-1.7432
A_55_P2143431	Nfib	nuclear factor I/B	18028	0.467611	-1.2134	0.90982	-1.08176	0.00674112	-1.66185
A_55_P2035320	Nfil3	nuclear factor, interleukin 3, regulated	18030	0.143794	1.72511	0.498945	1.68363	0.00538158	2.16801
A_51_P295192	Nfkbia	nuclear factor of kappa light polypeptide gene enhancer in B-cells inhibitor, alpha	18035	0.981532	1.01373	0.633757	1.57384	0.0108916	2.27049
A_55_P2051666	Nfkbib	nuclear factor of kappa light polypeptide gene enhancer in B-cells inhibitor, beta	18036	0.711433	1.10491	0.570567	1.33476	0	2.00967
A_51_P497402	Nfkbil2	nuclear factor of kappa light polypeptide gene enhancer in B-cells inhibitor-like 2	72749	0.0209929	1.66587	0.791116	1.18433	0.623194	1.13462
A_55_P2132512	Ngef	neuronal guanine nucleotide exchange factor	53972	0	-2.19931	0.171899	-1.6499	0.0227791	-1.61228
A_55_P2028288	Nhlrc4	NHL repeat containing 4	621239	0.044315	-2.03063	0.90954	-1.13386	0.212452	-1.56689
A_55_P2056542	Nin	ninein	18080	0.497313	-1.18771	0.668563	-1.26002	0.00783836	-1.64651
A_55_P1967736	Nkd1	naked cuticle 1 homolog (Drosophila)	93960	0.965155	-1.02018	0.769417	1.28414	0.0155093	1.86383
A_55_P1987151	Nlrp5	NLR family, pyrin domain containing 5	23968	0.671763	-1.13448	0.516351	-1.41106	0.00674112	-1.74108
A_55_P2064741	Nmb	neuromedin B	68039	0.471598	-1.26334	0.72709	1.30018	0.00783836	1.83202
A_55_P2126269	Nmb	neuromedin B	68039	0.445495	-1.31059	0.751403	1.3061	0.0261585	1.82189
A_55_P1964174	Nme1	non-metastatic cells 1, protein (NM23A) expressed in	18102	0.0106281	1.74496	0.608519	1.31764	0.983099	1.0069
A_55_P2100120	Nme1	non-metastatic cells 1, protein (NM23A) expressed in	18102	0.006912	1.67226	0.0326749	1.61001	0.00538158	1.49157
A_55_P1984422	Nme2	non-metastatic cells 2, protein (NM23B) expressed in	18103	0	1.70528	0.334174	1.41148	0.0510793	1.41228
A_55_P2016959	Nme2	non-metastatic cells 2, protein (NM23B) expressed in	18103	0.006912	1.58359	0.577895	1.24101	0.00674112	1.46112
A_51_P395111	Nme3	non-metastatic cells 3, protein expressed in	79059	0.380525	-1.23547	0.675627	-1.25388	0.00783836	-1.64545
A_55_P1961715	Nme5	non-metastatic cells 5, protein expressed in (nucleoside-diphosphate kinase)	75533	0.044315	-2.14222	0.824975	-1.28402	0.101775	-1.80604
A_55_P2179582	Nmur2	neuromedin U receptor 2	216749	0.561466	-1.2375	0.676459	1.39193	0.00783836	1.97583
A_52_P489119	Nol6	nucleolar protein family 6 (RNA-associated)	230082	0.135439	1.37317	0.750693	1.19812	0.0108916	1.5645
A_51_P187901	Nop56	NOP56 ribonucleoprotein homolog (yeast)	67134	0.006912	1.6628	0.119617	1.65637	0.00398957	1.71968
A_55_P1991931	Nosip	nitric oxide synthase interacting protein	66394	0.765333	-1.0497	0.778747	1.11042	0	1.54645
A_55_P1972039	Nox4	NADPH oxidase 4	50490	0.006912	-1.83108	0.30567	-1.56664	0.969678	-1.01338
A_55_P1972040	Nox4	NADPH oxidase 4	50490	0.0106281	-2.02872	0.91601	-1.10729	0.942831	-1.03031
A_51_P349341	Npc1	Niemann Pick type C1	18145	0.928362	1.02879	0.981133	-1.01762	0.0261585	1.52315
A_51_P347961	Npc2	Niemann Pick type C2	67963	0.664675	1.12217	0.778067	1.18892	0.0234755	1.53559
A_55_P2074281	Nr2f1	nuclear receptor subfamily 2, group F, member 1	13865	0.508156	-1.19185	0.792646	-1.18006	0.016954	-1.60793
A_66_P114782	Nr2f1	nuclear receptor subfamily 2, group F, member 1	13865	0.489443	-1.19195	0.603485	-1.31323	0	-1.72478
A_55_P2000943	Nrip3	nuclear receptor interacting protein 3	78593	0.944754	-1.03096	0.59237	1.4685	0.00674112	2.06081
A_51_P308844	Nrn1	neuritin 1	68404	0.397207	-1.28526	0.76684	-1.24275	0.0433992	-1.5784
A_55_P2042086	Nrtn	neurturin	18188	0.898941	1.04004	0.94186	1.056	0.00398957	1.69932
A_52_P574668	Nt5e	5' nucleotidase, ecto	23959	0.567202	-1.15692	0.836429	1.13667	0.00783836	1.5877
A_51_P123077	Nubp1	nucleotide binding protein 1	26425	0.0655227	1.49797	0.639467	1.30503	0.0337568	1.52011
A_51_P490171	Nubp2	nucleotide binding protein 2	26426	0.250801	1.29602	0.778343	1.17752	0.016954	1.51131
A_51_P436189	Nudt22	nudix (nucleoside diphosphate linked moiety X)-type motif 22	68323	0.368585	1.22065	0.651689	1.24897	0.0155093	1.50065
A_51_P490388	Nudt8	nudix (nucleoside diphosphate linked moiety X)-type motif 8	66387	0.433775	1.17452	0.658252	1.21885	0	1.63335
A_55_P2092661	Nup210	nucleoporin 210	54563	0.963864	-1.01391	0.521973	-1.32341	0	-1.65124
A_51_P254262	Nxph3	neurexophilin 3	104079	0.0578288	-1.59099	0.231717	-1.63103	0	-2.23536
A_51_P272563	Naa25	N(alpha)-acetyltransferase 25, NatB auxiliary subunit	231713	0.436083	1.20208	0.438087	1.36333	0.00229864	1.7614
A_51_P242201	Naaa	N-acylethanolamine acid amidase	67111	0.978359	1.00747	0.634335	-1.24225	0.00229864	-1.61759
A_52_P436238	Odc1	ornithine decarboxylase, structural 1	18263	0.0742886	1.49288	0.646015	1.30382	0.0147159	1.63666
A_55_P1952414	Odf2	outer dense fiber of sperm tails 2	18286	0.519025	1.16266	0.83644	1.12673	0	2.03181
A_51_P422369	Odf3b	outer dense fiber of sperm tails 3B	70113	0.0229864	-2.22306	0.768068	-1.35349	0.148045	-1.64289
A_51_P295085	Ogn	osteoglycin	18295	0.0784081	-1.7218	0.40406	-1.65686	0.0293062	-1.8058
A_51_P261107	Ogt	O-linked N-acetylglucosamine (GlcNAc) transferase (UDP-N-acetylglucosamine:polypeptide-N-acetylglucosaminyl transferase)	108155	0.218963	-1.42325	0.701272	-1.30955	0.0185158	-1.71932
A_51_P508549	Olfr538	olfactory receptor 538	258201	0.0360654	1.50147	0.668563	1.24413	0.139677	1.32621
A_51_P336325	Orm1	orosomucoid 1	18405	0.996098	-1.00249	0.139132	2.2217	0	4.02456
A_51_P141546	Orm2	orosomucoid 2	18406	0.821916	-1.12548	0.266643	2.17027	0	3.41803
A_51_P311958	Orm3	orosomucoid 3	18407	0.632109	-1.13202	0.818507	1.15103	0	1.88138
A_55_P2018417	Osbpl3	oxysterol binding protein-like 3	71720	0.169375	-1.29371	0.234239	-1.41368	0.00398957	-1.57537
A_55_P1953454	Osbpl6	oxysterol binding protein-like 6	99031	0	-1.82001	0.0417641	-1.5879	0	-1.94401
A_55_P1980601	Oscp1	organic solute carrier partner 1	230751	0.0360654	-1.66012	0.811456	-1.19011	0.623749	-1.15279
A_51_P189361	Osgin1	oxidative stress induced growth inhibitor 1	71839	0.754498	-1.09393	0.973555	-1.02559	0.0267889	1.57686
A_51_P319460	Osmr	oncostatin M receptor	18414	0.474787	1.19111	0.361848	1.41261	0.0234755	1.50051
A_66_P108770	Oxct1	3-oxoacid CoA transferase 1	67041	0.591032	-1.25733	0.860808	-1.20784	0.0298721	-1.99072
A_55_P2183015	P2rx4	purinergic receptor P2X, ligand-gated ion channel 4	18438	0.311643	-1.25204	0.761686	-1.18418	0.0089517	-1.57788
A_51_P115346	P2rx6	purinergic receptor P2X, ligand-gated ion channel, 6	18440	0	-1.58552	0.0894863	-1.45603	0	-1.68681
A_52_P587738	P2ry2	purinergic receptor P2Y, G-protein coupled 2	18442	0.206465	1.46402	0.180513	1.75571	0.00229864	1.99024
A_55_P2097808	P4ha1	procollagen-proline, 2-oxoglutarate 4-dioxygenase (proline 4-hydroxylase), alpha 1 polypeptide	18451	0.553138	-1.1771	0.353077	-1.48038	0	-2.44581
A_65_P08881	Pabpc1l	poly(A) binding protein, cytoplasmic 1-like	381404	0.922906	-1.03107	0.69523	1.25966	0.0177693	1.59973
A_55_P2032955	Pabpn1l	poly(A)binding protein nuclear 1-like	382035	0.20995	-1.28578	0.7772	-1.15931	0.00538158	-1.51697
A_51_P514647	Paip2	polyadenylate-binding protein-interacting protein 2	67869	0.0499374	-1.3187	0.630721	-1.18903	0	-1.62242
A_55_P2039556	Pak6	p21 protein (Cdc42/Rac)-activated kinase 6	214230	0.868367	-1.06208	0.647004	1.37405	0	2.51837
A_55_P2049752	Pamr1	peptidase domain containing associated with muscle regeneration 1	210622	0.142567	-1.59255	0.0870852	-1.99694	0	-2.76412
A_55_P1977628	Pappa	pregnancy-associated plasma protein A	18491	0.826116	1.0605	0.75621	1.19767	0.00229864	1.69239
A_51_P430973	Paqr7	progestin and adipoQ receptor family member VII	71904	0.573955	-1.17227	0.89226	1.09979	0.0315952	1.54844
A_51_P114693	Parm1	prostate androgen-regulated mucin-like protein 1	231440	0.251583	-1.2669	0.453262	-1.32747	0.00229864	-1.57031
A_51_P298843	Pcbd2	pterin 4 alpha carbinolamine dehydratase/dimerization cofactor of hepatocyte nuclear factor 1 alpha (TCF1) 2	72562	0.95299	1.02224	0.823312	-1.16549	0.0185158	-1.61572
A_55_P1980311	Pcbp2	poly(rC) binding protein 2	18521	0.963039	-1.01322	0.781327	1.15984	0	1.75045
A_52_P515769	Pcdh12	protocadherin 12	53601	0.929452	-1.05109	0.718039	-1.46884	0.0249624	-2.10944
A_52_P250400	Pcdh20	protocadherin 20	219257	0.562154	-1.16039	0.77941	1.18419	0.016954	1.57269
A_51_P245789	Pcolce2	procollagen C-endopeptidase enhancer 2	76477	0.126542	-1.54134	0.50336	-1.49266	0.0177693	-1.75748
A_55_P2008599	Pcx	pyruvate carboxylase	18563	0.92644	-1.04041	0.95484	1.0599	0.0155093	1.83612
A_55_P2122075	Pdcd1lg2	programmed cell death 1 ligand 2	58205	0.0277256	1.61889	0.404606	1.43329	0.228172	1.31342
A_55_P2187141	Pdcd1lg2	programmed cell death 1 ligand 2	58205	0.0291881	1.55749	0.662157	1.26415	0.303844	1.24566
A_51_P383194	Pde9a	phosphodiesterase 9A	18585	0.872848	1.0751	0.6672	1.46204	0.0331962	1.89682
A_51_P466229	Pdgfrl	platelet-derived growth factor receptor-like	68797	0.303748	-1.43832	0.69969	-1.38271	0.0207542	-1.89184
A_55_P2133057	Pdia2	protein disulfide isomerase associated 2	69191	0.0548672	-1.66326	0.746885	-1.27195	0.0331962	-1.61857
A_51_P328300	Pdia4	protein disulfide isomerase associated 4	12304	0.0229864	3.42983	0.522791	2.14022	0.314768	1.7534
A_55_P2053491	Pdia6	protein disulfide isomerase associated 6	71853	0.138132	1.50214	0.963524	-1.04161	0.0177693	-1.69194
A_55_P2032258	Pdlim1	PDZ and LIM domain 1 (elfin)	54132	0.0844041	1.40209	0.704082	-1.22239	0.0177693	-1.52655
A_55_P1961395	Pdpn	podoplanin	14726	0.199932	1.41606	0.388608	1.49736	0.00229864	1.8379
A_55_P2064962	Pdpn	podoplanin	14726	0.0291881	1.84591	0.190487	1.73947	0	2.70757
A_55_P2000683	Peci	peroxisomal delta3, delta2-enoyl-Coenzyme A isomerase	23986	0.990293	-1.00448	0.946574	1.0571	0	2.14533
A_55_P2036240	Peci	peroxisomal delta3, delta2-enoyl-Coenzyme A isomerase	23986	0.0348853	2.03475	0.0930274	2.2854	0	3.54162
A_55_P1970033	Per1	period homolog 1 (Drosophila)	18626	0.445207	-1.45185	0.611663	1.67431	0	2.77232
A_55_P2045792	Pes1	pescadillo homolog 1, containing BRCT domain (zebrafish)	64934	0.688669	1.11679	0.78581	-1.18637	0	-1.73795
A_51_P456957	Pex11a	peroxisomal biogenesis factor 11 alpha	18631	0.0308078	-1.50886	0.851699	-1.11775	0.923421	-1.02679
A_55_P2057916	Pex5	peroxisomal biogenesis factor 5	19305	0.092066	1.75263	0.509932	1.6178	0.0458417	1.81021
A_52_P656565	Pex6	peroxisomal biogenesis factor 6	224824	0.696154	-1.12111	0.684876	-1.28937	0.0443429	-1.53708
A_55_P2002893	Pfkfb1	6-phosphofructo-2-kinase/fructose-2,6-biphosphatase 1	18639	0.467447	-1.25249	0.784162	1.22104	0.0234755	1.65917
A_52_P362917	Pfkfb3	6-phosphofructo-2-kinase/fructose-2,6-biphosphatase 3	170768	0.901898	1.0388	0.634317	1.30464	0	1.70031
A_55_P2116165	Pfkfb3	6-phosphofructo-2-kinase/fructose-2,6-biphosphatase 3	170768	0.559169	-1.18929	0.800998	1.1939	0.04865	1.55109
A_51_P318381	Pgf	placental growth factor	18654	0.136086	1.34094	0	1.85815	0	2.79467
A_55_P2150108	Pgm2l1	phosphoglucomutase 2-like 1	70974	0.006912	-1.66915	0.136538	-1.53279	0.0394154	-1.43882
A_51_P451052	Pgm5	phosphoglucomutase 5	226041	0.0553513	-1.88676	0.610476	-1.51373	0	-2.46328
A_51_P144581	Pgrmc1	progesterone receptor membrane component 1	53328	0	-1.64978	0.0962503	-1.58495	0.00398957	-1.68217
A_55_P2139753	Phf15	PHD finger protein 15	76901	0.595271	-1.14027	0.806179	1.15682	0.0249624	1.50219
A_55_P2092310	Phgdh	3-phosphoglycerate dehydrogenase	236539	0.0245569	1.56135	0.940119	-1.05301	0.991994	-1.00298
A_55_P2140288	Phka2	phosphorylase kinase alpha 2	110094	0.906421	-1.04082	0.905741	1.09202	0.00229864	1.98119
A_55_P2094896	Phyhd1	phytanoyl-CoA dioxygenase domain containing 1	227696	0.740765	-1.10961	0.63923	1.34773	0.0491308	1.56645
A_55_P1999102	Pi16	peptidase inhibitor 16	74116	0.0396201	-2.59643	0.713984	-1.62831	0.0863736	-2.15873
A_55_P2138150	Pias2	protein inhibitor of activated STAT 2	17344	0.746745	1.06448	0.83644	1.10037	0	1.63794
A_55_P2144766	Pigc	phosphatidylinositol glycan anchor biosynthesis, class C	67292	0.307985	-1.32576	0.668563	-1.309	0.00229864	-1.87869
A_55_P1960999	Pigr	polymeric immunoglobulin receptor	18703	0.787892	1.10904	0.995444	1.00624	0.0429588	-1.72258
A_55_P1960698	Pih1d2	PIH1 domain containing 2	72614	0.0499374	-1.89742	0.782262	-1.30368	0.52242	-1.27145
A_55_P2052048	Pih1d2	PIH1 domain containing 2	72614	0.0277256	-1.81556	0.807078	-1.22307	0.279348	-1.36665
A_55_P2000158	Pik3r3	phosphatidylinositol 3 kinase, regulatory subunit, polypeptide 3 (p55)	18710	0.787624	-1.05729	0.768335	-1.15002	0	-1.6331
A_52_P530291	Pim1	proviral integration site 1	18712	0.0625488	1.71344	0.356766	1.63644	0.0261585	1.77265
A_51_P192089	Pinx1	PIN2/TERF1 interacting, telomerase inhibitor 1	72400	0.703647	1.13651	0.981768	1.02086	0.035986	-1.6672
A_55_P1999902	Pip5k1a	phosphatidylinositol-4-phosphate 5-kinase, type 1 alpha	18720	0.213406	1.49699	0	5.42544	0	12.378
A_51_P386612	Pir	pirin	69656	0	-1.82112	0.171899	-1.45394	0.00229864	-1.64156
A_55_P2046753	Piwil4	piwi-like homolog 4 (Drosophila)	330890	0.936297	1.01748	0.490343	1.25031	0	1.51729
A_52_P431894	Pknox1	Pbx/knotted 1 homeobox	18771	0.635509	-1.08196	0.754611	-1.12949	0	-1.51097
A_51_P225427	Pkp2	plakophilin 2	67451	0.429567	-1.18646	0.392349	-1.34728	0.00229864	-1.69263
A_51_P381618	Pla1a	phospholipase A1 member A	85031	0.400907	1.37105	0	2.44982	0	5.17543
A_52_P87964	Pla2g12a	phospholipase A2, group XIIA	66350	0.61582	1.11428	0.668783	1.21556	0.00229864	1.63995
A_55_P1971903	Pla2r1	phospholipase A2 receptor 1	18779	0.0229864	-1.5349	0.246693	-1.4468	0	-1.77133
A_52_P409833	Plat	plasminogen activator, tissue	18791	0.100614	1.3802	0.366912	1.38327	0	1.99371
A_52_P302433	Plau	plasminogen activator, urokinase	18792	0.0462742	1.71275	0.385097	1.5538	0.0856938	1.52151
A_52_P681310	Plaur	plasminogen activator, urokinase receptor	18793	0.188693	1.512	0.295207	1.68141	0.0438976	1.68843
A_51_P284665	Plcb1	phospholipase C, beta 1	18795	0.838694	-1.09962	0.864455	-1.20332	0.0213437	-2.0366
A_55_P2173313	Plcb1	phospholipase C, beta 1	18795	0.655444	-1.15755	0.560028	-1.42923	0	-1.94257
A_66_P109577	Plcb3	phospholipase C, beta 3	18797	0.328062	-1.25299	0.778864	-1.17568	0.00988417	-1.55803
A_55_P2121985	Plcb4	phospholipase C, beta 4	18798	0.961808	-1.01939	0.503157	1.48681	0.0418727	1.63093
A_55_P1974567	Plch2	phospholipase C, eta 2	269615	0.044315	-1.64331	0.633403	-1.36174	0.00783836	-1.74684
A_55_P1999648	Plin2	perilipin 2	11520	0.871878	1.07384	0.930515	1.10007	0.0453142	1.81556
A_51_P375201	Plk3	polo-like kinase 3 (Drosophila)	12795	0.122254	1.36402	0.020592	1.70769	0	2.12919
A_55_P1972297	Plk5	polo-like kinase 5 (Drosophila)	216166	0.0913662	-1.51006	0.934737	-1.06831	0.0242378	-1.59178
A_55_P2069850	Plp1	proteolipid protein (myelin) 1	18823	0.0578288	-1.46793	0.871923	-1.10449	0.00988417	-1.5608
A_52_P418644	Plp2	proteolipid protein 2	18824	0.368698	1.25307	0.549742	1.34355	0.00538158	1.65323
A_55_P2022211	Plxdc2	plexin domain containing 2	67448	0.235636	-1.29934	0.105151	-1.55516	0	-1.8929
A_51_P229602	Plxna2	plexin A2	18845	0.455728	-1.267	0.438087	1.52044	0	2.3301
A_55_P2151822	Plxnd1	plexin D1	67784	0.764243	1.09138	0.468135	-1.41774	0.00229864	-1.94236
A_51_P477121	Pmaip1	phorbol-12-myristate-13-acetate-induced protein 1	58801	0.792722	1.08034	0.90305	1.09149	0.0298721	1.57067
A_51_P492410	Pmvk	phosphomevalonate kinase	68603	0.472383	-1.31349	0.279149	1.78265	0.00398957	2.24096
A_55_P2076533	Pmvk	phosphomevalonate kinase	68603	0.854971	-1.09947	0.566549	1.67467	0.00229864	2.73513
A_55_P2009449	Pnma2	paraneoplastic antigen MA2	239157	0.722119	1.14093	0.951577	1.06536	0.035986	-1.72405
A_55_P1961039	Pnpla2	patatin-like phospholipase domain containing 2	66853	0.345344	-1.24973	0.975329	1.0215	0	1.87257
A_52_P164709	Poc1a	POC1 centriolar protein homolog A (Chlamydomonas)	70235	0.533819	1.15342	0.0658944	1.6665	0	2.3198
A_55_P2053258	Poc1a	POC1 centriolar protein homolog A (Chlamydomonas)	70235	0.374423	1.25079	0.0816124	1.64683	0	2.24389
A_55_P2130256	Polr2l	polymerase (RNA) II (DNA directed) polypeptide L	66491	0.736333	1.09184	0.59415	1.31179	0.0089517	1.6276
A_55_P1995622	Pomp	proteasome maturation protein	66537	0.006912	1.52912	0.835491	1.10973	0.708037	1.07819
A_51_P108659	Pon1	paraoxonase 1	18979	0.0164736	-3.48257	0.447049	-2.30072	0.0824728	-2.37489
A_55_P2029574	Por	P450 (cytochrome) oxidoreductase	18984	0	-1.99887	0.0578021	-1.76962	0.0579954	-1.50489
A_55_P2089233	Pou2af1	POU domain, class 2, associating factor 1	18985	0.0483465	1.66915	0.847801	-1.16048	0.910245	-1.04004
A_51_P443508	Ppa1	pyrophosphatase (inorganic) 1	67895	0.0308078	1.53282	0.234239	1.50776	0	1.75508
A_55_P2236291	Ppap2a	phosphatidic acid phosphatase type 2A	19012	0.962056	1.01825	0.685188	1.31438	0	2.25935
A_55_P2175060	Ppapdc1b	phosphatidic acid phosphatase type 2 domain containing 1B	71910	0.0784081	1.48475	0.431179	1.41465	0.0108916	1.63897
A_51_P230439	Ppfibp2	PTPRF interacting protein, binding protein 2 (liprin beta 2)	19024	0.332924	-1.32496	0.544522	-1.42191	0.0234755	-1.6371
A_55_P2086510	Ppid	peptidylprolyl isomerase D (cyclophilin D)	67738	0.954553	-1.01583	0.816106	-1.13006	0.00538158	-1.53364
A_55_P2179106	Ppig	peptidyl-prolyl isomerase G (cyclophilin G)	228005	0.121701	-1.29116	0.164321	-1.38338	0.00229864	-1.56739
A_51_P224042	Ppil6	peptidylprolyl isomerase (cyclophilin)-like 6	73075	0.0137919	-2.41737	0.625756	-1.59207	0.0185158	-2.14402
A_51_P335306	Ppm1a	protein phosphatase 1A, magnesium dependent, alpha isoform	19042	0.373382	1.22833	0.664759	1.24893	0.0242378	1.50706
A_55_P1984751	Ppp1r14b	protein phosphatase 1, regulatory (inhibitor) subunit 14B	18938	0.0334247	2.07869	0.759451	1.38874	0.301484	1.49119
A_55_P2109263	Ppp1r14b	protein phosphatase 1, regulatory (inhibitor) subunit 14B	18938	0	1.80556	0.353077	1.38159	0.150265	1.30032
A_55_P1959869	Ppp1r2	protein phosphatase 1, regulatory (inhibitor) subunit 2	66849	0.908733	1.03719	0.628969	1.31921	0.0481987	1.51725
A_55_P2181288	Ppp1r2	protein phosphatase 1, regulatory (inhibitor) subunit 2	66849	0.964541	-1.01651	0.779058	1.20819	0.0418727	1.52965
A_52_P30451	Ppp1r3c	protein phosphatase 1, regulatory (inhibitor) subunit 3C	53412	0.873493	-1.07556	0.830005	-1.2353	0.0192549	-1.99359
A_52_P460791	Ppy	pancreatic polypeptide	19064	0.904113	1.03703	0.279149	1.48228	0	1.78127
A_55_P1988083	Prc1	protein regulator of cytokinesis 1	233406	0.0164736	1.79066	0.978533	1.02272	0.902052	1.04235
A_55_P2024525	Prdm8	PR domain containing 8	77630	0.431646	-1.34559	0.819306	-1.23589	0.0337568	-1.83397
A_55_P2103561	Prdx6	peroxiredoxin 6	11758	0.0348853	-1.50053	0.948814	-1.04639	0.0234755	1.48941
A_55_P2176729	Prdx6	peroxiredoxin 6	11758	0.263672	-1.40916	0.865537	1.15292	0	2.21739
A_55_P2176731	Prdx6	peroxiredoxin 6	11758	0.328504	-1.39325	0.919362	1.10022	0	2.36568
A_52_P467930	Prdx6-ps2	peroxiredoxin 6 pseudogene 2	384001	0.33989	-1.32287	0.916014	1.08806	0	2.31338
A_52_P90124	Prep	prolyl endopeptidase	19072	0.458708	1.19239	0.849155	-1.11925	0.0108916	-1.55592
A_55_P1954758	Prickle1	prickle homolog 1 (Drosophila)	106042	0.542963	-1.21046	0.831073	-1.17824	0.0185158	-1.72642
A_52_P284889	Prkcz	protein kinase C, zeta	18762	0.259298	-1.54193	0.554188	-1.58742	0.0108916	-2.09766
A_51_P273433	Prkg2	protein kinase, cGMP-dependent, type II	19092	0.942536	1.02691	0.692838	1.30171	0.0374607	1.59519
A_52_P165773	Prmt8	protein arginine N-methyltransferase 8	381813	0.616188	-1.19298	0.720046	1.33501	0.0200426	1.83178
A_51_P295967	Proc	protein C	19123	0.0383851	-1.69957	0.668563	-1.33483	0.517018	-1.20478
A_55_P2110567	Proca1	protein interacting with cyclin A1	216974	0.345344	-1.28424	0.154523	-1.62641	0	-1.85338
A_55_P2001891	Prps1	phosphoribosyl pyrophosphate synthetase 1	19139	0.0229864	1.61901	0.63923	1.2891	0.170235	1.33384
A_55_P2069251	Prr18	proline rich region 18	320111	0.0164736	-2.05673	0.563981	-1.49766	0.00398957	-2.06827
A_52_P497188	Prrg1	proline rich Gla (G-carboxyglutamic acid) 1	546336	0.254364	-1.30824	0.410197	-1.41007	0.0128616	-1.60619
A_52_P523368	Psapl1	prosaposin-like 1	76943	0.726015	1.15036	0.551362	1.56351	0.0394154	1.83265
A_55_P2052290	Psat1	phosphoserine aminotransferase 1	107272	0.0106281	1.7072	0.10832	1.63312	0.00229864	1.82093
A_55_P1974189	Ptges	prostaglandin E synthase	64292	0.2842	1.31964	0.116666	1.65939	0	1.94005
A_52_P153019	Ptgfr	prostaglandin F receptor	19220	0.0209929	-1.69888	0.741691	-1.25643	0.0310633	-1.59289
A_55_P2154027	Ptgis	prostaglandin I2 (prostacyclin) synthase	19223	0.869467	1.05909	0.679166	1.32607	0.0349235	1.63029
A_51_P279100	Ptgs1	prostaglandin-endoperoxide synthase 1	19224	0.172951	1.59775	0.0739991	2.06652	0	2.81264
A_51_P216219	Ptk2	PTK2 protein tyrosine kinase 2	14083	0.86142	1.04154	0.670359	-1.21393	0	-1.65496
A_55_P2040295	Ptp4a1	protein tyrosine phosphatase 4a1	19243	0.462133	1.24931	0.554012	1.41639	0.00398957	1.86362
A_51_P463120	Ptplad2	protein tyrosine phosphatase-like A domain containing 2	66775	0.332924	-1.31633	0.283996	-1.5726	0.00538158	-1.73731
A_55_P2069306	Ptpn18	protein tyrosine phosphatase, non-receptor type 18	19253	0.519545	-1.20769	0.616219	-1.35287	0.0467683	-1.54031
A_55_P2227355	Ptpro	protein tyrosine phosphatase, receptor type, O	19277	0.520513	-1.17303	0.565528	-1.31846	0	-1.72683
A_55_P1991985	Ptprs	protein tyrosine phosphatase, receptor type, S	19280	0.951833	-1.03061	0.850236	1.20645	0.00988417	-2.0233
A_52_P177021	Pts	6-pyruvoyl-tetrahydropterin synthase	19286	0.470924	-1.17812	0.728482	-1.20155	0.00988417	-1.51496
A_51_P321531	Purg	purine-rich element binding protein G	75029	0.417948	-1.2568	0.817276	-1.17471	0.00988417	-1.69646
A_52_P471143	Pusl1	pseudouridylate synthase-like 1	433813	0.094896	1.30336	0.116666	1.41043	0	1.50596
A_55_P2035509	Pyhin1	pyrin and HIN domain family, member 1	236312	0.530639	-1.28914	0.777726	-1.3124	0.00988417	-2.09846
A_55_P2143150	Qk	quaking	19317	0.585234	1.20495	0.682239	1.35911	0.0261585	1.73378
A_51_P515623	Qpctl	glutaminyl-peptide cyclotransferase-like	67369	0.554602	1.13868	0.74525	1.18461	0.00988417	1.52592
A_55_P2134790	Qsox1	quiescin Q6 sulfhydryl oxidase 1	104009	0.870898	-1.05412	0.32837	1.53168	0.032668	1.60835
A_51_P414126	Rab19	RAB19, member RAS oncogene family	19331	0.512781	-1.21411	0.568056	-1.38651	0.00783836	-1.75642
A_51_P417854	Rab20	RAB20, member RAS oncogene family	19332	0.428049	1.20751	0.598732	1.29086	0	1.93872
A_55_P1956672	Rab34	RAB34, member of RAS oncogene family	19376	0.833642	1.04247	0.876112	1.07353	0	1.57055
A_52_P11441	Rab6b	RAB6B, member RAS oncogene family	270192	0.0759378	-1.52259	0.431673	-1.44695	0.00229864	-1.83286
A_55_P2036863	Rabl2	RAB, member of RAS oncogene family-like 2	68708	0	-1.92106	0.358009	-1.4766	0	-2.09425
A_55_P2014665	Racgap1	Rac GTPase-activating protein 1	26934	0.0106281	1.91219	0.842733	1.16996	0.44059	1.24616
A_55_P2127702	Racgap1	Rac GTPase-activating protein 1	26934	0.0308078	1.81176	0.879183	1.13157	0.759461	1.10516
A_51_P148105	Rad51	RAD51 homolog (S. cerevisiae)	19361	0	2.02689	0.81404	1.19572	0.206922	1.39291
A_55_P1991688	Rad51ap1	RAD51 associated protein 1	19362	0.006912	1.63128	0.810064	1.1597	0.277884	1.26618
A_55_P2101340	Ramp3	receptor (calcitonin) activity modifying protein 3	56089	0.871899	1.04607	0.44846	1.3794	0.0177693	1.52713
A_55_P1962154	Rarb	retinoic acid receptor, beta	218772	0.0360654	-1.78205	0.361848	-1.60607	0.0161846	-1.76125
A_55_P2019890	Rasef	RAS and EF hand domain containing	242505	0.120371	-1.64531	0.847747	-1.1968	0.0384448	-1.77135
A_52_P198435	Rasgrp3	RAS, guanyl releasing protein 3	240168	0.698135	-1.12859	0.509932	-1.44028	0	-2.20622
A_51_P443693	Rasl10b	RAS-like, family 10, member B	276952	0.729944	1.11107	0.828973	1.16928	0.0293062	1.60203
A_55_P2092909	Rassf1	Ras association (RalGDS/AF-6) domain family member 1	56289	0.551903	1.20337	0.282805	1.61857	0.0147159	1.7025
A_51_P262340	Rbm3	RNA binding motif protein 3	19652	0.526869	1.22707	0.0497317	1.98461	0	3.46641
A_55_P2117525	Rbm3	RNA binding motif protein 3	19652	0.457351	1.41725	0.242474	2.10142	0	3.63024
A_55_P2059010	Rbp1	retinol binding protein 1, cellular	19659	0.897825	-1.04211	0.838843	-1.14881	0.00538158	-1.71918
A_52_P343627	Rbp7	retinol binding protein 7, cellular	63954	0.0754139	-1.89974	0.0497317	-2.30407	0	-2.44109
A_51_P305437	Rcn1	reticulocalbin 1	19672	0.837191	-1.07272	0.633757	-1.36523	0.00229864	-2.05014
A_55_P2046393	Rcn3	reticulocalbin 3, EF-hand calcium binding domain	52377	0.606746	1.10673	0.427384	-1.29007	0	-1.50652
A_52_P20639	Rd3	retinal degeneration 3	74023	0.018899	-1.50203	0.509932	-1.28491	0.0137889	-1.4529
A_51_P433127	Rdm1	RAD52 motif 1	66599	0.198176	-1.36481	0.438087	-1.4194	0	-2.01542
A_51_P246677	Rec8	REC8 homolog (yeast)	56739	0.0434903	-1.56861	0.206003	-1.61398	0	-2.11775
A_55_P2159575	Reep6	receptor accessory protein 6	70335	0.104818	-1.51812	0.171899	-1.6286	0.00783836	-1.81804
A_55_P1985410	Reps2	RALBP1 associated Eps domain containing protein 2	194590	0.432247	-1.39499	0.814955	-1.27436	0.0369575	-1.94365
A_55_P2167486	Resp18	regulated endocrine-specific protein 18	19711	0.0137919	-1.64122	0.836425	-1.14149	0.0728364	-1.42799
A_51_P257951	Retnla	resistin like alpha	57262	0	2.49609	0.42899	1.61706	0.00229864	2.16336
A_51_P428360	Retnlb	resistin like beta	57263	0.0308078	2.03447	0.101006	2.18091	0.271895	1.46953
A_52_P425839	Retnlg	resistin like gamma	245195	0.573649	1.43356	0.717554	1.70568	0.04865	2.52943
A_51_P479434	Rfc3	replication factor C (activator 1) 3	69263	0.0455317	1.54522	0.786211	1.17997	0.468055	1.18599
A_55_P2159807	Rfc4	replication factor C (activator 1) 4	106344	0.0360654	1.55503	0.574249	1.3273	0.0448956	1.47088
A_51_P245631	Rftn2	raftlin family member 2	74013	0.243794	-1.38089	0.373748	-1.5152	0.0089517	-1.77927
A_51_P260683	Rgs1	regulator of G-protein signaling 1	50778	0.77741	1.14015	0.771703	1.35585	0.0220539	2.02211
A_55_P2000354	Rgs11	regulator of G-protein signaling 11	50782	0.229961	-1.36175	0.541144	-1.38506	0.00398957	-1.77227
A_51_P249286	Rgs16	regulator of G-protein signaling 16	19734	0.018899	1.79654	0.0326749	2.08469	0	2.45463
A_52_P136782	Rgs5	regulator of G-protein signaling 5	19737	0.962727	-1.01754	0.239923	1.58807	0.00538158	1.76367
A_51_P400366	Rhbg	Rhesus blood group-associated B glycoprotein	58176	0.127066	-1.69189	0.757624	-1.34047	0.0342803	-1.88687
A_55_P1981829	Rhox8	reproductive homeobox 8	434768	0.926845	1.03662	0.97157	1.03285	0.0137889	-1.73088
A_51_P211765	Rin1	Ras and Rab interactor 1	225870	0.333989	1.33784	0.748176	1.26591	0.0161846	1.71204
A_51_P104608	Rnase6	ribonuclease, RNase A family, 6	78416	0.470924	-1.25789	0.633757	-1.377	0.0414306	-1.63514
A_51_P111164	Rnd1	Rho family GTPase 1	223881	0.353707	1.29513	0.0894863	1.76113	0.00229864	1.85421
A_55_P2159934	Rnf186	ring finger protein 186	66825	0.171645	-1.7119	0.544522	-1.66428	0.0342803	-1.98426
A_55_P2158018	Rnf39	ring finger protein 39	386454	0.560286	1.26911	0.41073	1.73342	0	2.65281
A_51_P463497	Rnh1	ribonuclease/angiogenin inhibitor 1	107702	0.424621	1.33245	0.723441	1.34559	0.00783836	2.0572
A_55_P2083919	Robo2	roundabout homolog 2 (Drosophila)	268902	0.293534	-1.47066	0.6361	-1.47582	0.0161846	-1.92957
A_55_P2083929	Robo2	roundabout homolog 2 (Drosophila)	268902	0.18319	-1.42599	0.773946	-1.23417	0.0342803	-1.60112
A_51_P150763	Ropn1l	ropporin 1-like	252967	0.0470675	-1.63959	0.503741	-1.45548	0.00398957	-1.80986
A_55_P2146783	Ropn1l	ropporin 1-like	252967	0	-1.63495	0.555154	-1.32362	0	-1.82564
A_55_P2143261	Rpain	RPA interacting protein	69723	0.57849	1.12076	0.573986	1.24441	0.00398957	1.50453
A_55_P1968833	Rpgr	retinitis pigmentosa GTPase regulator	19893	0	-1.68161	0.498945	-1.35973	0.0185158	-1.53101
A_55_P2114482	Rpgr	retinitis pigmentosa GTPase regulator	19893	0.0106281	-1.61225	0.246693	-1.45327	0.00398957	-1.61571
A_52_P391718	Rpl22	ribosomal protein L22	19934	0.0277256	-1.28092	0	-1.45388	0	-1.68165
A_51_P132459	Rpl27a	ribosomal protein L27A	26451	0.468275	-1.14766	0	-1.63632	0	-2.23135
A_66_P116678	Rps8	ribosomal protein S8	20116	0.0609858	1.69085	0.356766	1.62391	0.00229864	2.05982
A_55_P2157610	Rpusd3	RNA pseudouridylate synthase domain containing 3	101122	0.380525	1.23292	0.71555	1.22839	0.0185158	1.51523
A_52_P558859	Rras2	related RAS viral (r-ras) oncogene homolog 2	66922	0.0434903	1.36747	0.020592	1.54649	0.00229864	1.64554
A_55_P2180491	Rrbp1	ribosome binding protein 1	81910	0.006912	1.60439	0	1.63715	0.00398957	1.5673
A_55_P2173982	Rrm2	ribonucleotide reductase M2	20135	0	2.17638	0.876112	1.14331	0.28953	1.36971
A_52_P574214	Rrp1b	ribosomal RNA processing 1 homolog B (S. cerevisiae)	72462	0.22262	1.29184	0.616198	1.27029	0.0089517	1.5189
A_52_P579640	Rrs1	RRS1 ribosome biogenesis regulator homolog (S. cerevisiae)	59014	0.344653	1.2079	0.271852	1.36818	0.00538158	1.5435
A_51_P373901	Rsph1	radial spoke head 1 homolog (Chlamydomonas)	22092	0.0832588	-1.62641	0.750416	-1.2801	0.0438976	-1.64426
A_55_P2044684	Rsph1	radial spoke head 1 homolog (Chlamydomonas)	22092	0.006912	-2.33026	0.359073	-1.80767	0	-2.83176
A_55_P1984009	Rsph3b	radial spoke 3B homolog (Chlamydomonas)	100037282	0.018899	-1.61915	0.775174	-1.19167	0.0089517	-1.576
A_55_P1995647	Rsph4a	radial spoke head 4 homolog A (Chlamydomonas)	212892	0.0291881	-2.20554	0.98082	1.03164	0.14673	-1.70983
A_55_P2030903	Rsph4a	radial spoke head 4 homolog A (Chlamydomonas)	212892	0.0229864	-2.23635	0.557087	-1.6585	0.0177693	-2.16682
A_52_P612137	Runx1t1	runt-related transcription factor 1; translocated to, 1 (cyclin D-related)	12395	0.668452	-1.14203	0.81404	-1.18695	0.0398525	-1.58723
A_51_P419226	S100a14	S100 calcium binding protein A14	66166	0.044315	1.95779	0.0782904	2.28977	0	3.55341
A_51_P281089	S100a6	S100 calcium binding protein A6 (calcyclin)	20200	0.24101	1.31898	0.0930274	1.63634	0	2.14503
A_55_P2075070	S1pr5	sphingosine-1-phosphate receptor 5	94226	0.351608	-1.27934	0.460136	-1.4206	0.0261585	-1.55429
A_55_P2151601	Samd9l	sterile alpha motif domain containing 9-like	209086	0.331858	-1.19822	0.0894863	-1.42841	0	-1.6933
A_66_P121787	Samd9l	sterile alpha motif domain containing 9-like	209086	0.564662	-1.17471	0.739514	-1.24137	0.0315952	-1.5428
A_52_P466090	Samhd1	SAM domain and HD domain, 1	56045	0.926845	-1.02996	0.582804	1.34426	0	1.84105
A_52_P616392	Sbno2	strawberry notch homolog 2 (Drosophila)	216161	0.463419	1.26756	0.633757	1.38612	0.0255625	1.72044
A_55_P1959496	Sbno2	strawberry notch homolog 2 (Drosophila)	216161	0.115155	1.51098	0.226667	1.63352	0	2.15763
A_51_P361448	Scara5	scavenger receptor class A, member 5 (putative)	71145	0	-1.78249	0.167935	-1.49572	0.0448956	-1.43236
A_52_P311245	Scarb2	scavenger receptor class B, member 2	12492	0.63896	1.10291	0.887227	1.07749	0	1.59887
A_51_P110341	Scgb3a1	secretoglobin, family 3A, member 1	68662	0.0164736	-4.22576	0.754611	-1.67654	0.760677	-1.24128
A_55_P2027609	Scgb3a2	secretoglobin, family 3A, member 2	117158	0	-6.94349	0.441802	-2.52071	0.00398957	-4.57647
A_55_P2079636	Scgb3a2	secretoglobin, family 3A, member 2	117158	0	-4.59151	0.404606	-2.20893	0	-3.77124
A_55_P2119772	Scn3a	sodium channel, voltage-gated, type III, alpha	20269	0.683372	-1.19569	0.813316	-1.27516	0	-2.81815
A_66_P106808	Scn3a	sodium channel, voltage-gated, type III, alpha	20269	0.4256	-1.48934	0.691162	-1.56164	0	-3.46152
A_66_P114054	Sco2	SCO cytochrome oxidase deficient homolog 2 (yeast)	100126824	0.187544	-1.407	0.30567	-1.53123	0.00229864	-1.87231
A_65_P09523	Scrn3	secernin 3	74616	0.665208	-1.16035	0.803263	-1.22234	0.00229864	-1.95857
A_52_P93467	Sdc4	syndecan 4	20971	0.141252	1.46421	0.230204	1.58268	0.0418727	1.5549
A_51_P280446	Sdf2l1	stromal cell-derived factor 2-like 1	64136	0.006912	3.63464	0.352067	2.11534	0.250733	1.67054
A_55_P2010622	Sec16b	SEC16 homolog B (S. cerevisiae)	89867	0.494076	-1.21961	0.50336	-1.42477	0.0374607	-1.57939
A_55_P1961014	Selenbp1	selenium binding protein 1	20341	0.018899	-2.29682	0.869842	-1.2071	0.319625	1.49013
A_51_P211854	Selp	selectin, platelet	20344	0.465479	1.26675	0.721014	1.30825	0.0249624	1.7023
A_52_P243391	Sema4f	sema domain, immunoglobulin domain (Ig), TM domain, and short cytoplasmic domain	20355	0.615419	-1.15971	0.544477	-1.40366	0.0476429	-1.52862
A_55_P2014224	Sema5a	sema domain, seven thrombospondin repeats (type 1 and type 1-like), transmembrane domain (TM) and short cytoplasmic domain, (semaphorin) 5A	20356	0.962649	-1.01716	0.582804	1.36199	0.00538158	1.74831
A_55_P1973854	Sema6b	sema domain, transmembrane domain (TM), and cytoplasmic domain, (semaphorin) 6B	20359	0.651019	1.14877	0.582159	1.3904	0	2.25354
A_52_P410765	Sema7a	sema domain, immunoglobulin domain (Ig), and GPI membrane anchor, (semaphorin) 7A	20361	0.488996	1.22629	0.167935	1.64888	0	2.34139
A_51_P254986	Serf1	small EDRK-rich factor 1	20365	0.526113	-1.21406	0.10832	-1.78316	0	-2.98294
A_52_P463346	Serinc3	serine incorporator 3	26943	0.459218	-1.20236	0.582659	1.31431	0.00538158	1.65374
A_52_P609200	Serinc3	serine incorporator 3	26943	0.632371	-1.15467	0.0870852	1.76101	0	2.65978
A_55_P2014284	Serpina11	serine (or cysteine) peptidase inhibitor, clade A (alpha-1 antiproteinase, antitrypsin), member 11	380780	0.0334247	1.57137	0.891548	1.09707	0.971891	1.01128
A_51_P157112	Serpina3c	serine (or cysteine) peptidase inhibitor, clade A, member 3C	16625	0.767408	-1.14251	0.223008	2.0313	0	3.31846
A_55_P2104975	Serpina3f	serine (or cysteine) peptidase inhibitor, clade A, member 3F	238393	0.278147	1.73745	0	3.58406	0	4.15132
A_55_P2142226	Serpina3f	serine (or cysteine) peptidase inhibitor, clade A, member 3F	238393	0.132135	1.60481	0.020592	2.12175	0.00783836	1.93705
A_51_P326191	Serpina3g	serine (or cysteine) peptidase inhibitor, clade A, member 3G	20715	0	3.1866	0.020592	3.42008	0	3.43544
A_55_P2142222	Serpina3h	serine (or cysteine) peptidase inhibitor, clade A, member 3H	546546	0.109579	1.41455	0.020592	1.84926	0.00538158	1.61975
A_55_P1966774	Serpina3i	serine (or cysteine) peptidase inhibitor, clade A, member 3I	628900	0.330172	1.43317	0.101006	2.02305	0	2.27254
A_55_P2161410	Serpina3m	serine (or cysteine) peptidase inhibitor, clade A, member 3M	20717	0.292373	1.68625	0	4.19158	0	10.4051
A_51_P159453	Serpina3n	serine (or cysteine) peptidase inhibitor, clade A, member 3N	20716	0.0864249	1.90412	0.0816124	2.32787	0	3.61691
A_55_P2092219	Serpina9	serine (or cysteine) peptidase inhibitor, clade A (alpha-1 antiproteinase, antitrypsin), member 9	71907	0.0488538	-2.54849	0.770231	-1.5257	0.0394154	-2.47318
A_55_P2119257	Serpine1	serine (or cysteine) peptidase inhibitor, clade E, member 1	18787	0.209734	1.48138	0	2.34977	0	2.45406
A_55_P1973159	Serpinf1	serine (or cysteine) peptidase inhibitor, clade F, member 1	20317	0	-1.72203	0	-1.6582	0	-1.68679
A_51_P287069	Serpinh1	serine (or cysteine) peptidase inhibitor, clade H, member 1	12406	0.267998	1.38063	0.875255	-1.13135	0	-2.15745
A_51_P436878	Sertad1	SERTA domain containing 1	55942	0.736751	1.07969	0.0417641	1.62227	0	1.7547
A_51_P457196	Sfrp4	secreted frizzled-related protein 4	20379	0.133261	-1.54016	0.612127	-1.41625	0.00988417	-1.86087
A_55_P2022499	Sfrs18	serine/arginine-rich splicing factor 18	66625	0.364843	-1.32468	0.935795	-1.07555	0.0155093	-1.82583
A_66_P121053	Sftpd	surfactant associated protein D	20390	0.0308078	1.61673	0.970554	1.02921	0.0545378	1.51954
A_55_P1975045	Sgcg	sarcoglycan, gamma (dystrophin-associated glycoprotein)	24053	0.0245569	-1.62036	0.748176	-1.22777	0.118989	-1.39563
A_55_P2039416	Sgk1	serum/glucocorticoid regulated kinase 1	20393	0.598864	-1.13448	0.652446	1.25482	0	1.76912
A_55_P2033135	Sh3bgr	SH3-binding domain glutamic acid-rich protein	50795	0.164736	-1.92365	0.816552	-1.34963	0.0394154	-2.21692
A_51_P204402	Shcbp1	Shc SH2-domain binding protein 1	20419	0.0261256	2.04448	0.865537	1.1909	0.625656	1.20753
A_52_P49014	Shh	sonic hedgehog	20423	0.244044	-1.35296	0.879721	-1.11215	0.035986	-1.55237
A_55_P1979575	Shroom2	shroom family member 2	110380	0.557934	-1.19148	0.787895	1.20743	0.0177693	1.66812
A_51_P473219	Siae	sialic acid acetylesterase	22619	0.0570537	-1.32126	0.020592	-1.5052	0	-1.56327
A_55_P2165790	Siglech	sialic acid binding Ig-like lectin H	233274	0.397437	-1.24612	0.611916	-1.31256	0	-1.73095
A_52_P57526	Sin3b	transcriptional regulator, SIN3B (yeast)	20467	0.708431	1.07437	0.644798	1.19742	0	1.69455
A_51_P268069	Six1	sine oculis-related homeobox 1 homolog (Drosophila)	20471	0.123155	-1.72688	0.608519	-1.53821	0.00538158	-2.30411
A_55_P2041095	Six4	sine oculis-related homeobox 4 homolog (Drosophila)	20474	0.0137919	-1.66966	0.0497317	-1.72676	0	-2.08045
A_55_P1978895	Skint3	selection and upkeep of intraepithelial T cells 3	195564	0.165939	-1.58505	0.807345	-1.24618	0.0286238	-1.82384
A_55_P2156101	Skp1a	S-phase kinase-associated protein 1A	21402	0.568942	-1.18366	0.78035	-1.21295	0.0089517	-1.79549
A_55_P2061338	Slc16a11	solute carrier family 16 (monocarboxylic acid transporters), member 11	216867	0	-2.80624	0.288629	-1.79564	0.0499268	-1.76677
A_55_P2037717	Slc22a18	solute carrier family 22 (organic cation transporter), member 18	18400	0.190792	-1.63509	0.810698	-1.2713	0.0331962	-1.90606
A_52_P286520	Slc23a2	solute carrier family 23 (nucleobase transporters), member 2	54338	0.0164736	-1.66313	0.375325	-1.45679	0.0220539	-1.56665
A_55_P1964752	Slc23a3	solute carrier family 23 (nucleobase transporters), member 3	22626	0.413684	1.28153	0.577449	1.4001	0.0128616	1.75334
A_51_P288479	Slc25a29	solute carrier family 25 (mitochondrial carrier, palmitoylcarnitine transporter), member 29	214663	0.568553	-1.13519	0.500213	1.30942	0.00398957	1.57581
A_52_P140881	Slc26a10	solute carrier family 26, member 10	216441	0.298583	-1.37036	0.638273	-1.37729	0.0337568	-1.66454
A_51_P224164	Slc26a4	solute carrier family 26, member 4	23985	0	8.97058	0.020592	7.73864	0.00398957	5.31518
A_55_P2016732	Slc30a2	solute carrier family 30 (zinc transporter), member 2	230810	0	-2.24348	0.020592	-1.94416	0.00229864	-1.90375
A_51_P501773	Slc35f3	solute carrier family 35, member F3	210027	0.600564	-1.17348	0.437906	-1.48864	0.0261585	-1.63461
A_55_P2010641	Slc38a5	solute carrier family 38, member 5	209837	0.907237	-1.07125	0.565528	-1.75616	0.00988417	-2.49835
A_55_P2098558	Slc39a1	solute carrier family 39 (zinc transporter), member 1	30791	0.237284	1.24162	0.385097	1.31468	0.00229864	1.58081
A_55_P2013760	Slc39a14	solute carrier family 39 (zinc transporter), member 14	213053	0.0470675	1.64835	0	2.28437	0	3.66947
A_55_P2066309	Slc39a8	solute carrier family 39 (metal ion transporter), member 8	67547	0.517831	1.19541	0.586882	1.351	0	2.2228
A_51_P472901	Slc3a2	solute carrier family 3 (activators of dibasic and neutral amino acid transport), member 2	17254	0.751683	1.12323	0.563981	1.48102	0.00398957	2.16454
A_51_P299805	Slc46a3	solute carrier family 46, member 3	71706	0	-1.71912	0.628969	-1.30632	0.211303	-1.31683
A_51_P403814	Slc4a5	solute carrier family 4, sodium bicarbonate cotransporter, member 5	232156	0.0519778	-1.63435	0.20213	-1.66137	0	-2.05242
A_55_P2032548	Slc4a5	solute carrier family 4, sodium bicarbonate cotransporter, member 5	232156	0.0470675	-1.60181	0.515613	-1.4232	0.00988417	-1.7205
A_52_P501816	Slc6a14	solute carrier family 6 (neurotransmitter transporter), member 14	56774	0.62952	-1.24233	0.662365	1.51898	0.0349235	1.98844
A_66_P106661	Slc7a1	solute carrier family 7 (cationic amino acid transporter, y+ system), member 1	11987	0.006912	1.68173	0.283996	1.44241	0.00674112	1.59875
A_51_P472249	Slc7a7	solute carrier family 7 (cationic amino acid transporter, y+ system), member 7	20540	0.651676	-1.13733	0.690323	-1.28295	0.0242378	-1.56519
A_55_P2030155	Slco2b1	solute carrier organic anion transporter family, member 2b1	101488	0.018899	-1.68809	0.723422	-1.26242	0.985257	-1.00648
A_55_P2007802	Smarca2	SWI/SNF related, matrix associated, actin dependent regulator of chromatin, subfamily a, member 2	67155	0.0869894	-1.48537	0.10832	-1.62342	0.00538158	-1.76907
A_55_P2232754	Smarcal1	SWI/SNF related matrix associated, actin dependent regulator of chromatin, subfamily a-like 1	54380	0.520513	-1.15412	0.747771	-1.1853	0.00398957	-1.63287
A_55_P2026291	Smarce1	SWI/SNF related, matrix associated, actin dependent regulator of chromatin, subfamily e, member 1	57376	0.724473	-1.09048	0.353077	-1.4105	0.0089517	-1.60334
A_51_P468599	Smchd1	SMC hinge domain containing 1	74355	0.749527	-1.07469	0.683627	-1.22018	0.00538158	-1.59422
A_66_P116804	Smchd1	SMC hinge domain containing 1	74355	0.562411	-1.19292	0.850236	-1.15344	0.0429588	-1.57918
A_55_P2025911	Sms	spermine synthase	20603	0.67481	-1.13591	0.826474	-1.16834	0.0161846	-1.6424
A_52_P59264	Sncaip	synuclein, alpha interacting protein (synphilin)	67847	0.0164736	-1.43063	0.0894863	-1.42165	0	-1.52699
A_52_P467140	Snd1	staphylococcal nuclease and tudor domain containing 1	56463	0.0680746	1.97608	0.416256	1.80055	0.0234755	2.11249
A_55_P2117710	Snhg1	small nucleolar RNA host gene (non-protein coding) 1	83673	0.264629	1.34111	0.502969	1.40873	0.0213437	1.60933
A_52_P661071	Snhg3	small nucleolar RNA host gene (non-protein coding) 3	399101	0.723762	1.13824	0.52501	1.51747	0.0192549	1.82928
A_66_P122415	Snhg6	small nucleolar RNA host gene (non-protein coding) 6	73824	0.554759	1.15851	0.77941	1.18045	0.0147159	1.55774
A_55_P2090254	Sntg2	syntrophin, gamma 2	268534	0.0209929	-1.56489	0.850236	-1.12057	0.125999	-1.34369
A_52_P345471	Sntn	sentan, cilia apical structure protein	218739	0.0421029	-2.04884	0.811294	-1.274	0.111565	-1.70762
A_51_P279606	Socs1	suppressor of cytokine signaling 1	12703	0	2.03023	0.0417641	1.90948	0.619042	1.14957
A_51_P107362	Socs2	suppressor of cytokine signaling 2	216233	0.995848	1.00183	0.779058	1.19018	0.0331962	1.52717
A_55_P1992834	Socs2	suppressor of cytokine signaling 2	216233	0.912902	1.03462	0.301727	1.49107	0	1.8574
A_55_P1992838	Socs2	suppressor of cytokine signaling 2	216233	0.96599	1.01458	0.542874	1.35682	0.00538158	1.67253
A_51_P474459	Socs3	suppressor of cytokine signaling 3	12702	0.0434903	1.45778	0.020592	1.63874	0	1.96548
A_51_P172573	Sod2	superoxide dismutase 2, mitochondrial	20656	0.768762	1.0737	0.0578021	1.56824	0	1.80069
A_55_P1953301	Sord	sorbitol dehydrogenase	20322	0	-1.80058	0.136538	-1.51972	0.0948144	-1.34889
A_55_P2121613	Sox4	SRY-box containing gene 4	20677	0.738931	1.12691	0.554188	-1.48085	0	-2.34154
A_55_P2152566	Sp110	Sp110 nuclear body protein	109032	0.674281	-1.16197	0.843672	-1.18645	0.0161846	-1.80271
A_51_P504065	Spa17	sperm autoantigenic protein 17	20686	0.0164736	-1.89728	0.597451	-1.4172	0.00229864	-2.07775
A_51_P505967	Spag6	sperm associated antigen 6	50525	0.0245569	-2.48961	0.82585	-1.32751	0.133991	-1.89316
A_52_P305279	Spata13	spermatogenesis associated 13	219140	0.0869894	-1.34391	0.416013	-1.3112	0.00783836	-1.50123
A_55_P2183493	Spcs3	signal peptidase complex subunit 3 homolog (S. cerevisiae)	76687	0.0334247	1.7512	0.324071	1.6001	0.416628	1.2602
A_51_P299632	Spef1	sperm flagellar 1	70997	0.0508619	-1.40182	0.30567	-1.36828	0	-1.89062
A_52_P168271	Spg20	spastic paraplegia 20, spartin (Troyer syndrome) homolog (human)	229285	0.438617	1.1967	0.847284	1.12082	0.0119166	1.55742
A_51_P501248	Sphk1	sphingosine kinase 1	20698	0.169239	-1.41612	0.83644	1.15429	0	2.62808
A_55_P2186005	Sphk1	sphingosine kinase 1	20698	0.235636	-1.45505	0.880509	1.14042	0	2.68009
A_55_P2113703	Spib	Spi-B transcription factor (Spi-1/PU.1 related)	272382	0.627501	1.20642	0.542874	-1.56222	0.0155093	-1.93488
A_52_P186033	Spn	sialophorin	20737	0.761653	-1.08944	0.661788	-1.29008	0.00538158	-1.70638
A_52_P381484	Spon2	spondin 2, extracellular matrix protein	100689	0.415326	1.46187	0.317749	-1.9917	0	-3.37966
A_51_P139678	Sprr1a	small proline-rich protein 1A	20753	0.0277256	1.95302	0.159174	1.93195	0.00229864	2.24087
A_55_P2048855	Sprr2a2	small proline-rich protein 2A2	100303744	0.006912	5.29505	0.186004	3.46295	0.298447	1.98374
A_52_P411376	Sptlc3	serine palmitoyltransferase, long chain base subunit 3	228677	0.0483465	-1.61071	0.874354	-1.12358	0.219139	-1.34695
A_55_P2108609	Srgap3	SLIT-ROBO Rho GTPase activating protein 3	259302	0.006912	-1.85599	0.0894863	-1.86246	0.0369575	-1.63164
A_51_P300709	Srm	spermidine synthase	20810	0	1.91987	0.0782904	1.73315	0	1.90667
A_55_P2002376	Srm	spermidine synthase	20810	0.0291881	1.73378	0.22464	1.65686	0	1.88032
A_55_P2030486	Srsf2	serine/arginine-rich splicing factor 2	20382	0.0245569	1.47019	0.235254	1.42575	0	1.61794
A_51_P466673	Srsf7	serine/arginine-rich splicing factor 7	225027	0.898998	1.03846	0.778747	-1.18828	0	-1.85274
A_55_P2031979	Sspn	sarcospan	16651	0.0164736	-1.57143	0.581071	-1.29247	0.396534	-1.1962
A_51_P508444	St13	suppression of tumorigenicity 13	70356	0.77205	1.0802	0.784354	-1.1782	0.016954	-1.53921
A_52_P309166	St6galnac5	ST6 (alpha-N-acetyl-neuraminyl-2,3-beta-galactosyl-1,3)-N-acetylgalactosaminide alpha-2,6-sialyltransferase 5	26938	0.458385	1.1699	0.325703	1.36247	0.00783836	1.5272
A_55_P2117903	Stard5	StAR-related lipid transfer (START) domain containing 5	170460	0.442991	1.16636	0.741662	1.17111	0	1.69094
A_55_P2065529	Stk30	serine/threonine kinase 30	26448	0.006912	-1.96379	0.967602	-1.04101	0.75783	1.11895
A_51_P511511	Stk33	serine/threonine kinase 33	117229	0.006912	-3.08201	0.835599	-1.29723	0.164736	-1.78178
A_55_P2117726	Stk33	serine/threonine kinase 33	117229	0.006912	-2.32061	0.739514	-1.364	0.0147159	-2.03182
A_55_P2068673	Stmn2	stathmin-like 2	20257	0.304773	-1.44497	0.59237	-1.49731	0.0147159	-1.96852
A_51_P149621	Stt3b	STT3, subunit of the oligosaccharyltransferase complex, homolog B (S. cerevisiae)	68292	0.727545	1.14995	0.611916	1.50625	0.00229864	2.43336
A_51_P100298	Stx3	syntaxin 3	20908	0.743618	-1.08113	0.903874	-1.07238	0.0161846	1.50639
A_55_P2171658	Stx3	syntaxin 3	20908	0.520513	-1.14175	0.845082	1.10555	0	1.55249
A_51_P321341	Sult1a1	sulfotransferase family 1A, phenol-preferring, member 1	20887	0.310816	-1.77324	0.639564	1.78956	0	3.92948
A_55_P2005475	Sult1a1	sulfotransferase family 1A, phenol-preferring, member 1	20887	0.200968	-1.5581	0.882475	1.15143	0.0374607	1.7867
A_55_P2181542	Sult1d1	sulfotransferase family 1D, member 1	53315	0	-3.36257	0.426171	-2.11411	0.0369575	-2.45019
A_51_P249360	Suox	sulfite oxidase	211389	0.873206	1.04744	0.748176	1.21613	0.00783836	1.61138
A_55_P2024327	Suv420h2	suppressor of variegation 4-20 homolog 2 (Drosophila)	232811	0.364665	-1.25877	0.70489	-1.24889	0.0220539	-1.5601
A_51_P394814	Svep1	sushi, von Willebrand factor type A, EGF and pentraxin domain containing 1	64817	0.344108	1.28079	0.0417641	1.83072	0	2.14881
A_51_P278994	Swap70	SWA-70 protein	20947	0.543492	-1.22262	0.759451	-1.27621	0.0089517	-1.89139
A_51_P273538	Syce2	synaptonemal complex central element protein 2	71846	0.006912	1.62818	0.827222	1.12038	0.309278	1.20637
A_55_P2095488	Syncrip	synaptotagmin binding, cytoplasmic RNA interacting protein	56403	0.362374	1.29071	0.59237	1.36293	0.0476429	1.52987
A_55_P1979863	Syne2	synaptic nuclear envelope 2	319565	0.205617	-1.2701	0.119617	-1.44986	0	-1.64984
A_55_P2141301	Synj2bp	synaptojanin 2 binding protein	24071	0.601566	1.1247	0.758617	-1.17761	0.00229864	-1.63149
A_51_P185593	Synm	synemin, intermediate filament protein	233335	0.092066	-1.57736	0.234239	-1.6578	0.00229864	-2.14787
A_55_P2052690	Synm	synemin, intermediate filament protein	233335	0.135439	-1.65151	0.441802	-1.6894	0	-2.43735
A_55_P2052696	Synm	synemin, intermediate filament protein	233335	0.111602	-1.53827	0.32837	-1.59909	0	-2.66338
A_55_P2117425	Syt5	synaptotagmin V	53420	0.0470675	-1.93532	0.574819	-1.52971	0.125618	-1.60085
A_55_P1981681	Syt8	synaptotagmin VIII	55925	0.693083	1.10685	0.542212	1.33769	0	1.94097
A_52_P318673	Saa1	serum amyloid A 1	20208	0	3.7657	0	6.95912	0	12.2578
A_55_P1994807	Saa2	serum amyloid A 2	20209	0.20424	2.08821	0	4.27871	0	11.3632
A_55_P1953169	Saa3	serum amyloid A 3	20210	0	9.93644	0	12.2503	0	45.6267
A_55_P2036472	T2	brachyury 2	21331	0.0106281	-1.77815	0.663223	-1.30543	0.00398957	-1.85705
A_52_P117420	Tacc1	transforming, acidic coiled-coil containing protein 1	320165	0.819361	-1.07771	0.697079	1.29764	0.0443429	1.56617
A_55_P2004801	Tacc3	transforming, acidic coiled-coil containing protein 3	21335	0.0164736	1.60638	0.831501	1.13767	0.391757	1.20574
A_51_P257938	Tacstd2	tumor-associated calcium signal transducer 2	56753	0.892262	1.06114	0.727253	1.35992	0.0207542	1.89149
A_55_P2027594	Taf3	TAF3 RNA polymerase II, TATA box binding protein (TBP)-associated factor	209361	0.383196	1.16131	0.581071	1.21531	0	1.62029
A_52_P384822	Taok2	TAO kinase 2	381921	0.929749	1.03531	0.851804	1.16106	0.00398957	1.94201
A_51_P228574	Tat	tyrosine aminotransferase	234724	0.981196	1.00616	0.847747	1.10291	0.00229864	1.50547
A_55_P2061170	Tbc1d2	TBC1 domain family, member 2	381605	0.517437	1.1716	0.633757	1.27605	0	1.90612
A_55_P2183597	Tbc1d2	TBC1 domain family, member 2	381605	0.705988	1.10078	0.453262	1.37287	0	1.97469
A_52_P510771	Tbl3	transducin (beta)-like 3	213773	0.254064	1.44928	0.777502	1.26636	0.0227791	1.78707
A_55_P2051716	Tbx1	T-box 1	21380	0.006912	-2.69	0.66246	-1.53571	0.192558	-1.63514
A_52_P300451	Tcf23	transcription factor 23	69852	0.561374	-1.21923	0.70198	1.33534	0	2.12844
A_55_P2088425	Tcn2	transcobalamin 2	21452	0.90081	-1.04281	0.721037	1.26903	0	2.00617
A_55_P2095583	Tcp10b	t-complex protein 10b	21461	0.894148	1.03008	0.369258	1.30345	0	1.61037
A_51_P497317	Tcp11l2	t-complex 11 (mouse) like 2	216198	0.0245569	-1.69873	0.30567	-1.53543	0.0342803	-1.5568
A_51_P488103	Tcte1	t-complex-associated testis expressed 1	21645	0.0164736	-1.55203	0.384962	-1.35856	0.00398957	-1.60183
A_55_P2097372	Tctex1d4	Tctex1 domain containing 4	242646	0.0261256	-2.47212	0.862144	-1.23323	0.353678	-1.47206
A_55_P2075366	Tead3	TEA domain family member 3	21678	0.917066	1.03216	0.956225	1.04236	0.0185158	1.57493
A_51_P123879	Tecrl	trans-2,3-enoyl-CoA reductase-like	243078	0.671124	-1.16597	0.715905	1.34647	0.0242378	1.77832
A_55_P2111990	Tekt1	tektin 1	21689	0.0455317	-2.43954	0.775174	-1.43433	0.311638	-1.5819
A_55_P2132024	Tekt1	tektin 1	21689	0.0277256	-2.40008	0.792506	-1.36241	0.121217	-1.83661
A_55_P2132014	Tekt2	tektin 2	24084	0.114854	-1.43156	0.493113	-1.3755	0.0137889	-1.57956
A_51_P387868	Tekt4	tektin 4	71840	0.006912	-1.88899	0.636289	-1.33222	0.144379	-1.40129
A_51_P506755	Tep1	telomerase associated protein 1	21745	0.932806	-1.02087	0.574249	-1.24593	0.00229864	-1.58032
A_55_P2122997	Tet1	tet oncogene 1	52463	0.196387	-1.34563	0.228664	-1.52159	0.00398957	-1.65078
A_55_P2168168	Tex11	testis expressed gene 11	83558	0.0291881	-1.59077	0.574249	-1.33895	0.504446	-1.1778
A_51_P480602	Tff2	trefoil factor 2 (spasmolytic protein 1)	21785	0.0308078	-3.56903	0.926768	-1.20197	0.493921	-1.58447
A_51_P124748	Tgfb3	transforming growth factor, beta 3	21809	0.336743	-1.21651	0.020592	-1.56451	0.0234755	-1.4136
A_52_P627816	Tgm1	transglutaminase 1, K polypeptide	21816	0.457646	1.3452	0.112772	2.0558	0	2.73454
A_52_P220879	Tgm2	transglutaminase 2, C polypeptide	21817	0.343314	1.2695	0.154523	1.57248	0.00538158	1.71705
A_55_P2034110	Tgm2	transglutaminase 2, C polypeptide	21817	0.517713	1.18682	0.359073	1.45252	0.00398957	1.70545
A_55_P2017636	Thbs1	thrombospondin 1	21825	0.0954128	1.81434	0	2.87237	0.0177693	2.10689
A_55_P2063465	Thbs3	thrombospondin 3	21827	0.470223	-1.21008	0	-1.91665	0	-2.14295
A_55_P2136657	Thbs3	thrombospondin 3	21827	0.645061	-1.17123	0.0739991	-1.9672	0.00398957	-2.03219
A_55_P1985850	Timp1	tissue inhibitor of metalloproteinase 1	21857	0	7.70849	0	9.73939	0	11.6917
A_51_P463765	Timp3	tissue inhibitor of metalloproteinase 3	21859	0.383901	-1.2516	0.171899	1.56688	0	2.2975
A_51_P355427	Timp4	tissue inhibitor of metalloproteinase 4	110595	0.212485	-1.45982	0.633232	1.39942	0.0200426	1.8062
A_51_P283004	Tinag	tubulointerstitial nephritis antigen	26944	0.60701	-1.25961	0.583637	-1.61735	0.00783836	-2.43774
A_52_P418489	Tinagl1	tubulointerstitial nephritis antigen-like 1	94242	0.74229	1.1836	0.70829	1.5131	0.0119166	2.45452
A_55_P2140941	Tinagl1	tubulointerstitial nephritis antigen-like 1	94242	0.538556	1.36311	0.748176	1.46657	0	2.76239
A_55_P2056496	Tk1	thymidine kinase 1	21877	0.006912	1.76708	0.736749	1.25479	0.297559	1.29336
A_66_P114333	Tlr12	toll-like receptor 12	384059	0.296917	-1.37261	0.315218	-1.62679	0	-2.00496
A_55_P2038687	Tmco1	transmembrane and coiled-coil domains 1	68944	0.550022	-1.11424	0.239923	-1.33293	0.00229864	-1.53751
A_52_P399054	Tmed2	transmembrane emp24 domain trafficking protein 2	56334	0.006912	1.51246	0.226667	1.38323	0.0394154	1.35792
A_66_P129484	Tmed9	transmembrane emp24 protein transport domain containing 9	67511	0.0229864	1.80537	0.748176	1.29496	0.116044	1.52581
A_51_P199098	Tmem107	transmembrane protein 107	66910	0.126542	-1.56967	0.574249	-1.46187	0.0161846	-1.79999
A_51_P114049	Tmem109	transmembrane protein 109	68539	0.27415	-1.21227	0.377819	-1.29555	0	-1.60286
A_55_P2166011	Tmem128	transmembrane protein 128	66309	0.672776	1.13075	0.394703	1.4762	0	2.65318
A_55_P2113081	Tmem132a	transmembrane protein 132A	98170	0.912278	1.02937	0.700489	-1.21368	0	-1.66362
A_55_P1993840	Tmem132c	transmembrane protein 132C	208213	0.397324	-1.34505	0.83644	-1.19791	0.00783836	-1.88347
A_51_P422893	Tmem14a	transmembrane protein 14A	75712	0.543492	-1.16444	0.206651	-1.4843	0.00229864	-1.7033
A_51_P240801	Tmem173	transmembrane protein 173	72512	0.088499	1.62231	0.239923	1.70755	0.0267889	1.7149
A_51_P515532	Tmem200a	transmembrane protein 200A	77220	0.794284	-1.08451	0.928304	-1.07413	0.0128616	-1.69878
A_51_P401501	Tmem213	transmembrane protein 213	77522	0.199932	1.79643	0.341339	2.04897	0	3.66198
A_55_P1974947	Tmem232	transmembrane protein 232	381107	0	-2.8667	0.662157	-1.58775	0.00398957	-2.76566
A_51_P401987	Tmem37	transmembrane protein 37	170706	0.457293	1.33628	0	2.52185	0	3.88391
A_66_P136998	Tmem43	transmembrane protein 43	74122	0.907983	1.03897	0.926123	1.07257	0.0369575	1.53293
A_55_P2024337	Tmem53	transmembrane protein 53	68777	0.044315	-1.50553	0.239923	-1.49158	0.232143	-1.28794
A_52_P112110	Tmem82	transmembrane protein 82	213989	0.994413	1.00295	0.836425	1.17258	0.0155093	1.72869
A_55_P2177998	Tmprss13	transmembrane protease, serine 13	214531	0.0106281	-1.65448	0.460274	-1.39625	0	-1.73393
A_51_P508485	Tmtc4	transmembrane and tetratricopeptide repeat containing 4	70551	0.385659	-1.23268	0.50336	-1.35193	0	-1.96088
A_52_P355169	Tnc	tenascin C	21923	0.136628	1.43871	0.0782904	1.70179	0.00988417	1.65023
A_51_P131408	Tnfrsf12a	tumor necrosis factor receptor superfamily, member 12a	27279	0.018899	1.56964	0	2.42021	0	2.72331
A_55_P2117614	Tnfrsf13c	tumor necrosis factor receptor superfamily, member 13c	72049	0.97326	1.01486	0.783338	-1.24451	0.0476429	-1.63844
A_55_P2012439	Tnfrsf19	tumor necrosis factor receptor superfamily, member 19	29820	0.266652	-1.45716	0.498945	-1.55953	0	-2.89515
A_55_P2071132	Tnfrsf23	tumor necrosis factor receptor superfamily, member 23	79201	0.0470675	1.50274	0.70239	1.23562	0.0506027	1.43795
A_55_P2116305	Tnfrsf25	tumor necrosis factor receptor superfamily, member 25	85030	0.257152	-1.42908	0.780125	-1.24988	0.00538158	-1.93442
A_55_P2082180	Tnfrsf9	tumor necrosis factor receptor superfamily, member 9	21942	0.0277256	1.60228	0.303337	1.47438	0.0433992	1.50094
A_55_P2018017	Tnfsf10	tumor necrosis factor (ligand) superfamily, member 10	22035	0.596188	-1.30877	0.810385	-1.34143	0.00229864	-2.80349
A_55_P2010038	Tnfsf9	tumor necrosis factor (ligand) superfamily, member 9	21950	0	2.02855	0.0326749	2.12543	0	2.43033
A_52_P663757	Tnik	TRAF2 and NCK interacting kinase	665113	0.711942	-1.1249	0.843168	1.16185	0.00398957	1.81163
A_55_P2118183	Tnks2	tankyrase, TRF1-interacting ankyrin-related ADP-ribose polymerase 2	74493	0.487075	1.21119	0.552316	1.37834	0.00674112	1.74808
A_51_P345699	Tnnt3	troponin T3, skeletal, fast	21957	0.0434903	-1.66421	0.803572	-1.20498	0.307483	-1.31689
A_55_P2088375	Tnnt3	troponin T3, skeletal, fast	21957	0.0137919	-2.0295	0.749534	-1.29914	0.0443429	-1.68696
A_51_P102257	Tns1	tensin 1	21961	0.504848	-1.32782	0.880731	1.17634	0.0298721	2.01664
A_51_P365008	Tns1	tensin 1	21961	0.645061	-1.18781	0.895579	1.13164	0.00538158	2.00733
A_55_P2145711	Tox3	TOX high mobility group box family member 3	244579	0.092066	-1.59912	0.59168	-1.42384	0.0137889	-1.76672
A_51_P246924	Tppp3	tubulin polymerization-promoting protein family member 3	67971	0.854469	-1.09018	0.427384	-1.73992	0.00674112	-2.28057
A_55_P2164221	Tpt1	tumor protein, translationally-controlled 1	22070	0.006912	-1.5151	0.681446	-1.21427	0.315297	-1.20377
A_51_P369200	Tpx2	TPX2, microtubule-associated protein homolog (Xenopus laevis)	72119	0.0106281	1.98544	0.810064	1.22215	0.448501	1.26703
A_51_P513163	Tra2a	transformer 2 alpha homolog (Drosophila)	101214	0.832246	-1.06381	0.838464	-1.14672	0.00398957	-1.73293
A_51_P343833	Traf1	TNF receptor-associated factor 1	22029	0.279296	-1.5697	0.394703	-1.81772	0.00398957	-2.30974
A_55_P2082806	Trib1	tribbles homolog 1 (Drosophila)	211770	0.0383851	1.50013	0.0417641	1.678	0.00229864	1.63583
A_52_P325477	Trim16	tripartite motif-containing 16	94092	0.329209	1.25213	0.239923	1.47099	0	2.31439
[truncated: 107 more rows]
