# Supplementary material for: Transcriptomic Analysis Reveals Novel Mechanistic Insight into Murine Biological Responses to Multi-Walled Carbon Nanotubes in Lungs and Cultured Lung Epithelial Cells
Source: PLoS One. 2013 Nov 19;8(11):e80452. doi: 10.1371/journal.pone.0080452 (PMC3834097; doi:10.1371/journal.pone.0080452)
Supplement: Table S2 — Genes differentially expressed in vitro. (XLS) [file pone.0080452.s004.xls]

## Sheet: Ark1
Table S2: Genes differentially expressed in vitro
				Cell: 12.5 vs Control		Cell: 25 vs Control		Cell: 100 vs Control
Probe	Gene Symbol	Gene Name	Entrez Id	FDR p-value	Fold Change	FDR p-value	Fold Change	FDR p-value	Fold Change
A_52_P157274	Abi1	abl-interactor 1	11308	0	1.53122	0	1.66684	0.0596316	1.32057
A_51_P461884	Abl2	v-abl Abelson murine leukemia viral oncogene homolog 2 (arg, Abelson-related gene)	11352	0.00313783	1.4408	0.00351437	1.46838	0	1.69778
A_51_P319879	Acadm	acyl-Coenzyme A dehydrogenase, medium chain	11364	0.00313783	-1.66804	0	-1.76216	0	-1.8522
A_51_P246854	Acta1	actin, alpha 1, skeletal muscle	11459	0.491978	-1.31362	0.0649956	-1.62334	0.00548105	-1.84231
A_52_P420504	Acta2	actin, alpha 2, smooth muscle, aorta	11475	0.787005	-1.22975	0.040854	-2.19257	0.0481166	-2.04892
A_55_P1967216	Adam10	a disintegrin and metallopeptidase domain 10	11487	0.0141636	-1.40537	0	-1.52082	0	-1.50285
A_55_P1990336	Add1	adducin 1 (alpha)	11518	0.0111812	-1.54906	0	-1.8738	0	-1.76936
A_55_P1999648	Plin2	perilipin 2	11520	0.205475	1.58531	0.00351437	2.45126	0	2.59579
A_55_P2165544	Aebp2	AE binding protein 2	11569	0.360859	1.27747	0.00612497	1.66067	0	1.81584
A_55_P2109613	Ahr	aryl-hydrocarbon receptor	11622	0.00313783	-1.94399	0	-2.44393	0	-3.06623
A_55_P2116059	Aim1	absent in melanoma 1	11630	0.00313783	-1.46007	0	-1.55448	0	-1.7121
A_55_P2082688	Ak1	adenylate kinase 1	11636	0.152551	-1.32715	0.00840014	-1.54943	0	-1.64732
A_55_P2343151	Akap1	A kinase (PRKA) anchor protein 1	11640	0.34006	1.32748	0.0293495	1.60727	0.037001	1.51386
A_52_P306305	Akap2	A kinase (PRKA) anchor protein 2	11641	0.700894	1.20558	0.122978	1.55242	0.00120392	1.89546
A_51_P334942	Aldh1a1	aldehyde dehydrogenase family 1, subfamily A1	11668	0.34391	-1.37146	0.00198877	-1.83727	0.00472474	-1.80223
A_52_P10041	Akr1b3	aldo-keto reductase family 1, member B3 (aldose reductase)	11677	0.0225034	1.88027	0.345012	1.44395	0.12464	1.56928
A_66_P134474	Ang3	angiogenin, ribonuclease A family, member 3	11730	0.216685	1.32546	0.0686775	1.42591	0.00222116	1.62802
A_51_P349888	Ang2	angiogenin, ribonuclease A family, member 2	11731	0.0636626	1.44294	0.0204574	1.57063	0	1.76474
A_51_P108334	Slc25a4	solute carrier family 25 (mitochondrial carrier, adenine nucleotide translocator), member 4	11739	0.0361263	-1.65909	0.137885	-1.48935	0.0276061	-1.60107
A_55_P1962039	Anxa7	annexin A7	11750	0.16535	1.29146	0.0988131	1.33099	0	1.51979
A_51_P333111	Aox1	aldehyde oxidase 1	11761	0.00547599	-2.38264	0	-3.21819	0	-3.15493
A_51_P254471	Birc2	baculoviral IAP repeat-containing 2	11797	0.00547599	-1.45844	0.00351437	-1.48384	0	-1.61305
A_55_P1991605	Aplp1	amyloid beta (A4) precursor-like protein 1	11803	0.0523423	-1.90963	0.0125116	-2.14738	0.00310986	-2.18603
A_55_P1991600	Aplp2	amyloid beta (A4) precursor-like protein 2	11804	0.0866867	-1.36616	0	-1.77811	0	-1.69929
A_55_P2012201	App	amyloid beta (A4) precursor protein	11820	0.0156117	-1.75724	0.342341	-1.33733	0.0606593	-1.52002
A_51_P222590	Arf6	ADP-ribosylation factor 6	11845	0.0956823	1.4872	0.550333	1.2205	0.00897819	1.64516
A_55_P1966998	Arhgdib	Rho, GDP dissociation inhibitor (GDI) beta	11857	0.433932	-1.29377	0.0604863	-1.5313	0.0257448	-1.57039
A_52_P515247	Arhgdib	Rho, GDP dissociation inhibitor (GDI) beta	11857	0.205198	-1.48114	0.00727312	-1.90446	0.00310986	-1.87593
A_51_P310649	Arsa	arylsulfatase A	11883	0.532338	-1.30549	0.0234609	-1.76976	0.00762602	-1.79378
A_52_P452689	Atf3	activating transcription factor 3	11910	0	5.1987	0	6.0107	0	7.63059
A_55_P1979728	Atf4	activating transcription factor 4	11911	0.23057	1.29578	0	1.74392	0	1.71289
A_51_P151484	Atp1b1	ATPase, Na+/K+ transporting, beta 1 polypeptide	11931	0.696437	-1.21541	0.0498885	-1.69964	0.00695456	-1.83108
A_66_P106661	Slc7a1	solute carrier family 7 (cationic amino acid transporter, y+ system), member 1	11987	0	1.63538	0.00351437	1.69498	0.00120392	1.77229
A_65_P16603	Bad	BCL2-associated agonist of cell death	12015	0.732035	-1.14187	0.239166	-1.33154	0.0171243	-1.51197
A_51_P400659	Bcap29	B-cell receptor-associated protein 29	12033	0.0726476	1.47121	0.0153152	1.62854	0.00120392	1.72026
A_55_P2066116	Bcl3	B-cell leukemia/lymphoma 3	12051	0.198686	-1.3635	0.0343261	-1.54245	0.00120392	-1.97592
A_52_P316644	Bet1	blocked early in transport 1 homolog (S, cerevisiae)	12068	0.150974	-1.41107	0.102598	-1.45163	0.00831301	-1.59343
A_52_P162486	Bgn	biglycan	12111	0.703958	-1.28045	0.371322	-1.51368	0.0276061	-1.96101
A_66_P120736	Bnip3	BCL2/adenovirus E1B interacting protein 3	12176	0.581464	-1.23473	0.245625	-1.37419	0.0304128	-1.56364
A_55_P2091473	Bnip3	BCL2/adenovirus E1B interacting protein 3	12176	0.252456	-1.46979	0.00351437	-2.22656	0	-2.57965
A_55_P2091472	Bnip3	BCL2/adenovirus E1B interacting protein 3	12176	0.242299	-1.36172	0.00198877	-1.86707	0	-1.8215
A_55_P2115401	Bst1	bone marrow stromal cell antigen 1	12182	0.00547599	-2.11721	0.0105996	-1.94035	0	-2.46895
A_51_P499838	Bst1	bone marrow stromal cell antigen 1	12182	0.0170744	-1.6258	0.0331113	-1.58897	0	-2.00633
A_51_P235801	Zfp36l1	zinc finger protein 36, C3H type-like 1	12192	0.0170744	1.78145	0.0179814	1.71603	0.0321343	1.56222
A_51_P507290	Klf5	Kruppel-like factor 5	12224	0.417829	1.4399	0.200808	1.5807	0	2.22728
A_55_P2181191	Btg1	B-cell translocation gene 1, anti-proliferative	12226	0.00547599	1.91305	0.00947148	1.82322	0	2.10045
A_55_P2098598	Btg1	B-cell translocation gene 1, anti-proliferative	12226	0	2.85146	0	2.81617	0	3.29325
A_51_P222657	Tspo	translocator protein	12257	0.054648	-1.48882	0.0125116	-1.69173	0	-1.82363
A_55_P2038525	C3	complement component 3	12266	0.0225034	-1.97181	0.0115379	-2.05606	0.00120392	-2.20694
A_51_P110301	C3	complement component 3	12266	0.0236544	-1.93261	0.00198877	-2.25024	0.00222116	-2.26768
A_52_P60194	C4bp	complement component 4 binding protein	12269	0	-3.76518	0	-3.95264	0	-4.25115
A_55_P2132756	Cacna1g	calcium channel, voltage-dependent, T type, alpha 1G subunit	12291	0.0200048	-1.58029	0.0134812	-1.63526	0	-1.81778
A_51_P466910	Cacna1g	calcium channel, voltage-dependent, T type, alpha 1G subunit	12291	0.0996872	-1.55021	0.040854	-1.67894	0	-2.07153
A_55_P2012563	Cacnb1	calcium channel, voltage-dependent, beta 1 subunit	12295	0.0225034	-1.39244	0.00198877	-1.53864	0.00120392	-1.58714
A_51_P259009	Cacnb3	calcium channel, voltage-dependent, beta 3 subunit	12297	0.298198	-1.42234	0.0270667	-1.76778	0.00961963	-1.793
A_51_P503937	Calm1	calmodulin 1	12313	0.0732915	-1.39558	0.0270667	-1.45766	0.00310986	-1.57908
A_52_P140356	Calm3	calmodulin 3	12315	0.465122	-1.28391	0.0293495	-1.6218	0.0674332	-1.47871
A_51_P416419	Calr	calreticulin	12317	0.0684937	-1.66253	0.00489719	-2.0928	0	-2.55306
A_55_P2109377	Camk2b	calcium/calmodulin-dependent protein kinase II, beta	12323	0.00313783	-1.81633	0	-2.19882	0	-2.30942
A_66_P108791	Camk4	calcium/calmodulin-dependent protein kinase IV	12326	0.592158	-1.18313	0.202975	-1.31524	0.00120392	-1.67729
A_55_P2097206	Camk4	calcium/calmodulin-dependent protein kinase IV	12326	0	-2.20433	0.0580142	-1.7156	0	-2.41253
A_52_P337679	Canx	calnexin	12330	0.186956	-1.29927	0.00612497	-1.5325	0.0307972	-1.3781
A_55_P2004370	Car6	carbonic anhydrase 6	12353	0.093788	2.27138	0	4.77377	0	7.03822
A_55_P1983853	Casp12	caspase 12	12364	0.0623326	-1.27377	0	-1.55191	0	-1.48612
A_55_P1968381	Cast	calpastatin	12380	0.552803	1.19622	0.00351437	1.61934	0.055208	1.38739
A_55_P2183438	Runx1	runt related transcription factor 1	12394	0	1.98426	0	2.24607	0	1.87541
A_51_P206585	Runx1	runt related transcription factor 1	12394	0	1.58454	0.0220231	1.40095	0.110404	1.2753
A_52_P612137	Runx1t1	runt-related transcription factor 1; translocated to, 1 (cyclin D-related)	12395	0.11759	-1.50381	0.0504096	-1.60203	0.0176746	-1.62845
A_55_P1977431	Cck	cholecystokinin	12424	0.00945853	2.64142	0.0744631	2.17332	0.110652	1.91008
A_66_P111562	Ccnd1	cyclin D1	12443	0.00313783	-1.54398	0.00351437	-1.5913	0.00392618	-1.52193
A_55_P2041075	Ccnd3	cyclin D3	12445	0.155411	-1.2711	0	-1.49416	0.00120392	-1.58514
A_51_P238448	Ccnd3	cyclin D3	12445	0.555767	-1.32679	0.0804453	-1.69213	0.0416675	-1.72012
A_55_P1968723	Ccrn4l	CCR4 carbon catabolite repression 4-like (S, cerevisiae)	12457	0.0678014	1.47359	0.0144735	1.64556	0	1.91437
A_52_P244193	Cd24a	CD24a antigen	12484	0.00313783	1.82138	0.0242061	1.59925	0.00472474	1.66255
A_51_P204740	Cd34	CD34 antigen	12490	0.637358	-1.23322	0.368098	-1.34608	0.0395367	-1.59936
A_66_P101835	Cd38	CD38 antigen	12494	0.0200048	-1.52182	0.0179814	-1.55004	0.00120392	-1.76928
A_55_P2166501	Cd44	CD44 antigen	12505	0.00945853	1.57592	0.00351437	1.7663	0.00120392	1.82684
A_55_P2137927	Cd82	CD82 antigen	12521	0.00547599	-1.88569	0.00198877	-2.03648	0	-2.33311
A_55_P2048800	Cd82	CD82 antigen	12521	0.0225034	-1.72288	0.00351437	-1.88347	0	-2.30042
A_55_P2048794	Cd82	CD82 antigen	12521	0	-1.72213	0	-1.96535	0	-2.56476
A_52_P437795	Cdh11	cadherin 11	12552	0.187921	-1.45639	0.32593	-1.3516	0.0102345	-1.6971
A_51_P363947	Cdkn1a	cyclin-dependent kinase inhibitor 1A (P21)	12575	0.37879	1.43207	0.347408	1.42464	0.0176746	1.83799
A_55_P2074796	Cdkn2c	cyclin-dependent kinase inhibitor 2C (p18, inhibits CDK4)	12580	0.00313783	-1.68474	0	-1.67771	0	-2.01928
A_55_P2022251	Cdkn2d	cyclin-dependent kinase inhibitor 2D (p19, inhibits CDK4)	12581	0	-1.97264	0	-2.16439	0	-2.6353
A_52_P168567	Cebpa	CCAAT/enhancer binding protein (C/EBP), alpha	12606	0.00755478	1.75539	0.0115379	1.71932	0	1.93396
A_52_P109403	Cebpz	CCAAT/enhancer binding protein zeta	12607	0	1.49677	0	1.53167	0	1.64197
A_55_P2165869	Cebpb	CCAAT/enhancer binding protein (C/EBP), beta	12608	0.158993	1.47649	0.0991837	1.52876	0.0412722	1.5624
A_51_P444447	Cebpd	CCAAT/enhancer binding protein (C/EBP), delta	12609	0.0419451	-2.08454	0.0324811	-2.16627	0.00222116	-2.51398
A_52_P438082	Cebpg	CCAAT/enhancer binding protein (C/EBP), gamma	12611	0.0490436	1.41429	0.00947148	1.53725	0.0213049	1.43832
A_51_P253481	Ces1	carboxylesterase 1	12623	0.477045	-1.34183	0.244879	-1.45759	0.0290536	-1.68946
A_55_P2017418	Cfh	complement component factor h	12628	0	-3.44645	0	-4.50966	0	-6.27639
A_55_P1983468	Cflar	CASP8 and FADD-like apoptosis regulator	12633	0.149047	1.40186	0.144475	1.40085	0.00222116	1.77953
A_55_P2080956	Chka	choline kinase alpha	12660	0.169102	1.34143	0.00612497	1.61545	0	1.80936
A_55_P1956223	Chka	choline kinase alpha	12660	0.0837561	1.41882	0	2.20957	0	1.97293
A_52_P329367	Chka	choline kinase alpha	12660	0.68246	1.12886	0.00351437	1.54532	0	1.62417
A_51_P142923	Chka	choline kinase alpha	12660	0.387493	1.34336	0.0270667	1.68354	0.00120392	1.953
A_52_P113672	Chml	choroideremia-like	12663	0.153513	1.37095	0.0153152	1.54195	0	1.77021
A_55_P1979833	Cited1	Cbp/p300-interacting transactivator with Glu/Asp-rich carboxy-terminal domain 1	12705	0.0623326	1.60097	0	2.10852	0	2.48637
A_55_P1976224	Ckb	creatine kinase, brain	12709	0.103215	-1.48967	0	-2.02982	0.00310986	-1.75961
A_52_P385606	Ckb	creatine kinase, brain	12709	0.00313783	-1.71437	0.00198877	-1.88474	0.00310986	-1.72789
A_55_P2017929	Clu	clusterin	12759	0.106133	-1.48775	0.0115379	-1.71878	0.00472474	-1.76715
A_51_P319022	Cxcr3	chemokine (C-X-C motif) receptor 3	12766	0.0297858	1.50532	0.957065	-1.02603	0.644573	1.14737
A_51_P232901	Cnp	2',3'-cyclic nucleotide 3' phosphodiesterase	12799	0.265931	-1.36323	0.00351437	-1.74737	0.0334288	-1.53687
A_55_P1995243	Cobl	cordon-bleu	12808	0.96363	1.02295	0.457478	1.24828	0.0154991	1.54443
A_55_P2062469	Col12a1	collagen, type XII, alpha 1	12816	0	-2.39258	0	-2.66921	0	-3.58276
A_55_P2124791	Col18a1	collagen, type XVIII, alpha 1	12822	0.0451626	-1.35366	0	-1.53263	0	-1.57916
A_55_P2059352	Col18a1	collagen, type XVIII, alpha 1	12822	0.0445705	-1.45261	0.00727312	-1.57041	0	-1.68714
A_51_P515605	Col3a1	collagen, type III, alpha 1	12825	0.0284664	-1.80615	0	-2.43784	0	-3.31378
A_55_P1969367	Col4a5	collagen, type IV, alpha 5	12830	0	-1.9154	0.057024	-1.52111	0.00222116	-1.79841
A_51_P414637	Col5a1	collagen, type V, alpha 1	12831	0.424978	-1.27116	0.156687	-1.39407	0.00472474	-1.6392
A_55_P2128153	Col6a1	collagen, type VI, alpha 1	12833	0.0879841	-1.61098	0	-2.27782	0	-2.82476
A_51_P279639	Col6a2	collagen, type VI, alpha 2	12834	0.200557	-1.87345	0.00612497	-2.98481	0	-3.4828
A_52_P292792	Col8a1	collagen, type VIII, alpha 1	12837	0.00547599	-1.83858	0.0170711	-1.70882	0	-2.35919
A_55_P2118520	Col1a1	collagen, type I, alpha 1	12842	0.00755478	-1.78982	0.00198877	-2.04095	0	-2.46341
A_51_P182303	Col1a2	collagen, type I, alpha 2	12843	0.0126585	-1.72535	0	-2.36497	0	-2.78951
A_55_P2185712	Copa	coatomer protein complex subunit alpha	12847	0.44465	-1.3207	0.0179814	-1.74032	0.0508158	-1.54861
A_51_P109335	Copa	coatomer protein complex subunit alpha	12847	0.509285	-1.19344	0.00947148	-1.51414	0.0217727	-1.42322
A_55_P2018747	Cox8a	cytochrome c oxidase, subunit VIIIa	12868	0.703445	-1.19318	0.0293495	-1.70005	0.0916757	-1.51334
A_55_P2111302	Cp	ceruloplasmin	12870	0.824518	1.1297	0.196127	-1.51378	0.00624451	-1.89731
A_55_P2152248	Cpe	carboxypeptidase E	12876	0.247292	-1.51774	0.224173	-1.52596	0.0247723	-1.78666
A_51_P109258	Cys1	cystin 1	12879	0.0297858	-1.72934	0.0318257	-1.68541	0.00120392	-1.89518
A_51_P427674	Cpt1a	carnitine palmitoyltransferase 1a, liver	12894	0.353478	-1.26415	0.00727312	-1.63619	0.00310986	-1.68106
A_52_P460957	Crem	cAMP responsive element modulator	12916	0	1.69013	0.0105996	1.53115	0	1.71991
A_55_P2036250	Cr1l	complement component (3b/4b) receptor 1-like	12946	0.238874	1.21411	0.0196591	1.34786	0	1.596
A_51_P202964	Csnk2a2	casein kinase 2, alpha prime polypeptide	13000	0.0437529	1.40441	0.0740338	1.36797	0	1.67098
A_55_P1960202	Vcan	versican	13003	0.179885	-1.57283	0.446491	-1.35808	0.0307972	-1.78149
A_51_P122425	Ctf1	cardiotrophin 1	13019	0.579315	-1.15802	0.325652	-1.21979	0	-1.54919
A_51_P253547	Ctsl	cathepsin L	13039	0.29843	1.36265	0.0220231	1.66894	0.0102345	1.65136
A_51_P255456	Cyp1b1	cytochrome P450, family 1, subfamily b, polypeptide 1	13078	0	-2.98329	0	-2.43095	0	-4.84819
A_55_P2185821	Cyp3a13	cytochrome P450, family 3, subfamily a, polypeptide 13	13113	0.901371	1.05817	0.809008	1.10224	0.0247723	1.52449
A_55_P2101585	Cd55	CD55 antigen	13136	0	-3.67201	0	-4.63581	0	-4.8961
A_55_P2116924	Dbi	diazepam binding inhibitor	13167	0.312683	-1.37245	0.0349882	-1.64451	0.00548105	-1.71595
A_55_P2049979	Dbi	diazepam binding inhibitor	13167	0.415421	-1.3631	0.0414778	-1.71924	0.0746881	-1.55894
A_51_P334104	Dcn	decorin	13179	0.0563803	-2.68642	0.00612497	-3.42965	0	-4.6623
A_55_P2110497	Ddc	dopa decarboxylase	13195	0	-2.23151	0	-3.09173	0	-3.75064
A_52_P63905	Ddc	dopa decarboxylase	13195	0	-2.006	0	-2.20886	0	-2.6569
A_51_P296608	Gadd45a	growth arrest and DNA-damage-inducible 45 alpha	13197	0.00313783	2.08871	0	2.92162	0	3.00453
A_52_P533146	Ddit3	DNA-damage inducible transcript 3	13198	0	2.16969	0	2.70595	0	3.25463
A_51_P414706	Ddt	D-dopachrome tautomerase	13202	0.00945853	-1.36389	0	-1.54286	0	-1.66838
A_51_P304125	Slc29a2	solute carrier family 29 (nucleoside transporters), member 2	13340	0.0170744	1.65117	0.00947148	1.6649	0	2.04852
A_66_P130241	Slc25a1	solute carrier family 25 (mitochondrial carrier, citrate transporter), member 1	13358	0.677579	-1.2204	0.0324811	-1.7165	0.0154991	-1.76939
A_55_P2022337	Dhcr7	7-dehydrocholesterol reductase	13360	0.0437529	-1.66131	0	-2.18103	0	-2.24735
A_55_P2145833	Dmpk	dystrophia myotonica-protein kinase	13400	0.374268	-1.41663	0.00198877	-2.1315	0.0257448	-1.73818
A_55_P2150496	Dync1i1	dynein cytoplasmic 1 intermediate chain 1	13426	0.0141636	-1.38766	0.00947148	-1.37373	0	-1.50846
A_55_P2090429	Dync1i1	dynein cytoplasmic 1 intermediate chain 1	13426	0.00313783	-1.77769	0	-1.9747	0	-2.04788
A_55_P1959263	Dnpep	aspartyl aminopeptidase	13437	0.00313783	-1.49843	0	-1.55594	0	-1.93666
A_55_P1953884	Dpm1	dolichol-phosphate (beta-D) mannosyltransferase 1	13480	0.0378811	-1.82676	0.0105996	-2.01992	0.00222116	-2.19412
A_52_P445253	Dst	dystonin	13518	0.695656	1.17228	0.0902067	1.4807	0.0257448	1.52499
A_51_P184300	Dtna	dystrobrevin alpha	13527	0.134267	1.38344	0.0305553	1.50852	0.00120392	1.71237
A_52_P399934	Dusp2	dual specificity phosphatase 2	13537	0.0341089	1.78429	0.0305553	1.79963	0.0126339	1.79787
A_51_P354706	Lefty1	left right determination factor 1	13590	0.0261399	-1.57102	0.0134812	-1.62383	0	-1.94484
A_51_P429682	Ebp	phenylalkylamine Ca2+ antagonist (emopamil) binding protein	13595	0	-1.44403	0.00351437	-1.45661	0	-1.76054
A_51_P115005	Edn1	endothelin 1	13614	0	2.18602	0	2.46758	0	2.19662
A_55_P2031167	Efna1	ephrin A1	13636	0.21537	1.33181	0.0841336	1.40265	0.00695456	1.56142
A_55_P2049687	Efna2	ephrin A2	13637	0.0126585	-1.56944	0.153729	-1.36476	0.00392618	-1.61686
A_55_P2184811	Eif2s1	eukaryotic translation initiation factor 2, subunit 1 alpha	13665	0.118216	1.43703	0.037524	1.55566	0.0341993	1.49718
A_52_P524895	Eif3a	eukaryotic translation initiation factor 3, subunit A	13669	0.524243	1.22123	0.0343261	1.50724	0.268945	1.27121
A_51_P330428	Eif4ebp1	eukaryotic translation initiation factor 4E binding protein 1	13685	0.0185793	1.67163	0.047501	1.59305	0	1.91969
A_51_P250058	Epas1	endothelial PAS domain protein 1	13819	0	-2.34152	0	-3.10278	0	-3.69585
A_51_P214269	Epha1	Eph receptor A1	13835	0.342602	1.36098	0.0311746	1.66762	0.0488542	1.53369
A_52_P518997	Epha2	Eph receptor A2	13836	0.184022	1.3296	0.170055	1.32625	0.00310986	1.57492
A_52_P504787	Epha7	Eph receptor A7	13841	0.0451626	-1.53253	0.00198877	-1.83578	0.00120392	-1.75077
A_55_P2002578	Ephx1	epoxide hydrolase 1, microsomal	13849	0.373477	-1.2557	0.0676998	-1.41129	0.00695456	-1.55516
A_55_P2002577	Ephx1	epoxide hydrolase 1, microsomal	13849	0.460706	-1.37139	0.0212677	-1.90199	0.00310986	-1.98221
A_51_P435339	Epor	erythropoietin receptor	13857	0.0111812	-1.51393	0.00840014	-1.55622	0.00310986	-1.5049
A_51_P184353	Nr2f6	nuclear receptor subfamily 2, group F, member 6	13864	0.659775	-1.25101	0.175625	-1.53894	0.00695456	-1.8664
A_55_P2096947	Ereg	epiregulin	13874	0.343684	1.58729	0.037524	2.11666	0.0338499	1.98408
A_55_P1988158	Esd	esterase D/formylglutathione hydrolase	13885	0.0170744	1.45482	0	1.75345	0	2.14805
A_52_P611000	Esd	esterase D/formylglutathione hydrolase	13885	0.335224	1.30248	0.0179814	1.60398	0.215201	1.31164
A_55_P2030883	Esr1	estrogen receptor 1 (alpha)	13982	0.0225034	-1.40941	0	-1.53281	0	-1.68724
A_52_P237077	Esr1	estrogen receptor 1 (alpha)	13982	0.00313783	-1.72251	0.00198877	-1.68588	0	-1.91737
A_52_P322421	Mpzl2	myelin protein zero-like 2	14012	0.0610692	-1.35609	0.0170711	-1.44755	0	-1.64694
A_55_P2017759	Evi2a	ecotropic viral integration site 2a	14017	0	1.98176	0.00351437	1.86142	0	1.90903
A_55_P2010321	Ewsr1	Ewing sarcoma breakpoint region 1	14030	0.00547599	1.58502	0.0659402	1.44941	0.0363328	1.43795
A_65_P08971	F3	coagulation factor III	14066	0.0200048	1.65868	0.00198877	1.93242	0.00762602	1.71408
A_55_P1971889	F3	coagulation factor III	14066	0.081608	1.64232	0.0645072	1.67053	0.00120392	2.13908
A_52_P302496	Fah	fumarylacetoacetate hydrolase	14085	0.207119	-1.4166	0.109614	-1.49354	0	-1.9185
A_55_P2091676	Fas	Fas (TNF receptor superfamily member 6)	14102	0.00313783	-1.70975	0.00198877	-1.67663	0	-2.03801
A_55_P2107502	Fat1	FAT tumor suppressor homolog 1 (Drosophila)	14107	0.762742	1.11841	0.0242061	1.51067	0	1.68328
A_51_P467224	Fbn1	fibrillin 1	14118	0.0156117	-1.32195	0	-1.64693	0	-1.89115
A_51_P161890	Fcgrt	Fc receptor, IgG, alpha chain transporter	14132	0.332912	-1.33583	0.00612497	-1.73597	0.00695456	-1.65032
A_55_P2033250	Fdft1	farnesyl diphosphate farnesyl transferase 1	14137	0.430515	-1.3602	0.0234609	-1.77637	0.0154991	-1.77294
A_55_P2047188	Fgf1	fibroblast growth factor 1	14164	0	-1.92088	0	-2.03738	0	-2.0715
A_55_P2211319	Fgf18	fibroblast growth factor 18	14172	0	-2.32752	0	-2.87279	0	-3.18108
A_55_P1976356	Fgf18	fibroblast growth factor 18	14172	0	-2.54552	0	-2.61411	0	-3.56208
A_55_P2015994	Fgf9	fibroblast growth factor 9	14180	0.0361263	-1.79288	0.0504096	-1.71406	0.0102345	-1.87103
A_51_P140237	Fhl2	four and a half LIM domains 2	14200	0.120667	2.01658	0.0432228	2.29706	0.0312589	2.20901
A_51_P117739	Figf	c-fos induced growth factor	14205	0.409222	-1.42967	0.00947148	-2.02795	0.0108404	-1.94429
A_51_P157042	Ctgf	connective tissue growth factor	14219	0	3.01708	0	4.31559	0	4.55309
A_55_P2100884	Fjx1	four jointed box 1 (Drosophila)	14221	0.115502	1.43542	0.00840014	1.66969	0.00392618	1.70662
A_51_P464234	Fkbp2	FK506 binding protein 2	14227	0.965116	-1.03428	0.0645072	-1.86728	0.0232791	-1.94809
A_55_P2083481	Lpin1	lipin 1	14245	0.0469768	-1.53446	0.00489719	-1.72375	0	-1.9497
A_51_P423091	Flot1	flotillin 1	14251	0.292449	-1.2696	0.00612497	-1.58576	0.0143822	-1.4542
A_51_P207622	Fmod	fibromodulin	14264	0.00547599	-2.04407	0.00198877	-2.15877	0	-2.14681
A_52_P262219	Fos	FBJ osteosarcoma oncogene	14281	0.133765	1.76162	0.121083	1.75392	0.0424731	1.83404
A_55_P2113051	Fosb	FBJ osteosarcoma oncogene B	14282	0.232782	1.42147	0.151715	1.46424	0.0192894	1.63692
A_51_P308796	Fosl1	fos-like antigen 1	14283	0	3.33401	0	3.35463	0	4.00471
A_51_P114062	Ncs1	neuronal calcium sensor 1	14299	0.44902	1.29238	0.165533	1.43012	0.0488542	1.50493
A_55_P1958678	Brd2	bromodomain containing 2	14312	0.634641	1.16234	0.155843	1.32561	0	1.70322
A_55_P2143517	Fstl1	follistatin-like 1	14314	0.242299	-1.34144	0.00612497	-1.62808	0.0126339	-1.56232
A_55_P1968245	Ftl1	ferritin light chain 1	14325	0.324654	1.29965	0.25155	1.31847	0.0143822	1.52508
A_66_P138915	Fyn	Fyn proto-oncogene	14360	0.0185793	1.61199	0.0170711	1.62543	0.00120392	1.764
A_52_P597634	Fzd1	frizzled homolog 1 (Drosophila)	14362	0	-1.82527	0	-2.30883	0	-2.21082
A_55_P2266295	Fzd3	frizzled homolog 3 (Drosophila)	14365	0.467219	1.20595	0.0270667	1.44595	0.00310986	1.50317
A_51_P361220	Fzd4	frizzled homolog 4 (Drosophila)	14366	0.362623	-1.73033	0.022746	-2.62181	0.108191	-1.97146
A_55_P2035804	Fzd8	frizzled homolog 8 (Drosophila)	14370	0.473707	-1.30294	0.246981	-1.40071	0.00120392	-1.91279
A_51_P511015	Fzd9	frizzled homolog 9 (Drosophila)	14371	0.580583	1.19827	0.0196591	1.55525	0	1.67392
A_51_P233928	B4galnt1	beta-1,4-N-acetyl-galactosaminyl transferase 1	14421	0.762766	1.15844	0.454985	1.30146	0.0496339	1.58303
A_55_P1956147	B4galnt2	beta-1,4-N-acetyl-galactosaminyl transferase 2	14422	0.788379	1.14932	0.177397	1.50973	0.00548105	1.93334
A_55_P1991505	Gamt	guanidinoacetate methyltransferase	14431	0.532948	-1.31543	0.00947148	-1.9544	0.0285893	-1.69657
A_55_P1973259	Gamt	guanidinoacetate methyltransferase	14431	0	-1.82573	0	-2.18203	0	-2.22413
A_55_P2070510	Gas1	growth arrest specific 1	14451	0	-1.8943	0	-1.75355	0	-2.07803
A_55_P2025562	Gas1	growth arrest specific 1	14451	0.286434	-1.41015	0.0196591	-1.75784	0.00548105	-1.81025
A_51_P157083	Gas1	growth arrest specific 1	14451	0	-3.45102	0	-4.51048	0	-6.45096
A_66_P134809	Gas5	growth arrest specific 5	14455	0	1.64599	0	1.88323	0	2.08416
A_55_P2106175	Gch1	GTP cyclohydrolase 1	14528	0.00945853	1.66739	0.00489719	1.6962	0	1.80896
A_55_P2097478	Gda	guanine deaminase	14544	0.00547599	-2.08798	0.00612497	-2.18384	0	-2.2217
A_55_P2096762	Arhgdig	Rho GDP dissociation inhibitor (GDI) gamma	14570	0.216373	1.4928	0.286603	1.42144	0.0217727	1.71617
A_51_P172085	Arhgdig	Rho GDP dissociation inhibitor (GDI) gamma	14570	0.185851	1.50471	0.117539	1.56682	0.00897819	1.77807
A_51_P468073	Ggt1	gamma-glutamyltransferase 1	14598	0.0319827	1.58752	0.022746	1.60344	0	1.73296
A_55_P1972381	Gjb4	gap junction protein, beta 4	14621	0	2.11127	0.00489719	2.04109	0.00120392	1.99514
A_55_P2183587	Gli1	GLI-Kruppel family member GLI1	14632	0.0445705	-1.5852	0.0394863	-1.57374	0	-1.81181
A_55_P2042743	Glrp1	glutamine repeat protein 1	14659	0.0236544	1.68885	0	2.03867	0	2.05953
A_55_P2010788	Slc6a9	solute carrier family 6 (neurotransmitter transporter, glycine), member 9	14664	0.140676	1.37307	0.00489719	1.67402	0.00222116	1.60423
A_55_P1973838	Slc6a9	solute carrier family 6 (neurotransmitter transporter, glycine), member 9	14664	0	1.66837	0.00198877	1.65271	0	1.64986
A_55_P2004137	Gnai2	guanine nucleotide binding protein (G protein), alpha inhibiting 2	14678	0.693535	-1.19509	0.0943846	-1.54537	0.0132082	-1.70262
A_55_P1958434	Got1	glutamate oxaloacetate transaminase 1, soluble	14718	0.318152	1.35232	0.0162321	1.66104	0.00472474	1.74728
A_55_P2122718	Gpr19	G protein-coupled receptor 19	14760	0.956683	1.025	0.0343261	1.51147	0.0537581	1.42301
A_51_P145415	Lpcat3	lysophosphatidylcholine acyltransferase 3	14792	0.00945853	-1.56557	0	-1.91748	0	-1.96731
A_52_P628067	Cdca3	cell division cycle associated 3	14793	0.0899826	-1.53824	0.0969375	-1.52399	0	-1.95782
A_55_P1968285	Aes	amino-terminal enhancer of split	14797	0.580745	-1.19128	0.0278563	-1.50524	0.0126339	-1.49606
A_55_P1961423	Gsta3	glutathione S-transferase, alpha 3	14859	0	-1.87264	0	-2.11946	0	-2.2043
A_51_P503625	Gsta3	glutathione S-transferase, alpha 3	14859	0.0451626	-1.79482	0	-2.33244	0	-2.67172
A_51_P112223	Gsta4	glutathione S-transferase, alpha 4	14860	0.0200048	-1.47844	0	-1.62717	0	-1.97707
A_55_P2134004	Gstm2	glutathione S-transferase, mu 2	14863	0.207392	-1.49879	0	-2.21831	0.00961963	-1.81528
A_55_P1966438	Gstm2	glutathione S-transferase, mu 2	14863	0.0371639	-1.7442	0.0676998	-1.64891	0.0198278	-1.69178
A_51_P284486	Gstm2	glutathione S-transferase, mu 2	14863	0.0272556	-1.55311	0	-1.84586	0	-1.81909
A_55_P2065231	Gstm3	glutathione S-transferase, mu 3	14864	0.225878	-1.54951	0.052796	-1.81669	0.0187632	-1.87925
A_55_P2024841	Gstt1	glutathione S-transferase, theta 1	14871	0	-2.74868	0	-3.81387	0	-4.31897
A_51_P155313	Gsto1	glutathione S-transferase omega 1	14873	0.00547599	3.38984	0.00727312	3.09952	0	4.22088
A_55_P1988708	Gstz1	glutathione transferase zeta 1 (maleylacetoacetate isomerase)	14874	0.0859904	-1.35673	0.0115379	-1.53722	0.138433	-1.28002
A_55_P2074414	Gtf2h1	general transcription factor II H, polypeptide 1	14884	0.00755478	1.62812	0	1.7304	0	2.17493
A_55_P2110235	Trip12	thyroid hormone receptor interactor 12	14897	0.0580397	-1.37205	0	-1.64379	0.00310986	-1.47835
A_51_P232142	Thumpd3	THUMP domain containing 3	14911	0.0225034	1.39847	0.00727312	1.47879	0	1.75001
A_52_P655663	H13	histocompatibility 13	14950	0.152551	1.38734	0.133932	1.40013	0.00120392	1.73296
A_55_P2088401	H2-T9	histocompatibility 2, T region locus 9	15051	0.482415	-1.23969	0.0187534	-1.56833	0.00120392	-1.64358
A_51_P196590	Hadh	hydroxyacyl-Coenzyme A dehydrogenase	15107	0.165571	-1.4446	0.045056	-1.59628	0.00548105	-1.69385
A_51_P172155	Hal	histidine ammonia lyase	15109	0	-2.17959	0	-2.23383	0	-2.24566
A_55_P2016237	Hand2	heart and neural crest derivatives expressed transcript 2	15111	0.0225034	-1.8271	0.00351437	-2.33064	0	-3.63469
A_51_P516728	Hap1	huntingtin-associated protein 1	15114	0.309884	-1.45148	0.0388276	-1.7618	0.132297	-1.52139
A_51_P468140	Serpind1	serine (or cysteine) peptidase inhibitor, clade D, member 1	15160	0.0126585	-2.04558	0.00612497	-2.1913	0.00831301	-2.0163
A_51_P181565	Hbegf	heparin-binding EGF-like growth factor	15200	0	1.69224	0	1.77762	0	1.97601
A_55_P2103857	Hgs	HGF-regulated tyrosine kinase substrate	15239	0.04992	1.52474	0.222296	1.37045	0	1.91517
A_55_P2103856	Hgs	HGF-regulated tyrosine kinase substrate	15239	0.620458	1.26516	0.00198877	2.08258	0.00548105	1.85515
A_51_P387608	Hif1a	hypoxia inducible factor 1, alpha subunit	15251	0.91193	-1.05972	0.673288	-1.18183	0.00695456	-1.71765
A_55_P2091858	Hipk2	homeodomain interacting protein kinase 2	15258	0.0156117	1.57103	0.0105996	1.65275	0.101139	1.36979
A_55_P1962084	Hist2h2aa1	histone cluster 2, H2aa1	15267	0.222	1.28871	0.540311	1.17064	0.00120392	1.61327
A_55_P2027999	Hk1	hexokinase 1	15275	0.932594	-1.03622	0.040854	-1.51941	0.659076	-1.14281
A_55_P2162136	Hmgn2	high mobility group nucleosomal binding domain 2	15331	0.0141636	-1.5109	0.00840014	-1.56692	0	-1.89851
A_55_P2028491	Hmgn2	high mobility group nucleosomal binding domain 2	15331	0.417097	-1.24894	0.164809	-1.34996	0.00222116	-1.63089
A_55_P1993789	Hmgn2	high mobility group nucleosomal binding domain 2	15331	0.0141636	-1.46294	0	-1.72618	0	-2.02479
A_51_P483118	Hmga1	high mobility group AT-hook 1	15361	0	2.17965	0	2.14888	0	3.1369
A_55_P2043921	Hmga2	high mobility group AT-hook 2	15364	0.0111812	2.11618	0.00727312	2.28465	0	2.54219
A_52_P300730	Hmga2	high mobility group AT-hook 2	15364	0.0185793	2.10044	0.00198877	2.52167	0	3.02832
A_51_P263965	Hmox1	heme oxygenase (decycling) 1	15368	0.102567	1.78391	0.0134812	2.1157	0.00120392	2.45117
A_51_P239654	Nr4a1	nuclear receptor subfamily 4, group A, member 1	15370	0.0170744	2.29076	0.0691154	1.98225	0.00222116	2.43204
A_55_P2067533	Foxa2	forkhead box A2	15376	0.133765	-1.92016	0.474902	-1.47666	0.0154991	-2.22741
A_55_P2060592	Hoxa1	homeobox A1	15394	0.716053	-1.15622	0.437861	-1.25719	0.00762602	-1.61646
A_51_P501803	Hoxa2	homeobox A2	15399	0.521426	-1.22795	0.106411	-1.41789	0	-1.82988
A_55_P2060672	Hoxa3	homeobox A3	15400	0.223243	-1.32226	0.0170711	-1.53209	0.00695456	-1.5557
A_51_P310821	Hoxa5	homeobox A5	15402	0.611333	-1.33502	0.326548	-1.50832	0.046946	-1.83532
A_51_P360586	Hoxa6	homeobox A6	15403	0.0126585	-1.64691	0.0162321	-1.62877	0.00472474	-1.66705
A_52_P312467	Hoxb3	homeobox B3	15410	0.0341089	-1.6742	0.466732	-1.28361	0.0232791	-1.60322
A_55_P2048607	Hp	haptoglobin	15439	0.493127	-1.33387	0.0278563	-1.81483	0.0154991	-1.75591
A_55_P2083351	Hs3st1	heparan sulfate (glucosamine) 3-O-sulfotransferase 1	15476	0.189051	-1.39198	0	-1.7588	0	-2.05385
A_55_P1997936	Hsd17b7	hydroxysteroid (17-beta) dehydrogenase 7	15490	0.325312	-1.29104	0.040854	-1.49396	0.00120392	-1.74265
A_52_P566605	Hsd17b7	hydroxysteroid (17-beta) dehydrogenase 7	15490	0.392358	-1.26949	0.125186	-1.39034	0.00392618	-1.61833
A_55_P2054157	Hspa4	heat shock protein 4	15525	0.304605	1.40637	0.0343261	1.69586	0.291491	1.35756
A_51_P157255	Sdc2	syndecan 2	15529	0.5766	-1.3422	0.0721951	-1.78685	0.0330136	-1.80676
A_66_P120995	Htr2a	5-hydroxytryptamine (serotonin) receptor 2A	15558	0.848241	1.08067	0.256567	1.32545	0.00961963	1.57521
A_55_P1977498	Htr2b	5-hydroxytryptamine (serotonin) receptor 2B	15559	0.0530694	1.97125	0.0242061	2.11469	0.00695456	2.29928
A_55_P2100103	Htr7	5-hydroxytryptamine (serotonin) receptor 7	15566	0	-2.34215	0.00198877	-2.33074	0	-2.80384
A_55_P2052563	Id1	inhibitor of DNA binding 1	15901	0	-2.21231	0	-2.42793	0	-3.20109
A_52_P240542	Id2	inhibitor of DNA binding 2	15902	0.0111812	-2.0087	0.00727312	-2.18954	0	-2.36161
A_51_P380178	Id3	inhibitor of DNA binding 3	15903	0	-2.2304	0	-2.19845	0	-2.71197
A_52_P449871	Id4	inhibitor of DNA binding 4	15904	0.00313783	-1.97677	0.00489719	-2.03572	0	-2.32496
A_51_P132978	Idh1	isocitrate dehydrogenase 1 (NADP+), soluble	15926	0.144469	-1.61389	0.0170711	-1.93193	0.00392618	-2.03668
A_51_P286488	Ier3	immediate early response 3	15937	0.00755478	1.86094	0	2.4217	0	2.23026
A_55_P2021114	Ier5	immediate early response 5	15939	0	1.78594	0.0115379	1.71313	0	1.97735
A_55_P2021109	Ier5	immediate early response 5	15939	0.0378811	1.68544	0.0311746	1.73453	0.00624451	1.8262
A_55_P1975560	Ifi204	interferon activated gene 204	15951	0.272206	-1.45965	0.215853	-1.47615	0.00897819	-1.82436
A_55_P1998416	Ifi47	interferon gamma inducible protein 47	15953	0.061741	1.68083	0.00727312	1.99479	0	2.08909
A_51_P327751	Ifit1	interferon-induced protein with tetratricopeptide repeats 1	15957	0	3.03491	0	2.66643	0	3.24119
A_51_P359570	Ifit3	interferon-induced protein with tetratricopeptide repeats 3	15959	0	1.7958	0.0522811	1.43196	0	1.72092
A_51_P367060	Ifrd1	interferon-related developmental regulator 1	15982	0.0111812	1.7078	0	2.11474	0	1.90771
A_55_P2085974	Igf1	insulin-like growth factor 1	16000	0.125763	-1.60068	0.00947148	-1.93208	0	-2.89154
A_55_P2031636	Igf1	insulin-like growth factor 1	16000	0.174273	-1.37434	0.0481001	-1.50555	0	-2.10187
A_55_P2010778	Il11ra1	interleukin 11 receptor, alpha chain 1	16157	0.254618	-1.31709	0.0911474	-1.40436	0	-1.71871
A_52_P552194	Il13ra1	interleukin 13 receptor, alpha 1	16164	0.657269	-1.15272	0.195335	-1.30534	0.00624451	-1.54943
A_52_P15461	Il15	interleukin 15	16168	0.0185793	-1.45472	0.00947148	-1.50593	0.00392618	-1.48908
A_66_P105046	Il18	interleukin 18	16173	0	-1.81262	0	-1.95975	0	-2.42116
A_51_P271503	Il1r1	interleukin 1 receptor, type I	16177	0	-1.69696	0.00198877	-1.72195	0	-2.00624
A_55_P2017789	Il4ra	interleukin 4 receptor, alpha	16190	0.289866	-1.34129	0.00351437	-1.76234	0	-1.92359
A_55_P2109997	Lrig1	leucine-rich repeats and immunoglobulin-like domains 1	16206	0.0141636	1.58921	0.106411	1.41638	0.292712	1.27473
A_55_P2105100	Lrig1	leucine-rich repeats and immunoglobulin-like domains 1	16206	0.04992	1.45915	0.0187534	1.53512	0.0307972	1.43008
A_55_P2000062	Irf1	interferon regulatory factor 1	16362	0.845564	-1.09292	0.431857	-1.27962	0.0476957	-1.51128
A_55_P2015670	Itga6	integrin alpha 6	16403	0.782185	1.14653	0.231434	1.4315	0.00392618	1.87302
A_55_P1989013	Eif6	eukaryotic translation initiation factor 6	16418	0.0866867	1.48386	0.154896	1.40801	0.00762602	1.68361
A_52_P85864	Eif6	eukaryotic translation initiation factor 6	16418	0.00547599	1.52859	0.0717054	1.36635	0	1.66263
A_51_P196726	Itih2	inter-alpha trypsin inhibitor, heavy chain 2	16425	0	-1.87148	0	-1.899	0	-1.96875
A_55_P2008066	Itpr1	inositol 1,4,5-triphosphate receptor 1	16438	0.0111812	-1.47628	0.00727312	-1.51662	0.00120392	-1.58893
A_55_P2008061	Itpr2	inositol 1,4,5-triphosphate receptor 2	16439	0.538247	1.197	0.00489719	1.55206	0.00472474	1.56776
A_55_P2053439	Ivl	involucrin	16447	0.166625	1.37422	0.0234609	1.56262	0.324561	1.25588
A_51_P475748	Ivl	involucrin	16447	0	2.09189	0.0105996	1.92131	0.0192894	1.79163
A_52_P505143	Jrk	jerky	16469	0.621671	1.18566	0.246612	1.31686	0.00548105	1.60556
A_52_P131548	Jub	ajuba	16475	0.0636626	1.56505	0.139059	1.45897	0.00120392	1.76927
A_55_P2158990	Jun	Jun oncogene	16476	0	2.30737	0	2.78099	0	3.00102
A_51_P357744	Jund	Jun proto-oncogene related gene d	16478	0.165128	1.42202	0.00198877	1.77975	0	2.36951
A_51_P166740	Kcnj4	potassium inwardly-rectifying channel, subfamily J, member 4	16520	0.183862	1.51102	0.0706965	1.63957	0.00762602	1.78423
A_55_P2378486	Kcnma1	potassium large conductance calcium-activated channel, subfamily M, alpha member 1	16531	0.797154	1.10614	0.141842	1.3834	0.0171243	1.51326
A_52_P599264	Mdfic	MyoD family inhibitor domain containing	16543	0.04992	1.86759	0.70752	1.222	0.0892109	1.67804
A_55_P2056896	Kif2a	kinesin family member 2A	16563	0.553194	1.21587	0.00727312	1.65403	0.0217727	1.5064
A_55_P2048937	Kif5c	kinesin family member 5C	16574	0.287547	-1.33054	0.00489719	-1.69298	0.0108404	-1.59417
A_51_P114297	Kifc3	kinesin family member C3	16582	0.764042	-1.12168	0.325794	-1.27999	0.0192894	-1.50459
A_55_P2122020	Klf4	Kruppel-like factor 4 (gut)	16600	0.0126585	1.88865	0	2.43575	0	2.53695
A_65_P19780	Klf9	Kruppel-like factor 9	16601	0.129565	1.56312	0.047501	1.71172	0.00392618	1.89832
A_55_P2031979	Sspn	sarcospan	16651	0.00313783	-1.61141	0.00198877	-1.66819	0	-1.9346
A_66_P118600	Lama1	laminin, alpha 1	16772	0	-4.61535	0	-5.33644	0	-5.6423
A_51_P212420	Lama4	laminin, alpha 4	16775	0	-2.51398	0	-2.75218	0	-2.56067
A_55_P2064321	Lama5	laminin, alpha 5	16776	0.0185793	-1.51103	0.00198877	-1.68802	0.0325663	-1.41681
A_66_P101600	Lamb1	laminin B1	16777	0	1.50086	0	1.60926	0	1.56611
A_55_P1981366	Lamc2	laminin, gamma 2	16782	0	2.53964	0.00840014	2.04758	0.00548105	1.9952
A_55_P2125229	Arhgef2	rho/rac guanine nucleotide exchange factor (GEF) 2	16800	0.6109	1.37081	0.0331113	2.11817	0.00310986	2.50137
A_51_P454008	Lbp	lipopolysaccharide binding protein	16803	0.00755478	-1.78669	0.00198877	-2.04214	0.00548105	-1.81915
A_55_P2155504	Lck	lymphocyte protein tyrosine kinase	16818	0.0712652	1.39357	0.0481001	1.42952	0.00120392	1.66765
A_55_P2167999	Ldlr	low density lipoprotein receptor	16835	0.371672	-1.30617	0.442972	-1.25775	0.0198278	-1.54204
A_51_P465281	Lgals1	lectin, galactose binding, soluble 1	16852	0.198686	-1.61749	0.0432228	-1.91897	0.12594	-1.61826
A_55_P2171116	Lgals3	lectin, galactose binding, soluble 3	16854	0.00313783	1.96885	0	2.49948	0	2.70073
A_55_P2159264	Lifr	leukemia inhibitory factor receptor	16880	0.186366	-1.35429	0.00727312	-1.67816	0	-2.11676
A_55_P2159259	Lifr	leukemia inhibitory factor receptor	16880	0	-1.90215	0	-2.62116	0	-2.88491
A_51_P459661	Lipa	lysosomal acid lipase A	16889	0.777102	-1.14804	0.0507669	-1.62689	0.0171243	-1.68596
A_51_P120717	Lmnb1	lamin B1	16906	0.329986	-1.47856	0.0369904	-1.853	0.0778921	-1.66633
A_51_P304239	Loxl1	lysyl oxidase-like 1	16949	0.610122	-1.22685	0.18982	-1.41734	0.0496339	-1.51131
A_66_P120567	Anxa1	annexin A1	16952	0.592159	-1.1854	0.178314	-1.33244	0.00310986	-1.60311
A_51_P259296	Lpl	lipoprotein lipase	16956	0.0111812	-2.04067	0	-2.83501	0	-3.10518
A_51_P193794	Lrp1	low density lipoprotein receptor-related protein 1	16971	0.586152	-1.33032	0.0204574	-2.00878	0.0374421	-1.78511
A_52_P583973	Lrpap1	low density lipoprotein receptor-related protein associated protein 1	16976	0.0451626	-1.34799	0	-1.61416	0	-1.60623
A_55_P1959470	Lrrfip1	leucine rich repeat (in FLII) interacting protein 1	16978	0.0378811	1.45835	0	1.69513	0.00548105	1.55037
A_52_P545810	Lrrfip1	leucine rich repeat (in FLII) interacting protein 1	16978	0	1.71641	0	1.87029	0	2.02794
A_55_P1957413	Lsp1	lymphocyte specific 1	16985	0	-1.78624	0	-2.68169	0	-3.23587
A_51_P296487	Lss	lanosterol synthase	16987	0.00755478	-1.79144	0.00351437	-1.98787	0	-2.41486
A_55_P1970105	Ltbp2	latent transforming growth factor beta binding protein 2	16997	0.132961	-1.5126	0.00198877	-2.09797	0	-2.29763
A_55_P2091284	Ltbp3	latent transforming growth factor beta binding protein 3	16998	0.451166	-1.36664	0.0249979	-1.82631	0.0120355	-1.82427
A_51_P233101	Ltbp3	latent transforming growth factor beta binding protein 3	16998	0.22995	-1.2994	0.00489719	-1.53078	0.00120392	-1.69911
A_55_P1955072	Alad	aminolevulinate, delta-, dehydratase	17025	0.0530694	-1.46619	0.0125116	-1.57014	0.0126339	-1.54778
A_51_P517695	Ly6f	lymphocyte antigen 6 complex, locus F	17071	0.0773285	-1.58987	0.0356892	-1.66427	0.0108404	-1.68709
A_55_P2027737	Il1rl1	interleukin 1 receptor-like 1	17082	0	2.24123	0	2.57638	0	2.80326
A_51_P339793	Il1rl1	interleukin 1 receptor-like 1	17082	0	4.47129	0	5.34956	0	5.26894
A_55_P1983558	Tmed1	transmembrane emp24 domain containing 1	17083	0.222	-1.19713	0.107092	-1.23436	0	-1.53596
A_52_P190647	Mxd3	Max dimerization protein 3	17121	0.00945853	-1.92364	0.00489719	-1.93734	0	-2.26673
A_55_P2172121	Mxd4	Max dimerization protein 4	17122	0.0170744	-1.54023	0.00727312	-1.57692	0.00222116	-1.61221
A_55_P2117928	Mxd4	Max dimerization protein 4	17122	0.0844638	-1.41852	0	-1.87996	0	-1.74255
A_52_P65108	Smad1	MAD homolog 1 (Drosophila)	17125	0.00313783	1.55055	0.00612497	1.53916	0	1.60888
A_55_P2112617	Smad4	MAD homolog 4 (Drosophila)	17128	0.600921	1.24531	0.00612497	1.85075	0.70879	1.16136
A_55_P2129658	Smad6	MAD homolog 6 (Drosophila)	17130	0	-1.82964	0	-2.14167	0	-2.7257
A_51_P405167	Maf	avian musculoaponeurotic fibrosarcoma (v-maf) AS42 oncogene homolog	17132	0.0225034	-1.69226	0.00489719	-1.82621	0	-2.47668
A_52_P608322	Maff	v-maf musculoaponeurotic fibrosarcoma oncogene family, protein F (avian)	17133	0.0371639	1.56104	0.0162321	1.58923	0.00120392	1.77671
A_51_P484111	Matn2	matrilin 2	17181	0.484127	-1.26806	0.144475	-1.4284	0.00897819	-1.69166
A_52_P93933	Mcl1	myeloid cell leukemia sequence 1	17210	0.184022	1.35018	0.0278563	1.50449	0.0338499	1.4343
A_55_P1975475	Mdm2	transformed mouse 3T3 cell double minute 2	17246	0.11759	1.31758	0.5151	1.16651	0	1.65785
A_51_P472901	Slc3a2	solute carrier family 3 (activators of dibasic and neutral amino acid transport), member 2	17254	0.0773285	1.66605	0.181579	1.51287	0.00222116	2.02705
A_51_P103929	Met	met proto-oncogene	17295	0.317727	-1.32599	0.0463258	-1.53299	0.364918	-1.26172
A_51_P385697	Mgat3	mannoside acetylglucosaminyltransferase 3	17309	0	-2.03226	0	-2.6085	0	-2.7781
A_51_P426270	Mgp	matrix Gla protein	17313	0	-4.92603	0	-9.64965	0	-18.0157
A_55_P2071858	Mgmt	O-6-methylguanine-DNA methyltransferase	17314	0.153994	-1.34808	0.0761058	-1.39393	0.00831301	-1.50476
A_51_P257550	Marcksl1	MARCKS-like 1	17357	0.0451626	1.6763	0.0257246	1.72977	0.0350325	1.63458
A_51_P120830	Mmp10	matrix metallopeptidase 10	17384	0	7.70943	0	11.1289	0	9.05641
A_66_P105075	Mmp11	matrix metallopeptidase 11	17385	0.479734	1.26822	0.171732	1.41096	0.00624451	1.65218
A_55_P1989698	Mmp11	matrix metallopeptidase 11	17385	0.298198	1.33226	0.412261	1.26442	0.00310986	1.67899
A_51_P184484	Mmp13	matrix metallopeptidase 13	17386	0	9.68216	0	12.6639	0	10.6386
A_51_P255699	Mmp3	matrix metallopeptidase 3	17392	0	3.46686	0	3.86895	0	3.04376
A_66_P119420	Foxk1	forkhead box K1	17425	0.0378811	1.41066	0.00489719	1.5554	0	1.61116
A_52_P407796	Mdh1	malate dehydrogenase 1, NAD (soluble)	17449	0.0636626	-1.62553	0.0331113	-1.71124	0.00310986	-1.92726
A_55_P2060966	Mov10	Moloney leukemia virus 10	17454	0	-1.6954	0	-1.9001	0	-1.93355
A_55_P2042641	Mpl	myeloproliferative leukemia virus oncogene	17480	0.16535	-1.40441	0.00840014	-1.67494	0.00548105	-1.66332
A_55_P2129319	Mre11a	meiotic recombination 11 homolog A (S, cerevisiae)	17535	0.5109	1.20369	0.0299378	1.46457	0.00624451	1.53328
A_55_P2047155	Meis2	Meis homeobox 2	17536	0.0704901	-1.41701	0.0162321	-1.54567	0.0363328	-1.42891
A_55_P2136101	Meis3	Meis homeobox 3	17537	0.514049	-1.30188	0.0845639	-1.5955	0.00695456	-1.8157
A_55_P2120577	Cited2	Cbp/p300-interacting transactivator, with Glu/Asp-rich carboxy-terminal domain, 2	17684	0.305619	1.45139	0.22776	1.49269	0.0395367	1.70427
A_55_P2116621	Cited2	Cbp/p300-interacting transactivator, with Glu/Asp-rich carboxy-terminal domain, 2	17684	0.00313783	1.52209	0.00351437	1.64836	0	1.75023
A_66_P111660	Mt1	metallothionein 1	17748	0.0156117	-1.89442	0	-2.50757	0	-2.30676
A_66_P140452	Mtap1a	microtubule-associated protein 1 A	17754	0.335224	-1.43648	0.0153152	-1.96365	0	-2.20002
A_55_P2157966	Mtap1a	microtubule-associated protein 1 A	17754	0.753167	-1.1179	0.232023	-1.29427	0.00472474	-1.58705
A_52_P22763	Mtap2	microtubule-associated protein 2	17756	0.0704901	-1.37864	0.0125116	-1.46385	0	-1.56058
A_52_P10732	Mtap6	microtubule-associated protein 6	17760	0.0141636	1.47161	0	2.01256	0	2.39589
A_55_P2173098	Commd1	COMM domain containing 1	17846	0	-1.50307	0.310966	-1.1938	0.0223047	-1.32543
A_55_P2058864	Mvk	mevalonate kinase	17855	0.0749414	-1.65529	0.0343261	-1.73318	0	-2.08813
A_55_P2058861	Mvk	mevalonate kinase	17855	0	-1.59296	0	-1.61085	0	-2.20495
A_55_P1997141	Mybl2	myeloblastosis oncogene-like 2	17865	0.305271	1.27389	0.173243	1.32781	0.00310986	1.57
A_52_P108346	Myc	myelocytomatosis oncogene	17869	0.0272556	1.82928	0	2.80141	0	2.59673
A_55_P2136880	Ppp1r15a	protein phosphatase 1, regulatory (inhibitor) subunit 15A	17872	0	2.40282	0	2.83725	0	3.54836
A_55_P2071059	Nab2	Ngfi-A binding protein 2	17937	0.20872	-1.22322	0.00489719	-1.42105	0	-1.65327
A_51_P244492	Nbl1	neuroblastoma, suppression of tumorigenicity 1	17965	0	1.71436	0.00198877	1.6585	0	2.32708
A_55_P2050602	Ncam1	neural cell adhesion molecule 1	17967	0.054648	-1.53467	0.0710757	-1.50836	0.0137834	-1.61143
A_55_P2028942	Ncam1	neural cell adhesion molecule 1	17967	0.093788	-1.57059	0.0324811	-1.6831	0.00762602	-1.78089
A_52_P620748	Ncl	nucleolin	17975	0.0530694	1.59109	0	2.11538	0	1.96209
A_51_P134007	Ncl	nucleolin	17975	0.10441	1.43279	0.0463258	1.51686	0.0863785	1.40111
A_51_P405606	Ndrg1	N-myc downstream regulated gene 1	17988	0	2.34333	0	2.60476	0	3.04717
A_52_P648424	Nedd4	neural precursor cell expressed, developmentally down-regulated 4	17999	0.636748	-1.21476	0.0187534	-1.71046	0.119578	-1.44011
A_52_P491544	Nedd9	neural precursor cell expressed, developmentally down-regulated gene 9	18003	0.374974	-1.29907	0.0414778	-1.54418	0	-1.9706
A_55_P2016618	Neurl1a	neuralized homolog 1A (Drosophila)	18011	0.287667	1.32466	0.321215	1.2976	0.0208225	1.51188
A_51_P411271	Nfe2l2	nuclear factor, erythroid derived 2, like 2	18024	0.739538	1.21013	0.0187534	1.9409	0.502053	1.30744
A_52_P423222	Nfe2l3	nuclear factor, erythroid derived 2, like 3	18025	0.329986	-1.21409	0.0432228	-1.35692	0	-1.56837
A_55_P2035320	Nfil3	nuclear factor, interleukin 3, regulated	18030	0.0308639	1.98079	0	2.81278	0.00120392	2.58929
A_51_P315666	Nid2	nidogen 2	18074	0	-2.17862	0	-2.21249	0	-2.9773
A_55_P2142830	Ninj1	ninjurin 1	18081	0.125476	-1.28385	0.00198877	-1.56137	0	-1.68089
A_55_P2157225	Nqo2	NAD(P)H dehydrogenase, quinone 2	18105	0	-1.66608	0.00612497	-1.45747	0	-1.82698
A_55_P2028798	Nqo2	NAD(P)H dehydrogenase, quinone 2	18105	0.0490436	-1.73691	0.00947148	-1.91223	0.00310986	-2.0115
A_55_P2185840	Nnmt	nicotinamide N-methyltransferase	18113	0.217745	-1.36695	0.512054	-1.22431	0.0132082	-1.55222
A_55_P2144285	Nnt	nicotinamide nucleotide transhydrogenase	18115	0.00755478	-1.3827	0	-1.48799	0	-1.51213
A_55_P2117243	Npm1	nucleophosmin 1	18148	0.00313783	1.49345	0.00198877	1.50532	0	1.4989
A_51_P467410	Npm1	nucleophosmin 1	18148	0.412407	1.27478	0.0179814	1.60261	0.142211	1.3553
A_51_P426195	Nppb	natriuretic peptide precursor type B	18158	0.71356	1.21574	0.216097	1.50495	0.045397	1.68275
A_51_P247184	Npr3	natriuretic peptide receptor 3	18162	0.0970005	2.0209	0	3.84318	0	3.65648
A_65_P15245	Nrp2	neuropilin 2	18187	0.623459	-1.28699	0.0105996	-1.98177	0.00624451	-1.93046
A_52_P93910	Nrp2	neuropilin 2	18187	0.0319827	-1.33875	0	-1.54306	0	-1.72716
A_55_P1954067	Nrxn2	neurexin II	18190	0	-1.87481	0	-2.10248	0	-2.07803
A_55_P1954061	Nrxn2	neurexin II	18190	0	-3.19893	0	-3.22137	0	-3.28572
A_66_P137462	Nsdhl	NAD(P) dependent steroid dehydrogenase-like	18194	0.0983499	-1.43791	0.00198877	-1.7573	0	-2.21888
A_55_P1976395	Nsdhl	NAD(P) dependent steroid dehydrogenase-like	18194	0.00945853	-1.61213	0.00351437	-1.69305	0	-2.02922
A_52_P467726	Nsg1	neuron specific gene family member 1	18196	0.364172	-1.24101	0.0717054	-1.37872	0.00548105	-1.52769
A_51_P263246	Dusp8	dual specificity phosphatase 8	18218	0	1.68724	0	1.76644	0	1.7288
A_55_P1984113	Nup62	nucleoporin 62	18226	0.285562	1.26855	0.0264886	1.45886	0.00695456	1.50863
A_55_P1983508	Nr4a2	nuclear receptor subfamily 4, group A, member 2	18227	0.0580397	1.86565	0.0249979	2.03237	0.00310986	2.11973
A_52_P494622	Nr4a2	nuclear receptor subfamily 4, group A, member 2	18227	0	2.30007	0	2.13275	0	2.35874
A_55_P2022364	Nxn	nucleoredoxin	18230	0	-1.87834	0.363618	-1.2912	0.0630362	-1.45245
A_51_P141535	Oat	ornithine aminotransferase	18242	0.0623326	-1.37577	0.00840014	-1.49882	0.00120392	-1.66701
A_51_P295085	Ogn	osteoglycin	18295	0	-2.47693	0	-2.73444	0	-3.73727
A_52_P106620	Tnfrsf11b	tumor necrosis factor receptor superfamily, member 11b (osteoprotegerin)	18383	0	2.14102	0	2.23356	0	1.97537
A_55_P2069714	Sqstm1	sequestosome 1	18412	0.0185793	1.80676	0.00351437	1.99402	0	2.59868
A_51_P319460	Osmr	oncostatin M receptor	18414	0.249156	-1.30917	0.0626337	-1.42898	0.00310986	-1.57163
A_55_P2152926	Mybbp1a	MYB binding protein (P160) 1a	18432	0	1.558	0.00489719	1.60139	0	1.824
A_55_P2183015	P2rx4	purinergic receptor P2X, ligand-gated ion channel 4	18438	0.0200048	1.48157	0	1.72711	0	1.85655
A_55_P2097808	P4ha1	procollagen-proline, 2-oxoglutarate 4-dioxygenase (proline 4-hydroxylase), alpha 1 polypeptide	18451	0.04992	-1.52114	0	-1.80621	0	-2.21622
A_55_P2003043	P4ha1	procollagen-proline, 2-oxoglutarate 4-dioxygenase (proline 4-hydroxylase), alpha 1 polypeptide	18451	0.387889	-1.3025	0.0554667	-1.52377	0.00831301	-1.61908
A_52_P663413	P4ha2	procollagen-proline, 2-oxoglutarate 4-dioxygenase (proline 4-hydroxylase), alpha II polypeptide	18452	0.162368	-1.54256	0.00489719	-2.05808	0	-2.33829
A_51_P311990	P4hb	prolyl 4-hydroxylase, beta polypeptide	18453	0.0698933	-1.89514	0.38908	-1.47792	0.0160832	-2.07031
A_55_P1992769	Pafah1b1	platelet-activating factor acetylhydrolase, isoform 1b, subunit 1	18472	0.0341089	1.37828	0.239402	1.23688	0	1.59904
A_55_P2020577	Pcolce	procollagen C-endopeptidase enhancer protein	18542	0	-1.75403	0	-2.36057	0	-2.58911
A_55_P2008599	Pcx	pyruvate carboxylase	18563	0.200557	-1.5142	0.00727312	-1.99185	0	-2.47465
A_51_P456187	Pdcd2	programmed cell death 2	18567	0.00547599	1.44589	0	1.61823	0	1.59786
A_66_P133498	Pdcd6ip	programmed cell death 6 interacting protein	18571	0.844703	1.09285	0.00947148	1.76166	0.260439	1.32199
A_55_P1974845	Pde1a	phosphodiesterase 1A, calmodulin-dependent	18573	0	-1.99828	0	-1.83579	0	-2.30608
A_55_P2125588	Pdgfa	platelet derived growth factor, alpha	18590	0.00755478	-1.51906	0.0498885	-1.40638	0.00762602	-1.46274
A_55_P2007470	Pdgfa	platelet derived growth factor, alpha	18590	0.0371639	-1.43325	0.23934	-1.28226	0.00222116	-1.56894
A_51_P345649	Pdgfra	platelet derived growth factor receptor, alpha polypeptide	18595	0.00313783	-2.13433	0	-2.47245	0	-2.26989
A_55_P1957249	Pdgfrb	platelet derived growth factor receptor, beta polypeptide	18596	0.524954	-1.27186	0.00727312	-1.80878	0	-2.12058
A_51_P450549	Padi3	peptidyl arginine deiminase, type III	18601	0.153513	-1.34925	0.0115379	-1.53861	0.00472474	-1.54235
A_55_P1970846	Pemt	phosphatidylethanolamine N-methyltransferase	18618	0.301791	-1.32634	0.0356892	-1.53918	0.00548105	-1.69654
A_55_P1967295	Pemt	phosphatidylethanolamine N-methyltransferase	18618	0.257869	-1.32785	0.0293495	-1.53553	0.00392618	-1.63608
A_51_P310896	Pfkl	phosphofructokinase, liver, B-type	18641	0.610753	-1.28892	0.0144735	-1.93624	0.0165946	-1.83946
A_51_P117995	Pfkm	phosphofructokinase, muscle	18642	0.0156117	-1.51305	0.00198877	-1.76303	0.00310986	-1.65509
A_55_P2128526	Pfn2	profilin 2	18645	0.0460621	-1.52675	0.0115379	-1.64705	0.0267058	-1.49944
A_51_P245368	Abcb1b	ATP-binding cassette, sub-family B (MDR/TAP), member 1B	18669	0.0319827	1.48003	0.00198877	1.668	0.0176746	1.45635
A_51_P249118	Abcb4	ATP-binding cassette, sub-family B (MDR/TAP), member 4	18670	0.0126585	1.40965	0	1.61881	0.00120392	1.45456
A_55_P1999902	Pip5k1a	phosphatidylinositol-4-phosphate 5-kinase, type 1 alpha	18720	0.0806672	-1.65119	0.00351437	-2.06068	0	-2.30224
A_52_P314129	Pkia	protein kinase inhibitor, alpha	18767	0.433932	-1.27499	0.562222	-1.20303	0.00961963	-1.57813
A_55_P2170813	Pkig	protein kinase inhibitor, gamma	18769	0.511458	-1.21764	0.159593	-1.34788	0	-1.68988
A_51_P151732	Pkp1	plakophilin 1	18772	0.45792	1.35422	0.0988131	1.63525	0.0294786	1.70447
A_55_P2119257	Serpine1	serine (or cysteine) peptidase inhibitor, clade E, member 1	18787	0	2.85845	0	3.91953	0	5.04648
A_55_P2004867	Serpinb2	serine (or cysteine) peptidase inhibitor, clade B, member 2	18788	0.00547599	2.20688	0	2.43192	0	2.58637
A_52_P409833	Plat	plasminogen activator, tissue	18791	0	-1.58298	0	-1.62345	0.00548105	-1.48016
A_52_P681310	Plaur	plasminogen activator, urokinase receptor	18793	0.522543	1.31616	0.0115379	1.89376	0	2.11986
A_55_P2173313	Plcb1	phospholipase C, beta 1	18795	0.0964089	-1.54919	0.0388276	-1.63099	0.0462117	-1.56971
A_55_P1980730	Plcb1	phospholipase C, beta 1	18795	0.0704901	-1.3631	0.00840014	-1.53662	0.0126339	-1.44481
A_51_P284665	Plcb1	phospholipase C, beta 1	18795	0.0469768	-1.90757	0.0187534	-2.05552	0.0132082	-1.97166
A_55_P2117146	Pa2g4	proliferation-associated 2G4	18813	0.236461	1.27055	0.0517815	1.36406	0	1.52874
A_51_P320304	Plod1	procollagen-lysine, 2-oxoglutarate 5-dioxygenase 1	18822	0.258498	-1.46914	0.210655	-1.48603	0.0424731	-1.64679
A_55_P2160094	Plscr2	phospholipid scramblase 2	18828	0.00945853	-1.75513	0.0504096	-1.58258	0	-2.39247
A_51_P229602	Plxna2	plexin A2	18845	0.264459	1.40993	0.430823	1.3024	0.0187632	1.68287
A_55_P2040170	Pmp22	peripheral myelin protein 22	18858	0	-2.18776	0	-2.29715	0	-2.4546
A_55_P2131920	Prrx1	paired related homeobox 1	18933	0.408989	-1.29219	0.311643	-1.31862	0.00120392	-1.72706
A_55_P2131915	Prrx1	paired related homeobox 1	18933	0.464907	-1.27758	0.286852	-1.34458	0.0346127	-1.51834
A_51_P383991	40790	septin 4	18952	0.547697	-1.25408	0.0153152	-1.74338	0.00548105	-1.70089
A_55_P2367250	Pou4f1	POU domain, class 4, transcription factor 1	18996	0.295861	1.24888	0.399423	1.20417	0.00120392	1.52528
A_55_P2236291	Ppap2a	phosphatidic acid phosphatase type 2A	19012	0.303203	-1.36466	0.0179814	-1.64337	0.00392618	-1.81999
A_55_P2024555	Ppap2a	phosphatidic acid phosphatase type 2A	19012	0.596576	-1.4438	0.00612497	-2.8253	0.213571	-1.71289
A_55_P2170309	Ppfibp2	PTPRF interacting protein, binding protein 2 (liprin beta 2)	19024	0	-2.40464	0	-2.4531	0	-2.90972
A_51_P230439	Ppfibp2	PTPRF interacting protein, binding protein 2 (liprin beta 2)	19024	0	-2.58791	0	-2.8763	0	-3.954
A_51_P359636	Lgals3bp	lectin, galactoside-binding, soluble, 3 binding protein	19039	0.763987	-1.15501	0.0338225	-1.6753	0.0424731	-1.58295
A_51_P273433	Prkg2	protein kinase, cGMP-dependent, type II	19092	0.0225034	1.66075	0.00351437	1.86198	0.00831301	1.74515
A_55_P2074836	Mapk8ip1	mitogen-activated protein kinase 8 interacting protein 1	19099	0.00945853	-1.36712	0	-1.64988	0	-1.73464
A_51_P179864	Prkx	protein kinase, X-linked	19108	0	1.52655	0.00351437	1.49209	0	1.58402
A_51_P382152	Procr	protein C receptor, endothelial	19124	0	1.87917	0	2.14971	0	2.20779
A_51_P393426	Pros1	protein S (alpha)	19128	0.779595	-1.14012	0.155843	-1.46467	0.0126339	-1.6868
A_51_P477682	Prss12	protease, serine, 12 neurotrypsin (motopsin)	19142	0.0319827	-1.83604	0.00612497	-2.09237	0.0114048	-1.90812
A_55_P2036280	Psen2	presenilin 2	19165	0.00755478	-1.51021	0.384533	-1.23163	0.00762602	-1.51011
A_51_P101196	Psme1	proteasome (prosome, macropain) 28 subunit, alpha	19186	0.143185	-1.31107	0.00612497	-1.52717	0.00548105	-1.48105
A_51_P511315	Pstpip1	proline-serine-threonine phosphatase-interacting protein 1	19200	0.576111	-1.23671	0.257036	-1.3643	0.0433722	-1.50902
A_51_P254855	Ptgs2	prostaglandin-endoperoxide synthase 2	19225	0	2.50245	0	2.9197	0	2.58193
A_55_P2090633	Ptp4a1	protein tyrosine phosphatase 4a1	19243	0.0976325	1.46573	0.0134812	1.63824	0.0160832	1.56581
A_55_P2040295	Ptp4a1	protein tyrosine phosphatase 4a1	19243	0.0214679	1.71111	0.00612497	1.82608	0.0237871	1.62905
A_55_P1990780	Ptp4a1	protein tyrosine phosphatase 4a1	19243	0.0516016	1.51475	0.0153152	1.58971	0	1.70342
A_55_P2172999	Ptpn13	protein tyrosine phosphatase, non-receptor type 13	19249	0.00313783	-1.61581	0	-2.09132	0	-1.86668
A_55_P2069485	Ptpn13	protein tyrosine phosphatase, non-receptor type 13	19249	0	-1.96528	0	-2.34372	0	-2.41034
A_55_P2074801	Ptpn14	protein tyrosine phosphatase, non-receptor type 14	19250	0.0872132	1.37402	0.0809157	1.38409	0.00310986	1.54171
A_51_P430900	Dusp1	dual specificity phosphatase 1	19252	0.0351958	1.98567	0.040854	1.98375	0.0247723	1.955
A_55_P2227335	Ptpre	protein tyrosine phosphatase, receptor type, E	19267	0.231248	1.37229	0.231577	1.35915	0.0102345	1.57594
A_55_P1992104	Ptprj	protein tyrosine phosphatase, receptor type, J	19271	0.0170744	-1.68037	0.00198877	-1.8601	0	-1.7968
A_51_P237752	Ptrf	polymerase I and transcript release factor	19285	0.0658944	-1.40619	0.0293495	-1.44034	0.00548105	-1.51834
A_55_P2051254	Pvt1	plasmacytoma variant translocation 1	19296	0.445344	1.37655	0.0187534	1.91461	0.00762602	1.8583
A_51_P138760	Abcd4	ATP-binding cassette, sub-family D (ALD), member 4	19300	0.254332	-1.29852	0.022746	-1.50997	0.00472474	-1.54011
A_55_P1956557	Rab3a	RAB3A, member RAS oncogene family	19339	0	-1.78026	0	-2.168	0	-2.0663
A_52_P432919	Rab3d	RAB3D, member RAS oncogene family	19340	0	-1.76711	0	-2.07455	0	-2.19316
A_51_P258620	Rab4b	RAB4B, member RAS oncogene family	19342	0.212968	-1.49127	0.0858963	-1.62813	0.00472474	-1.95779
A_66_P108792	Rad1	RAD1 homolog (S, pombe)	19355	0	1.49191	0	1.60078	0	1.89372
A_51_P105017	Rad52	RAD52 homolog (S, cerevisiae)	19365	0.20424	1.22666	0.00489719	1.42364	0	1.60158
A_51_P281024	Rad9	RAD9 homolog (S, pombe)	19367	0.00313783	1.49433	0	2.00007	0	2.20573
A_55_P2097448	Rbpms	RNA binding protein gene with multiple splicing	19663	0.0141636	1.58108	0.336986	1.27757	0.478958	1.2028
A_66_P139267	Rbpj	recombination signal binding protein for immunoglobulin kappa J region	19664	0.0445705	1.5363	0.0179814	1.6313	0.00695456	1.6079
A_55_P2022524	Rbpj	recombination signal binding protein for immunoglobulin kappa J region	19664	0.0419451	1.46335	0.0356892	1.50186	0	1.74725
A_51_P305437	Rcn1	reticulocalbin 1	19672	0.719706	-1.17446	0.0498885	-1.61872	0.00897819	-1.68913
A_55_P1974288	Rela	v-rel reticuloendotheliosis viral oncogene homolog A (avian)	19697	0.0451626	1.46245	0.185303	1.33785	0.00120392	1.68396
A_51_P249286	Rgs16	regulator of G-protein signaling 16	19734	0	2.22247	0	2.55372	0	2.61657
A_55_P2001048	Rom1	rod outer segment membrane protein 1	19881	0.0872132	-1.34611	0.00727312	-1.4754	0	-1.57907
A_51_P112557	Polr1c	polymerase (RNA) I polypeptide C	20016	0.633147	1.23152	0.0249979	1.6929	0.153934	1.43071
A_51_P284823	Polr1b	polymerase (RNA) I polypeptide B	20017	0.0141636	1.67025	0.00612497	1.71908	0	1.87451
A_51_P159352	Sub1	SUB1 homolog (S, cerevisiae)	20024	0.592141	-1.22717	0.00198877	-1.88068	0.0304128	-1.5446
A_55_P1989328	Rps12	ribosomal protein S12	20042	0.827809	1.1045	0.00727312	1.77794	0.222923	1.35551
A_55_P2020128	Dhrs3	dehydrogenase/reductase (SDR family) member 3	20148	0	-2.1004	0	-2.13199	0	-2.18982
A_55_P2369474	Nr1h4	nuclear receptor subfamily 1, group H, member 4	20186	0.00313783	-1.83622	0.126085	-1.51829	0.00222116	-1.87546
A_51_P468456	S100a3	S100 calcium binding protein A3	20197	0.00755478	1.95041	0.0517815	1.76597	0.00310986	2.00375
A_55_P2417569	Prrx2	paired related homeobox 2	20204	0.00547599	-1.778	0.00612497	-1.89084	0	-2.71326
A_55_P1972257	Sars	seryl-aminoacyl-tRNA synthetase	20226	0	1.64252	0	1.80738	0	2.01396
A_52_P682382	Scd1	stearoyl-Coenzyme A desaturase 1	20249	0.488666	-1.36396	0.178314	-1.5616	0.00222116	-2.07583
A_51_P129464	Scd2	stearoyl-Coenzyme A desaturase 2	20250	0.214618	-1.88432	0.297247	-1.74243	0	-2.86295
A_55_P1970670	Scp2	sterol carrier protein 2, liver	20280	0.00547599	-1.43413	0	-1.63357	0	-1.84851
A_51_P444052	Scp2	sterol carrier protein 2, liver	20280	0.00945853	-1.51383	0	-1.7865	0	-1.79972
A_51_P286737	Ccl2	chemokine (C-C motif) ligand 2	20296	0.97261	1.03435	0.592363	-1.40051	0.0481166	-2.10717
A_52_P638459	Ccl5	chemokine (C-C motif) ligand 5	20304	0	2.95916	0	2.72134	0	3.38184
A_51_P196925	Cx3cl1	chemokine (C-X3-C motif) ligand 1	20312	0	-2.35183	0	-2.42231	0	-2.32907
A_55_P1966204	Cxcl12	chemokine (C-X-C motif) ligand 12	20315	0.183133	-1.61258	0.00351437	-2.34422	0	-3.04344
A_51_P172502	Cxcl12	chemokine (C-X-C motif) ligand 12	20315	0.26565	-1.36769	0.339764	-1.31439	0.0449868	-1.50174
A_55_P2171463	Nptn	neuroplastin	20320	0.0756056	-1.33099	0.0432228	-1.35618	0	-1.67802
A_55_P2171459	Nptn	neuroplastin	20320	0.00313783	-1.63377	0.0162321	-1.55221	0.00472474	-1.63507
A_55_P2055123	Frrs1	ferric-chelate reductase 1	20321	0.416645	1.27323	0.0554667	1.4947	0.00310986	1.65463
A_55_P1953301	Sord	sorbitol dehydrogenase	20322	0.201718	-1.31439	0.0144735	-1.51099	0.0346127	-1.4046
A_51_P277336	Sdpr	serum deprivation response	20324	0	-1.86348	0.00198877	-1.88015	0	-1.96134
A_52_P72839	Sec23a	SEC23A (S, cerevisiae)	20334	0.0351958	-1.42854	0.00198877	-1.59798	0	-1.86573
A_55_P2155421	Sec61g	SEC61, gamma subunit	20335	0.0141636	-1.84405	0.59931	-1.23316	0.02429	-1.68703
A_51_P350403	Exoc4	exocyst complex component 4	20336	0.374268	-1.25051	0.0257246	-1.48375	0.00897819	-1.50737
A_55_P2143025	Sema3c	sema domain, immunoglobulin domain (Ig), short basic domain, secreted, (semaphorin) 3C	20348	0.182118	-1.44266	0.0305553	-1.64983	0	-2.02494
A_55_P1998442	Sema3f	sema domain, immunoglobulin domain (Ig), short basic domain, secreted, (semaphorin) 3F	20350	0.0236544	-1.36644	0	-1.65279	0	-1.79894
A_55_P2249849	Sema6a	sema domain, transmembrane domain (TM), and cytoplasmic domain, (semaphorin) 6A	20358	0.158993	-1.57688	0.0796251	-1.67473	0.0276061	-1.73574
A_51_P470328	Sepp1	selenoprotein P, plasma, 1	20363	0.0272556	-1.53632	0	-1.91979	0	-2.40582
A_51_P417016	Srsf3	serine/arginine-rich splicing factor 3	20383	0.198686	-1.30849	0.0463258	-1.41552	0.00120392	-1.56917
A_55_P2039416	Sgk1	serum/glucocorticoid regulated kinase 1	20393	0	1.81292	0	2.11862	0	2.02046
A_55_P1984730	Sgpl1	sphingosine phosphate lyase 1	20397	0.558764	1.26566	0.784509	1.12957	0.0262358	1.62929
A_55_P2053374	Sorbs1	sorbin and SH3 domain containing 1	20411	0.0469768	1.54192	0.00351437	1.69575	0	2.18969
A_55_P1975430	St3gal3	ST3 beta-galactoside alpha-2,3-sialyltransferase 3	20441	0.0225034	-1.37391	0	-1.5718	0	-1.65144
A_51_P301804	St3gal1	ST3 beta-galactoside alpha-2,3-sialyltransferase 1	20442	0.454488	-1.34407	0.431138	-1.33084	0.00120392	-1.9524
A_52_P108850	St8sia1	ST8 alpha-N-acetyl-neuraminide alpha-2,8-sialyltransferase 1	20449	0.00547599	-2.41926	0	-2.67177	0	-4.21055
A_51_P483473	St3gal5	ST3 beta-galactoside alpha-2,3-sialyltransferase 5	20454	0	-1.63146	0	-1.73698	0	-2.21319
A_55_P2133840	Sipa1	signal-induced proliferation associated gene 1	20469	0.0996872	-1.28306	0.022746	-1.36041	0	-1.50832
A_51_P219385	Six5	sine oculis-related homeobox 5 homolog (Drosophila)	20475	0.0156117	-1.57624	0	-1.73556	0.00472474	-1.61893
A_51_P502152	Slc19a1	solute carrier family 19 (sodium/hydrogen exchanger), member 1	20509	0	1.64086	0	1.93519	0	1.95231
A_51_P268697	Slc1a3	solute carrier family 1 (glial high affinity glutamate transporter), member 3	20512	0	-2.52765	0	-2.71252	0	-3.03368
A_55_P2115582	Slc20a1	solute carrier family 20, member 1	20515	0.103814	1.34234	0	1.6157	0	1.8863
A_51_P301809	Slit3	slit homolog 3 (Drosophila)	20564	0.122804	-1.48879	0.00489719	-1.89139	0	-2.38319
A_55_P1984622	Smarcc1	SWI/SNF related, matrix associated, actin dependent regulator of chromatin, subfamily c, member 1	20588	0.814901	1.102	0.35962	1.28728	0.00762602	1.59588
A_55_P1975396	Ighmbp2	immunoglobulin mu binding protein 2	20589	0	1.42988	0	1.4676	0	1.76974
A_55_P2048848	Smn1	survival motor neuron 1	20595	0.285562	1.18643	0.0234609	1.31247	0	1.50922
A_51_P429209	Smpd1	sphingomyelin phosphodiesterase 1, acid lysosomal	20597	0.475415	-1.19773	0.00198877	-1.59711	0.00624451	-1.5089
A_51_P290576	Plk2	polo-like kinase 2 (Drosophila)	20620	0.0445705	1.75799	0	2.76443	0	2.58471
A_55_P2077558	Sod3	superoxide dismutase 3, extracellular	20657	0.888267	1.05534	0.355397	-1.24445	0.00392618	-1.60072
A_52_P590396	Sort1	sortilin 1	20661	0.145387	-1.51091	0.071404	-1.58671	0.0108404	-1.70763
A_51_P371152	Sos2	son of sevenless homolog 2 (Drosophila)	20663	0.111001	1.32763	0.00840014	1.50717	0.00472474	1.47346
A_66_P115541	Sox12	SRY-box containing gene 12	20667	0.611615	-1.1826	0.127843	-1.37003	0.00310986	-1.61766
A_55_P2131899	Sox4	SRY-box containing gene 4	20677	0.229229	1.7012	0.224432	1.68339	0.0285893	2.00201
A_55_P2121613	Sox4	SRY-box containing gene 4	20677	0.0623326	1.66774	0.00489719	1.94151	0.00222116	1.9947
A_52_P214630	Sox9	SRY-box containing gene 9	20682	0.0650274	-1.48189	0.106782	-1.42801	0.0137834	-1.53975
A_55_P2046807	Sparc	secreted acidic cysteine rich glycoprotein	20692	0.147043	-1.41253	0.00727312	-1.71455	0	-1.95203
A_55_P2186005	Sphk1	sphingosine kinase 1	20698	0.00547599	2.0754	0.0311746	1.75981	0.00222116	2.00725
A_51_P501248	Sphk1	sphingosine kinase 1	20698	0	2.12208	0	2.08133	0	2.05468
A_66_P100165	Serpini1	serine (or cysteine) peptidase inhibitor, clade I, member 1	20713	0.220316	-1.24189	0.153211	-1.26486	0	-1.50048
A_55_P2050508	Spna1	spectrin alpha 1	20739	0	-2.0256	0	-1.99264	0.00120392	-1.89213
A_51_P501069	Spna1	spectrin alpha 1	20739	0	-1.83901	0	-1.78216	0	-1.7897
A_55_P2081223	Spnb2	spectrin beta 2	20742	0.300659	-1.36181	0.0343261	-1.61434	0.166924	-1.37758
A_55_P2085142	Spp1	secreted phosphoprotein 1	20750	0.0490436	1.99431	0.0710757	1.94447	0.519491	1.35955
A_66_P138462	Sprr2h	small proline-rich protein 2H	20762	0.0214679	2.12964	0	3.36901	0	4.99966
A_55_P1975185	Sqle	squalene epoxidase	20775	0.407639	-1.50311	0.144772	-1.73617	0.00762602	-2.23647
A_51_P319453	Zfp143	zinc finger protein 143	20841	0.0297858	1.63027	0.109974	1.47139	0.0217727	1.55222
A_51_P201480	Stat3	signal transducer and activator of transcription 3	20848	0.139619	-1.37263	0.434958	-1.23101	0.00961963	-1.5367
A_51_P383140	Slk	STE20-like kinase (yeast)	20874	0.00313783	1.512	0	1.77093	0	1.72007
A_55_P2171658	Stx3	syntaxin 3	20908	0	1.65592	0	1.78729	0	1.81707
A_51_P100298	Stx3	syntaxin 3	20908	0.0248971	1.47562	0.00489719	1.59298	0.00548105	1.50299
A_51_P115326	Surf4	surfeit gene 4	20932	0.0787583	-1.37575	0.119024	-1.33915	0	-1.74107
A_51_P278994	Swap70	SWA-70 protein	20947	0.130757	1.53772	0.040854	1.68198	0.00120392	1.87098
A_55_P2149763	Tapbp	TAP binding protein	21356	0.0225034	-1.56683	0	-2.22176	0	-2.36185
A_51_P448664	Tbxas1	thromboxane A synthase 1, platelet	21391	0.0170744	1.74325	0.182433	1.44938	0.0457934	1.57427
A_55_P2054420	Tcf4	transcription factor 4	21413	0.00547599	-1.47327	0	-1.50988	0	-1.56885
A_55_P1997898	Tcfeb	transcription factor EB	21425	0.0185793	-1.66088	0	-1.94315	0.00120392	-2.09665
A_55_P1958245	Tcof1	Treacher Collins Franceschetti syndrome 1, homolog	21453	0.887334	1.06564	0.0668264	1.51865	0.0321343	1.5267
A_55_P2076846	Tead2	TEA domain family member 2	21677	0.541448	1.28695	0.0204574	1.77938	0.0683683	1.53639
A_55_P1979893	Tef	thyrotroph embryonic factor	21685	0.0437529	-1.81481	0.334458	-1.43547	0.046946	-1.69373
A_66_P115323	Cirh1a	cirrhosis, autosomal recessive 1A (human)	21771	0	1.87163	0	1.81351	0	2.19376
A_55_P2000127	Tgfb1i1	transforming growth factor beta 1 induced transcript 1	21804	0.216997	1.42596	0.346316	1.33561	0.0307972	1.58978
A_55_P2160686	Tsc22d1	TSC22 domain family, member 1	21807	0.252414	-1.37072	0.0890143	-1.47984	0.0108404	-1.60153
A_51_P341918	Tsc22d1	TSC22 domain family, member 1	21807	0.600868	-1.17928	0.00612497	-1.5659	0.00695456	-1.54428
A_65_P10913	Tgfb2	transforming growth factor, beta 2	21808	0	-1.67801	0	-2.28534	0	-3.41172
A_51_P317640	Tgfb2	transforming growth factor, beta 2	21808	0	-1.92487	0	-2.3502	0	-2.64643
A_51_P124748	Tgfb3	transforming growth factor, beta 3	21809	0.00313783	-1.39925	0	-1.8854	0	-2.66908
A_65_P16059	Tgfbr3	transforming growth factor, beta receptor III	21814	0	-1.99337	0.00198877	-2.34246	0	-2.78088
A_55_P2092526	Tgif1	TGFB-induced factor homeobox 1	21815	0	1.96003	0	2.27197	0	2.47584
A_55_P2034110	Tgm2	transglutaminase 2, C polypeptide	21817	0	-1.71799	0	-1.99448	0	-1.77568
A_52_P220879	Tgm2	transglutaminase 2, C polypeptide	21817	0	-2.2255	0	-2.53788	0	-2.04537
A_55_P2136657	Thbs3	thrombospondin 3	21827	0.310187	-1.42046	0.00727312	-2.04949	0.00222116	-1.8428
A_55_P2063465	Thbs3	thrombospondin 3	21827	0.0678014	-1.45621	0.00727312	-1.68587	0.00120392	-1.91198
A_66_P102879	Thra	thyroid hormone receptor alpha	21833	0.224066	-1.36058	0.0286913	-1.56415	0.0346127	-1.47678
A_51_P475995	Thra	thyroid hormone receptor alpha	21833	0.114514	-1.43828	0.0153152	-1.63838	0.00472474	-1.66154
A_52_P877015	Thrb	thyroid hormone receptor beta	21834	0.131686	-1.3282	0.00612497	-1.54595	0.00222116	-1.67242
A_52_P532559	Thrb	thyroid hormone receptor beta	21834	0	-1.872	0	-1.7768	0	-2.02029
A_55_P2032388	Trim24	tripartite motif-containing 24	21848	0.0272556	1.67159	0.83741	1.09922	0.96335	1.02198
A_52_P679101	Tjp2	tight junction protein 2	21873	0.061741	1.38434	0.00840014	1.53122	0	1.94757
A_52_P330694	Tle1	transducin-like enhancer of split 1, homolog of Drosophila E(spl)	21885	0.1227	1.56962	0.0105996	1.87811	0.00624451	1.85884
A_55_P2185543	Tle2	transducin-like enhancer of split 2, homolog of Drosophila E(spl)	21886	0.0837561	-1.45029	0.0125116	-1.60896	0.00472474	-1.60991
A_55_P2083629	Tle2	transducin-like enhancer of split 2, homolog of Drosophila E(spl)	21886	0	-2.1916	0	-2.2838	0.00392618	-2.16084
A_55_P1956973	Tln1	talin 1	21894	0.155411	-1.25525	0.00489719	-1.4149	0	-1.60315
A_55_P2053838	Tnfaip3	tumor necrosis factor, alpha-induced protein 3	21929	0.0248971	1.65013	0.0105996	1.75535	0	2.01897
A_55_P2147081	Tnfaip6	tumor necrosis factor alpha induced protein 6	21930	0.44456	1.45258	0.0234609	2.07161	0.126489	1.64606
A_52_P192426	Tnfrsf1a	tumor necrosis factor receptor superfamily, member 1a	21937	0.125476	-1.32041	0.312017	-1.23395	0.00120392	-1.51829
A_66_P133328	Tpd52	tumor protein D52	21985	0.779834	1.13432	0.038212	1.61739	0.28571	1.32417
A_55_P1988424	Tpi1	triosephosphate isomerase 1	21991	0.278541	-1.41952	0.161777	-1.48379	0.0132082	-1.73281
A_51_P433824	Tpi1	triosephosphate isomerase 1	21991	0.69763	-1.1442	0.0589885	-1.43338	0.00120392	-1.66627
A_52_P624149	Hsp90b1	heat shock protein 90, beta (Grp94), member 1	22027	0.0572487	-1.62542	0.0293495	-1.70575	0	-2.12915
A_55_P2088995	Plscr1	phospholipid scramblase 1	22038	0.272206	-1.24946	0.0331113	-1.38811	0	-1.74603
A_51_P229676	Plscr1	phospholipid scramblase 1	22038	0.856464	-1.05632	0.210749	-1.24544	0.00222116	-1.5086
A_55_P2037585	Trf	transferrin	22041	0	-3.98697	0	-4.03777	0	-5.64375
A_55_P2037584	Trf	transferrin	22041	0	-2.92389	0	-4.08946	0	-5.66672
A_52_P228236	Tfrc	transferrin receptor	22042	0.268764	1.38306	0.187296	1.42419	0.0420491	1.5489
A_52_P134639	Tgoln2	trans-golgi network protein 2	22135	0.0378811	1.52623	0.22776	1.347	0.0346127	1.47475
A_52_P20906	Twist1	twist homolog 1 (Drosophila)	22160	0.272206	-1.4929	0.141842	-1.60556	0.0108404	-1.84374
A_55_P2143075	Ubc	ubiquitin C	22190	0.4688	1.3587	0.0125116	1.92815	0.15371	1.50519
A_55_P2006236	Ugdh	UDP-glucose dehydrogenase	22235	0.226485	-1.23806	0.00840014	-1.44436	0	-1.51937
A_55_P2185273	Umps	uridine monophosphate synthetase	22247	0.0644738	1.38388	0	1.66128	0.00120392	1.64391
A_55_P1988368	Upp1	uridine phosphorylase 1	22271	0.0698933	1.53189	0.0324811	1.60483	0	1.90837
A_52_P301495	Vamp2	vesicle-associated membrane protein 2	22318	0.219221	-1.47651	0.0220231	-1.80652	0.0176746	-1.78028
A_51_P210956	Vcam1	vascular cell adhesion molecule 1	22329	0.0508152	-1.43871	0.0257246	-1.48462	0	-1.68617
A_52_P334562	Vdr	vitamin D receptor	22337	0.853983	-1.08895	0.188003	-1.41214	0.00548105	-1.6942
A_52_P638895	Vegfa	vascular endothelial growth factor A	22339	0.443863	1.31227	0.583867	1.22234	0.0276061	1.60481
A_52_P249424	Vegfa	vascular endothelial growth factor A	22339	0.0469768	1.54114	0.261741	1.34627	0.00897819	1.63445
A_55_P1972275	Wars	tryptophanyl-tRNA synthetase	22375	0.384876	1.22175	0.0507669	1.38926	0.00392618	1.50247
A_51_P160372	Wbp1	WW domain binding protein 1	22377	0	-1.3948	0	-1.52756	0	-1.73531
A_51_P415220	Zmat3	zinc finger matrin type 3	22401	0.7403	1.13542	0.0220231	1.57196	0.0102345	1.57198
A_55_P2121936	Wiz	widely-interspaced zinc finger motifs	22404	0.0767993	1.25483	0.0115379	1.35632	0	1.50164
A_55_P2219765	Wnt5a	wingless-related MMTV integration site 5A	22418	0.0156117	-1.67337	0.057024	-1.53116	0.00120392	-1.8092
A_51_P392705	Xpc	xeroderma pigmentosum, complementation group C	22591	0.299112	1.23662	0.101608	1.3156	0.00120392	1.55281
A_51_P473219	Siae	sialic acid acetylesterase	22619	0.0170744	-1.36456	0	-1.51205	0	-1.52822
A_55_P1988273	Rnf103	ring finger protein 103	22644	0.240109	1.29771	0.120727	1.3604	0.00392618	1.52785
A_55_P2159895	Zfp52	zinc finger protein 52	22710	0.388838	1.33955	0.0286913	1.68471	0.00310986	1.81721
A_55_P2113066	Zkscan5	zinc finger with KRAB and SCAN domains 5	22757	0.526982	1.24236	0.0257246	1.5898	0.0176746	1.56948
A_66_P122551	Ikzf2	IKAROS family zinc finger 2	22779	0.00313783	-1.8301	0.214373	-1.39877	0.02429	-1.5694
A_55_P2103596	Slc30a4	solute carrier family 30 (zinc transporter), member 4	22785	0.0341089	1.98586	0	3.55653	0.00222116	2.33045
A_52_P533198	Dnajc2	DnaJ (Hsp40) homolog, subfamily C, member 2	22791	0.627064	1.23312	0.0437317	1.6453	0.106897	1.46423
A_55_P2016852	Zyx	zyxin	22793	0.0225034	1.43848	0.00351437	1.55556	0	1.81868
A_51_P282144	Adam23	a disintegrin and metallopeptidase domain 23	23792	0.275625	-1.26963	0.0212677	-1.46843	0	-1.73924
A_55_P1956918	Adamts5	a disintegrin-like and metallopeptidase (reprolysin type) with thrombospondin type 1 motif, 5 (aggrecanase-2)	23794	0	-2.77246	0	-2.35507	0	-3.2445
A_55_P2023523	Aloxe3	arachidonate lipoxygenase 3	23801	0.125763	1.38652	0.0926	1.40412	0	1.88588
A_52_P556290	Arih1	ariadne ubiquitin-conjugating enzyme E2 binding protein homolog 1 (Drosophila)	23806	0.58067	1.17893	0	1.72171	0.00120392	1.68358
A_51_P167971	Bace1	beta-site APP cleaving enzyme 1	23821	0	-1.85572	0	-2.42654	0	-2.24465
A_51_P451346	Klf6	Kruppel-like factor 6	23849	0.851177	1.11854	0.0862928	1.70107	0.0257448	1.79332
A_55_P1984745	Pappa2	pappalysin 2	23850	0.583494	-1.17959	0.149091	-1.32742	0.00548105	-1.52825
A_52_P658122	Ets2	E26 avian leukemia oncogene 2, 3' domain	23872	0	1.62247	0	1.69472	0	1.71382
A_55_P1960735	Gdf15	growth differentiation factor 15	23886	0	2.26336	0	2.40649	0	2.33737
A_52_P481957	Grem1	gremlin 1	23892	0	2.47517	0	2.42155	0	2.51786
A_55_P2096187	Hax1	HCLS1 associated X-1	23897	0.0272556	1.48545	0.113068	1.3611	0	1.78818
A_55_P1966790	Impdh2	inosine 5'-phosphate dehydrogenase 2	23918	0.0126585	1.6344	0.324634	1.30588	0.264032	1.3
A_51_P164207	Mta2	metastasis-associated gene family, member 2	23942	0.23263	1.3533	0.317383	1.30459	0.0171243	1.53667
A_55_P2013188	Dnajb6	DnaJ (Hsp40) homolog, subfamily B, member 6	23950	0.20905	1.31179	0.0115379	1.57411	0.00222116	1.57601
A_52_P574668	Nt5e	5' nucleotidase, ecto	23959	0.00313783	1.68102	0.0604863	1.45141	0.00624451	1.55164
A_55_P2022748	Odz3	odd Oz/ten-m homolog 3 (Drosophila)	23965	0.00945853	-1.74706	0.308243	-1.35889	0.0566731	-1.51907
A_55_P2022743	Odz3	odd Oz/ten-m homolog 3 (Drosophila)	23965	0.118594	-1.42457	0.0770608	-1.47658	0.00961963	-1.59469
A_55_P1962901	Osr1	odd-skipped related 1 (Drosophila)	23967	0.00755478	1.74806	0.0770608	1.51308	0.0232791	1.59739
A_51_P196127	Papss1	3'-phosphoadenosine 5'-phosphosulfate synthase 1	23971	0	-1.79718	0	-1.92507	0	-2.25663
A_55_P2167776	Peci	peroxisomal delta3, delta2-enoyl-Coenzyme A isomerase	23986	0.405433	-1.25639	0.101217	-1.409	0.0143822	-1.50507
A_55_P2036240	Peci	peroxisomal delta3, delta2-enoyl-Coenzyme A isomerase	23986	0.18525	1.62856	0.100488	1.74262	0.0102345	2.00653
A_55_P2000683	Peci	peroxisomal delta3, delta2-enoyl-Coenzyme A isomerase	23986	0.142718	-1.40782	0.0170711	-1.60231	0.0285893	-1.51492
A_55_P2305294	Ptpn21	protein tyrosine phosphatase, non-receptor type 21	24000	0.123353	1.36145	0.0854187	1.38918	0.00310986	1.58012
A_51_P377760	Rnasel	ribonuclease L (2', 5'-oligoisoadenylate synthetase-dependent)	24014	0.565637	-1.2588	0.0204574	-1.71662	0.146358	-1.42306
A_55_P2042823	Sh3bp2	SH3-domain binding protein 2	24055	0.0976325	1.43274	0.145397	1.37462	0	1.67272
A_51_P153013	Gm16516	predicted gene, Gm16516	24082	0.0156117	1.49316	0	1.78433	0.00120392	1.60636
A_52_P596008	Zeb2	zinc finger E-box binding homeobox 2	24136	0.0126585	1.39181	0	1.50761	0	1.58217
A_66_P124817	Ing1	inhibitor of growth family, member 1	26356	0.443807	-1.20228	0.391832	-1.20554	0	-1.57423
A_55_P2061159	Ing1	inhibitor of growth family, member 1	26356	0.0236544	-1.33269	0.0988131	-1.25107	0	-1.50304
A_51_P383399	Aldh1a7	aldehyde dehydrogenase family 1, subfamily A7	26358	0	-2.39694	0	-3.04372	0	-3.00387
A_55_P2057906	Cetn2	centrin 2	26370	0.259832	-1.33343	0.00612497	-1.65247	0	-1.81644
A_55_P1965892	Gnpda1	glucosamine-6-phosphate deaminase 1	26384	0.0976325	1.31514	0.0585033	1.34074	0	1.67426
A_51_P151182	Ifi202b	interferon activated gene 202B	26388	0.40883	-1.60511	0.415347	-1.55982	0.0334288	-2.17986
A_52_P656714	Map3k5	mitogen-activated protein kinase kinase kinase 5	26408	0.00945853	-1.75921	0.00198877	-1.91628	0.00310986	-1.80149
A_52_P204689	Map4k2	mitogen-activated protein kinase kinase kinase kinase 2	26412	0.300659	-1.43465	0.0338225	-1.75622	0.0137834	-1.78649
A_55_P2009086	Creb3l1	cAMP responsive element binding protein 3-like 1	26427	0.0595225	-1.64706	0.0187534	-1.74887	0.00222116	-1.94676
A_51_P396570	Plod2	procollagen lysine, 2-oxoglutarate 5-dioxygenase 2	26432	0.173038	-1.50362	0.239402	-1.43243	0.00762602	-1.78095
A_55_P1967539	Hunk	hormonally upregulated Neu-associated kinase	26559	0.0665745	-1.49222	0.00198877	-1.6999	0.115724	-1.38456
A_55_P1967538	Hunk	hormonally upregulated Neu-associated kinase	26559	0.198686	-1.37892	0.0420427	-1.53614	0.138433	-1.36064
A_66_P131398	Ror2	receptor tyrosine kinase-like orphan receptor 2	26564	0.584179	1.22935	0.0249979	1.62613	0.0114048	1.6224
A_52_P368057	Slc7a11	solute carrier family 7 (cationic amino acid transporter, y+ system), member 11	26570	0.00755478	1.80311	0.00351437	1.88421	0.0996592	1.46455
A_51_P224983	Cln8	ceroid-lipofuscinosis, neuronal 8	26889	0.00547599	1.38872	0	1.45998	0	1.53202
A_51_P312997	Zfp346	zinc finger protein 346	26919	0.272206	1.29119	0.0257246	1.49135	0	1.77086
A_51_P502150	Slc9a3r1	solute carrier family 9 (sodium/hydrogen exchanger), member 3 regulator 1	26941	0.0170744	-2.13132	0.0257246	-2.05879	0	-2.58384
A_51_P140742	Islr	immunoglobulin superfamily containing leucine-rich repeat	26968	0	-2.6526	0	-3.07957	0	-3.13064
A_51_P242414	Micall1	microtubule associated monoxygenase, calponin and LIM domain containing -like 1	27008	0.0185793	1.93069	0.169382	1.59307	0.00392618	2.04357
A_51_P342926	Omd	osteomodulin	27047	0.0126585	-1.48361	0.00198877	-1.6237	0.00222116	-1.53246
A_55_P1959748	Asns	asparagine synthetase	27053	0.372554	1.52611	0	2.61022	0.0217727	2.01212
A_55_P2050622	Sh3d19	SH3 domain protein D19	27059	0.298701	-1.22577	0.0457303	-1.35057	0	-1.85155
A_51_P241861	Tcirg1	T-cell, immune regulator 1, ATPase, H+ transporting, lysosomal V0 protein A3	27060	0.250877	-1.40267	0.0179814	-1.68008	0.0808166	-1.46703
A_55_P1958007	Ddx24	DEAD (Asp-Glu-Ala-Asp) box polypeptide 24	27225	0.573931	1.28735	0.0125116	1.92276	0.172445	1.45839
A_55_P2099358	Cars	cysteinyl-tRNA synthetase	27267	0.0308639	1.4703	0.00947148	1.55876	0.0227586	1.43862
A_51_P131408	Tnfrsf12a	tumor necrosis factor receptor superfamily, member 12a	27279	0	2.05384	0	2.32717	0	2.11671
A_55_P1988623	Add3	adducin 3 (gamma)	27360	0	-1.59865	0	-1.7101	0	-2.06466
A_55_P2047673	Srr	serine racemase	27364	0.0308639	-1.34034	0	-1.65691	0	-1.6141
A_55_P2122555	Csnk1e	casein kinase 1, epsilon	27373	0.41509	1.31567	0.421249	1.29096	0.0407977	1.53913
A_55_P2122546	Csnk1e	casein kinase 1, epsilon	27373	0.0156117	1.44321	0.00489719	1.56247	0	1.55839
A_55_P2179020	Mrpl15	mitochondrial ribosomal protein L15	27395	0.497887	1.23954	0.00612497	1.6365	0.00120392	1.77915
A_66_P120125	D0H4S114	DNA segment, human D4S114	27528	0.0837561	-1.62669	0	-2.75572	0	-4.00183
A_51_P518163	Rrp9	RRP9, small subunit (SSU) processome component, homolog (yeast)	27966	0.284813	1.41536	0.377495	1.34657	0.0267058	1.65955
A_55_P2131766	D4Wsu53e	DNA segment, Chr 4, Wayne State University 53, expressed	27981	0.0678014	-1.41714	0.0813844	-1.39915	0	-1.63388
A_55_P1959006	Imp4	IMP4, U3 small nucleolar ribonucleoprotein, homolog (yeast)	27993	0.00313783	1.38928	0	1.51113	0	1.60671
A_51_P112677	Mrpl50	mitochondrial ribosomal protein L50	28028	0.763578	1.15219	0.037524	1.67142	0.0733462	1.50788
A_66_P123014	Twistnb	TWIST neighbor	28071	0.0983499	1.42973	0	1.94695	0	1.98169
A_55_P2039479	Twistnb	TWIST neighbor	28071	0.863498	1.07448	0.047501	1.52895	0.140527	1.3627
A_52_P622434	Nop16	NOP16 nucleolar protein homolog (yeast)	28126	0.0812397	1.44537	0.125712	1.39461	0.0213049	1.52035
A_55_P2152592	Agpat3	1-acylglycerol-3-phosphate O-acyltransferase 3	28169	0.00755478	-1.33906	0.0234609	-1.30259	0	-1.60371
A_55_P2175692	Reep3	receptor accessory protein 3	28193	0.492463	1.23538	0.0635885	1.44919	0	1.73475
A_55_P2164909	D10Jhu81e	DNA segment, Chr 10, Johns Hopkins University 81 expressed	28295	0.0361263	-1.3645	0.00727312	-1.46004	0	-1.57975
A_55_P1991109	D10Jhu81e	DNA segment, Chr 10, Johns Hopkins University 81 expressed	28295	0	-1.44588	0	-1.55662	0	-1.61481
A_55_P2452384	Mga	MAX gene associated	29808	0.122804	1.36836	0.115324	1.37162	0.00222116	1.59407
A_51_P176352	Ndrg2	N-myc downstream regulated gene 2	29811	0.681253	-1.24665	0.0179814	-1.93528	0	-2.38779
A_51_P127681	Clic4	chloride intracellular channel 4 (mitochondrial)	29876	0.367385	1.36253	0.0212677	1.76628	0.28871	1.3523
A_55_P1964302	Timm8a1	translocase of inner mitochondrial membrane 8 homolog a1 (yeast)	30058	0.433449	1.26935	0.040854	1.53266	0.124197	1.3725
A_55_P1952744	Timm8a1	translocase of inner mitochondrial membrane 8 homolog a1 (yeast)	30058	0.810473	1.16094	0.0144735	2.09203	0.00310986	2.21261
A_55_P1957004	Timm10	translocase of inner mitochondrial membrane 10 homolog (yeast)	30059	0	1.73832	0	1.82924	0	2.08713
A_55_P1957003	Timm10	translocase of inner mitochondrial membrane 10 homolog (yeast)	30059	0	1.77527	0	1.96578	0	2.13347
A_55_P2098558	Slc39a1	solute carrier family 39 (zinc transporter), member 1	30791	0.092822	-1.31438	0.00489719	-1.49347	0	-1.58209
A_55_P1991770	Pdlim4	PDZ and LIM domain 4	30794	0.00547599	-2.02313	0	-2.58374	0	-2.30424
A_55_P1974892	Zfp238	zinc finger protein 238	30928	0.0892643	1.4431	0.0538321	1.48917	0	1.74476
A_55_P2002782	Vps26a	vacuolar protein sorting 26 homolog A (yeast)	30930	0	1.40481	0	1.46826	0	1.64942
A_55_P2029046	Fgd3	FYVE, RhoGEF and PH domain containing 3	30938	0.555395	1.29697	0.0144735	1.92536	0.0830637	1.56452
A_66_P119164	Zfp354c	zinc finger protein 354C	30944	0.00313783	-1.70573	0.00198877	-1.60683	0	-1.7719
A_55_P2182412	Adat1	adenosine deaminase, tRNA-specific 1	30947	0.340679	1.37815	0.036288	1.66046	0.00120392	1.93528
A_51_P483544	Aass	aminoadipate-semialdehyde synthase	30956	0.0308639	-2.18555	0	-2.62362	0	-3.3202
A_51_P320614	Txnrd1	thioredoxin reductase 1	50493	0.00313783	1.70455	0	1.91256	0	2.11436
A_52_P315345	Lats2	large tumor suppressor 2	50523	0.00313783	1.50095	0.00198877	1.54417	0	1.84555
A_51_P481693	Ero1l	ERO1-like (S, cerevisiae)	50527	0.704103	1.21561	0.00947148	1.93814	0.126729	1.5189
A_55_P1954086	Postn	periostin, osteoblast specific factor	50706	0.934084	-1.0449	0.227315	-1.41999	0.042895	-1.57842
A_51_P305628	Atp8a2	ATPase, aminophospholipid transporter-like, class I, type 8A, member 2	50769	0.335224	-1.28268	0.0394863	-1.4753	0.00695456	-1.56745
A_55_P2024224	Mapk6	mitogen-activated protein kinase 6	50772	0	1.71042	0	2.15905	0	2.26803
A_55_P1983638	Mapk6	mitogen-activated protein kinase 6	50772	0	2.10686	0	2.021	0	2.44365
A_51_P479808	Mapk6	mitogen-activated protein kinase 6	50772	0	1.89632	0	1.99562	0	2.41887
A_55_P2129437	Ppap2c	phosphatidic acid phosphatase type 2C	50784	0.138608	1.30796	0.00947148	1.5334	0.0481166	1.34101
A_51_P243857	Copb2	coatomer protein complex, subunit beta 2 (beta prime)	50797	0.0806672	-1.36409	0.00947148	-1.50858	0.00222116	-1.50897
A_55_P1982451	Hmgn5	high-mobility group nucleosome binding domain 5	50887	0.58251	-1.23148	0.939839	-1.03956	0.046946	-1.50935
A_55_P2042612	C1s	complement component 1, s subcomponent	50908	0	-2.06319	0	-2.56905	0	-3.06913
A_55_P2015363	C1ra	complement component 1, r subcomponent A	50909	0	-1.8495	0	-2.31123	0	-2.50995
A_51_P384318	C1ra	complement component 1, r subcomponent A	50909	0	-1.78275	0	-2.11998	0	-2.30748
A_55_P1955483	Grb14	growth factor receptor bound protein 14	50915	0.0684937	-1.5237	0	-1.89602	0	-2.51182
A_55_P2053266	St6galnac6	ST6 (alpha-N-acetyl-neuraminyl-2,3-beta-galactosyl-1,3)-N-acetylgalactosaminide alpha-2,6-sialyltransferase 6	50935	0.27254	-1.28437	0.0105996	-1.5376	0	-1.7369
A_55_P2112125	Tnk2	tyrosine kinase, non-receptor, 2	51789	0.0261399	1.36009	0.00198877	1.46051	0	1.57841
A_55_P2207255	Srpx	sushi-repeat-containing protein	51795	0.00755478	-2.23599	0.0187534	-2.07342	0	-2.33075
A_51_P421846	Ech1	enoyl coenzyme A hydratase 1, peroxisomal	51798	0.00547599	-1.53559	0.00198877	-1.68317	0	-1.67814
A_66_P124052	Bok	BCL2-related ovarian killer protein	51800	0.0248971	1.40713	0.00198877	1.60261	0	1.67082
A_52_P529360	Rab11fip5	RAB11 family interacting protein 5 (class I)	52055	0.0331734	1.5872	0.0105996	1.69593	0	1.98508
A_52_P628590	Pvr	poliovirus receptor	52118	0	1.79617	0	1.75778	0	2.04663
A_55_P1967231	Stbd1	starch binding domain 1	52331	0.00313783	1.81332	0	2.2526	0	2.9579
A_55_P2046393	Rcn3	reticulocalbin 3, EF-hand calcium binding domain	52377	0	-1.59818	0	-1.84986	0	-2.13318
A_55_P1954820	D1Ertd622e	DNA segment, Chr 1, ERATO Doi 622, expressed	52392	0.84428	1.11089	0.00840014	1.93429	0.0852119	1.54271
A_55_P1968878	Rhpn2	rhophilin, Rho GTPase binding protein 2	52428	0.0141636	-1.36676	0.0196591	-1.37602	0	-1.53227
A_66_P122087	Zfp622	zinc finger protein 622	52521	0.753167	1.12945	0	1.71112	0	1.95199
A_55_P2130930	Nhp2	NHP2 ribonucleoprotein homolog (yeast)	52530	0.0319827	1.46233	0	1.76062	0	1.79836
A_51_P125260	Acaa2	acetyl-Coenzyme A acyltransferase 2 (mitochondrial 3-oxoacyl-Coenzyme A thiolase)	52538	0.0170744	-1.53217	0.0369904	-1.46761	0.00120392	-1.64147
A_51_P301994	Rg9mtd1	RNA (guanine-9-) methyltransferase domain containing 1	52575	0.214106	1.33607	0.00198877	1.70212	0.0149275	1.51944
A_51_P293901	Dhrs1	dehydrogenase/reductase (SDR family) member 1	52585	0.663623	-1.1754	0.256802	-1.32476	0.00897819	-1.58773
A_51_P319379	Tmx4	thioredoxin-related transmembrane protein 4	52837	0.0351958	-1.52054	0.361865	-1.27448	0.0317077	-1.48356
A_51_P193336	Nucb2	nucleobindin 2	53322	0.19458	-1.31269	0.11255	-1.35809	0.00222116	-1.57414
A_51_P463003	Tslp	thymic stromal lymphopoietin	53603	0.0111812	1.63068	0.00198877	1.75102	0.0671035	1.4331
A_55_P1970270	B3gnt2	UDP-GlcNAc:betaGal beta-1,3-N-acetylglucosaminyltransferase 2	53625	0.00547599	1.43514	0.00198877	1.50754	0.00624451	1.42672
A_55_P1977943	Insm1	insulinoma-associated 1	53626	0.0371639	-2.22799	0.133418	-1.88099	0.0267058	-2.11972
A_55_P1988664	Map3k14	mitogen-activated protein kinase kinase kinase 14	53859	0.211541	-1.25646	0.0498885	-1.35114	0.00120392	-1.51535
A_52_P364130	Map3k14	mitogen-activated protein kinase kinase kinase 14	53859	0.161	-1.29095	0	-1.58983	0	-1.5722
A_55_P2026945	Zranb2	zinc finger, RAN-binding domain containing 2	53861	0.00313783	1.67637	0.00840014	1.63969	0.00310986	1.70972
A_51_P241995	Col5a3	collagen, type V, alpha 3	53867	0.685629	-1.20162	0.201073	-1.43881	0.0317077	-1.59851
A_51_P112762	Slc5a3	solute carrier family 5 (inositol transporters), member 3	53881	0.38837	1.38118	0.241387	1.44874	0.0382752	1.62775
A_51_P127756	Ddx20	DEAD (Asp-Glu-Ala-Asp) box polypeptide 20	53975	0.00313783	1.39607	0	1.53543	0	1.53217
A_55_P2032258	Pdlim1	PDZ and LIM domain 1 (elfin)	54132	0.0623326	1.41739	0.0752651	1.3902	0	1.72705
A_52_P462432	Copg	coatomer protein complex, subunit gamma	54161	0.212065	-1.46222	0.0242061	-1.72111	0.0267058	-1.61486
A_52_P349694	Copg	coatomer protein complex, subunit gamma	54161	0.203275	-1.27345	0.0242061	-1.41324	0	-1.5476
A_55_P2035167	Pcdh7	protocadherin 7	54216	0.56481	-1.24397	0.223471	-1.38784	0.0366384	-1.5313
A_51_P260740	Pcdh7	protocadherin 7	54216	0.911312	-1.06367	0.598526	-1.23568	0.0160832	-1.74162
A_51_P243914	Skap2	src family associated phosphoprotein 2	54353	0.106133	-1.24742	0	-1.75151	0	-1.75873
A_55_P2016252	Ctnnal1	catenin (cadherin associated protein), alpha-like 1	54366	0.106133	-1.65354	0.0585033	-1.75708	0.0276061	-1.75208
A_52_P372151	Ctnnal1	catenin (cadherin associated protein), alpha-like 1	54366	0.00313783	-1.86193	0	-2.13804	0	-2.14438
A_55_P2054062	Chst2	carbohydrate sulfotransferase 2	54371	0.00755478	-1.59458	0	-1.76624	0	-1.90142
A_51_P506045	Pgcp	plasma glutamate carboxypeptidase	54381	0.10441	-1.47333	0.0220231	-1.65056	0.00222116	-1.7417
A_55_P2101336	Ramp2	receptor (calcitonin) activity modifying protein 2	54409	0.00547599	1.84414	0.00198877	2.02072	0	2.30173
A_51_P496720	Dnmt3l	DNA (cytosine-5-)-methyltransferase 3-like	54427	0.509076	1.37828	0.0187534	2.01201	0.00120392	2.25812
A_52_P376360	Pdgfc	platelet-derived growth factor, C polypeptide	54635	0.519881	-1.24466	0.244713	-1.346	0.0276061	-1.51782
A_51_P116581	Ccdc22	coiled-coil domain containing 22	54638	0	1.33738	0	1.52033	0	1.41283
A_52_P617327	Rcan1	regulator of calcineurin 1	54720	0.115502	1.35303	0.00489719	1.55543	0.00120392	1.58881
A_55_P2016346	Eif3d	eukaryotic translation initiation factor 3, subunit D	55944	0.00547599	1.41609	0	1.56738	0	1.6885
A_55_P1962092	Brp44l	brain protein 44-like	55951	0.00547599	-1.44848	0	-1.58494	0	-1.70308
A_51_P496751	Nop58	NOP58 ribonucleoprotein homolog (yeast)	55989	0.0361263	1.56	0.00351437	1.85885	0	1.96947
A_51_P191520	Stard10	START domain containing 10	56018	0.801118	-1.11841	0.00947148	-1.72898	0	-1.86582
A_55_P2060722	Uso1	USO1 homolog, vesicle docking protein (yeast)	56041	0.462557	-1.20571	0.105754	-1.34157	0.00120392	-1.53242
A_55_P2019699	Samhd1	SAM domain and HD domain, 1	56045	0	-1.52449	0.00727312	-1.4498	0.00120392	-1.55278
A_55_P2086143	Cyp39a1	cytochrome P450, family 39, subfamily a, polypeptide 1	56050	0.00945853	-1.59595	0	-1.92807	0	-2.31805
A_51_P124089	Gtpbp2	GTP binding protein 2	56055	0.300659	1.30719	0.251241	1.31608	0	1.65504
A_55_P1981241	Grasp	GRP1 (general receptor for phosphoinositides 1)-associated scaffold protein	56149	0.0185793	1.4661	0	1.66909	0	1.70071
A_55_P2179296	Mad2l1	MAD2 mitotic arrest deficient-like 1 (yeast)	56150	0.381558	-1.34812	0.774106	-1.13303	0.0416675	-1.5622
A_55_P2138333	Mad2l1	MAD2 mitotic arrest deficient-like 1 (yeast)	56150	0.115502	-1.4388	0.256802	-1.34135	0.00831301	-1.60691
A_55_P2133255	Mad2l1	MAD2 mitotic arrest deficient-like 1 (yeast)	56150	0.587042	-1.29899	0.130205	-1.6005	0.0346127	-1.70023
A_55_P2157033	Bace2	beta-site APP-cleaving enzyme 2	56175	0.0623326	-1.66948	0.0134812	-1.90337	0.00695456	-1.82314
A_55_P2161545	Ddx21	DEAD (Asp-Glu-Ala-Asp) box polypeptide 21	56200	0	1.83065	0	1.96736	0	2.22252
A_51_P288876	Tmem45a	transmembrane protein 45a	56277	0	-2.347	0	-2.28684	0	-3.08172
A_55_P2092909	Rassf1	Ras association (RalGDS/AF-6) domain family member 1	56289	0.865207	1.0856	0.00840014	1.81124	0.00392618	1.79414
A_52_P458697	Higd1a	HIG1 domain family, member 1A	56295	0.222177	-1.22466	0.0817487	-1.28244	0	-1.61775
A_66_P134534	Atl2	atlastin GTPase 2	56298	0.33835	1.24109	0.00351437	1.55983	0.0294786	1.37939
A_55_P2180551	Fam60a	family with sequence similarity 60, member A	56306	0.0720345	1.50407	0.00947148	1.69545	0.00222116	1.77608
A_51_P519251	Nupr1	nuclear protein 1	56312	0	2.79506	0	2.52966	0	2.35292
A_52_P110812	Ggcx	gamma-glutamyl carboxylase	56316	0.0419451	-1.47526	0	-1.74704	0	-1.8245
A_55_P2112330	Anapc7	anaphase promoting complex subunit 7	56317	0.984275	1.01119	0.0420427	1.63051	0.484625	1.24115
A_51_P438805	Txnip	thioredoxin interacting protein	56338	0.148602	1.54918	0.0914108	1.60942	0.0325663	1.65695
A_55_P2016351	Eif3c	eukaryotic translation initiation factor 3, subunit C	56347	0.548025	1.33419	0.790706	1.15401	0.0378911	1.74361
A_55_P2185397	Copz2	coatomer protein complex, subunit zeta 2	56358	0.0126585	-1.53275	0	-1.9018	0	-2.02471
A_51_P230904	Copz2	coatomer protein complex, subunit zeta 2	56358	0.358528	-1.4616	0.022746	-1.94739	0.00472474	-2.06612
A_55_P2056100	Pus1	pseudouridine synthase 1	56361	0.0479998	1.49313	0	1.93255	0.00222116	1.66324
A_52_P229052	Tmeff2	transmembrane protein with EGF-like and two follistatin-like domains 2	56363	0.00547599	-1.82103	0.00351437	-1.77317	0	-2.69335
A_55_P2122688	Zmym3	zinc finger, MYM-type 3	56364	0.0530694	-1.35509	0.00351437	-1.5602	0.00120392	-1.65957
A_52_P183181	Adar	adenosine deaminase, RNA-specific	56417	0.0111812	1.47647	0.052796	1.38607	0	1.5755
A_51_P101635	Stub1	STIP1 homology and U-Box containing protein 1	56424	0.0308639	-1.55991	0.311456	-1.30628	0.182358	-1.34017
A_52_P250555	Dynll1	dynein light chain LC8-type 1	56455	0.079387	-1.37719	0.00198877	-1.68049	0.00120392	-1.59674
A_55_P2019397	Mtch1	mitochondrial carrier homolog 1 (C, elegans)	56462	0.212968	-1.29692	0.00612497	-1.50009	0.00120392	-1.71929
A_52_P281033	Socs5	suppressor of cytokine signaling 5	56468	0.137052	-1.3243	0.418309	-1.20144	0	-1.59591
A_51_P473272	Tspan6	tetraspanin 6	56496	0	-1.45865	0	-1.80621	0	-1.91726
A_51_P164203	Nme4	non-metastatic cells 4, protein expressed in	56520	0.310402	1.3108	0.00727312	1.64342	0.00310986	1.65467
A_55_P2175880	Mgst1	microsomal glutathione S-transferase 1	56615	0	-2.55111	0	-2.89967	0	-3.43617
A_52_P549827	Mgst1	microsomal glutathione S-transferase 1	56615	0	-2.50799	0	-2.8361	0	-3.26596
A_55_P2131173	Sphk2	sphingosine kinase 2	56632	0.0554363	1.34754	0.160331	1.27255	0.00222116	1.51199
A_52_P235347	Fgf21	fibroblast growth factor 21	56636	0	3.12934	0	2.99227	0	2.69413
A_55_P2036854	Pnkd	paroxysmal nonkinesiogenic dyskinesia	56695	0.0225034	-1.27934	0.00612497	-1.3488	0	-1.51071
A_51_P372141	Pnkd	paroxysmal nonkinesiogenic dyskinesia	56695	0.584252	-1.24258	0.0659402	-1.55808	0.00392618	-1.72859
A_51_P267239	Litaf	LPS-induced TN factor	56722	0.0272556	1.52684	0.036288	1.51748	0.00472474	1.62057
A_52_P200265	Mocs1	molybdenum cofactor synthesis 1	56738	0.698846	-1.17856	0.00727312	-1.73749	0.0617322	-1.48882
A_55_P2022678	C1qtnf1	C1q and tumor necrosis factor related protein 1	56745	0.00313783	-1.76623	0	-1.95159	0	-2.04223
A_55_P1998539	C1qtnf1	C1q and tumor necrosis factor related protein 1	56745	0.00755478	-1.57932	0	-1.90509	0	-2.1686
A_55_P2016981	Nfu1	NFU1 iron-sulfur cluster scaffold homolog (S, cerevisiae)	56748	0.923126	-1.05645	0.047501	1.68667	0.264999	1.37701
A_52_P265877	Aldh9a1	aldehyde dehydrogenase 9, subfamily A1	56752	0.547274	-1.22556	0.00612497	-1.67443	0.0252493	-1.49328
A_55_P1982767	Tmem9b	TMEM9 domain family, member B	56786	0.29874	-1.24648	0.00727312	-1.50647	0.00831301	-1.44148
A_55_P2185573	Rbms1	RNA binding motif, single stranded interacting protein 1	56878	0.0806672	1.72375	0.0849922	1.69468	0.0137834	1.8574
A_52_P144263	Rbms1	RNA binding motif, single stranded interacting protein 1	56878	0.0141636	1.56	0.321804	1.28504	0.0909166	1.3713
A_52_P609120	Pdxp	pyridoxal (pyridoxine, vitamin B6) phosphatase	57028	0.0398943	-1.71024	0.104832	-1.57338	0.0606593	-1.5861
A_55_P2138366	Xpo4	exportin 4	57258	0.0248971	1.5968	0	1.86011	0.00310986	1.70449
A_52_P129428	Fzd2	frizzled homolog 2 (Drosophila)	57265	0.0284664	-1.50188	0.0153152	-1.5744	0	-1.78762
A_51_P149325	Psmd8	proteasome (prosome, macropain) 26S subunit, non-ATPase, 8	57296	0.0341089	1.37302	0.0134812	1.43201	0	1.54372
A_51_P319732	Mrps31	mitochondrial ribosomal protein S31	57312	0.141569	1.30742	0.00198877	1.56938	0.00472474	1.48282
A_55_P1982156	Th1l	TH1-like homolog (Drosophila)	57314	0.0141636	-1.60301	0.889832	-1.05903	0.250712	-1.29088
A_52_P295313	Wdr46	WD repeat domain 46	57315	0	1.39378	0	1.55567	0	1.41955
A_55_P2115477	Parva	parvin, alpha	57342	0.616458	-1.24897	0.234679	-1.43322	0.0154991	-1.68021
A_52_P203440	U90926	cDNA sequence U90926	57425	0.546422	1.29698	0.00727312	2.03115	0.00120392	2.29274
A_66_P122099	Zc3h8	zinc finger CCCH type containing 8	57432	0.144982	1.3495	0	1.83853	0	2.03392
A_55_P2062851	40609	membrane-associated ring finger (C3HC4) 7	57438	0.939427	-1.05053	0.0498885	1.77459	0.386151	1.35752
A_55_P2173892	Isg20	interferon-stimulated protein	57444	0.17702	-1.40564	0.0162321	-1.6726	0.00392618	-1.7426
A_51_P169920	Noc2l	nucleolar complex associated 2 homolog (S, cerevisiae)	57741	0.429149	1.16851	0	1.59167	0	1.70289
A_55_P2148243	Wdr12	WD repeat domain 12	57750	0.0445705	1.40475	0.00351437	1.65328	0.00120392	1.52111
A_52_P355057	Wdr4	WD repeat domain 4	57773	0.0200048	1.79107	0.104832	1.5552	0.00472474	1.87084
A_52_P575178	Cdon	cell adhesion molecule-related/down-regulated by oncogenes	57810	0	-2.00666	0	-2.13033	0	-2.43002
A_55_P2088070	Spata5	spermatogenesis associated 5	57815	0.172727	1.37545	0.00489719	1.74446	0.00762602	1.55705
A_51_P338443	Angptl4	angiopoietin-like 4	57875	0.552209	1.45037	0.53571	1.4183	0.0363328	2.0583
A_55_P2014427	Il17re	interleukin 17 receptor E	57890	0.0644738	-1.68565	0.0144735	-1.89967	0.0114048	-1.82332
A_55_P2037023	Rgs20	regulator of G-protein signaling 20	58175	0.299939	1.33041	0.166324	1.39478	0.00548105	1.64036
A_51_P390967	Slc43a3	solute carrier family 43, member 3	58207	0.182284	1.48538	0.0686775	1.60348	0	1.93677
A_52_P28651	Pvrl1	poliovirus receptor-related 1	58235	0.0341089	1.53442	0.071404	1.44383	0.0223047	1.49648
A_55_P2106901	Nkain4	Na+/K+ transporting ATPase interacting 4	58237	0	-3.28488	0	-4.06159	0	-4.72703
A_51_P441494	Ddc8	differential display clone 8	58251	0.00547599	1.60046	0	1.78409	0.00120392	1.66515
A_51_P477121	Pmaip1	phorbol-12-myristate-13-acetate-induced protein 1	58801	0.00547599	1.72398	0.00489719	1.77475	0	2.34938
A_55_P2057686	Cdc42ep5	CDC42 effector protein (Rho GTPase binding) 5	58804	0.407159	-1.3725	0.0125116	-1.86973	0.0137834	-1.80851
A_51_P160544	Efemp2	epidermal growth factor-containing fibulin-like extracellular matrix protein 2	58859	0.0429455	-1.41006	0.00727312	-1.53718	0	-1.91763
A_55_P2104363	Cysltr1	cysteinyl leukotriene receptor 1	58861	0.00313783	-2.00321	0	-2.10567	0	-2.52132
A_55_P2023818	Cysltr1	cysteinyl leukotriene receptor 1	58861	0	-2.30234	0	-2.32264	0	-3.10745
A_55_P1952547	Sh3rf1	SH3 domain containing ring finger 1	59009	0.689513	-1.15395	0.198184	-1.33447	0	-1.85354
A_52_P579640	Rrs1	RRS1 ribosome biogenesis regulator homolog (S, cerevisiae)	59014	0	1.599	0	1.73112	0	1.73556
A_51_P464023	Chst12	carbohydrate sulfotransferase 12	59031	0	-1.57495	0.21454	-1.27108	0	-1.69891
A_55_P2000968	Ppp2r3c	protein phosphatase 2, regulatory subunit B'', gamma	59032	0.0983499	1.34785	0.147801	1.30746	0	1.57183
A_55_P2177899	Dact1	dapper homolog 1, antagonist of beta-catenin (xenopus)	59036	0	1.50642	0.0318257	1.37503	0.00695456	1.41706
A_51_P252410	Cope	coatomer protein complex, subunit epsilon	59042	0.289133	-1.34017	0.0134812	-1.66497	0.00762602	-1.64002
A_55_P1998384	Wsb2	WD repeat and SOCS box-containing 2	59043	0.42392	-1.15084	0.0299378	-1.29729	0	-1.65625
A_51_P259861	Mettl9	methyltransferase like 9	59052	0.0308639	-1.56831	0.0257246	-1.61299	0	-1.85224
A_51_P406008	Brp16	brain protein 16	59053	0.0671739	1.38801	0	1.71179	0	1.88954
A_51_P130660	Mrps30	mitochondrial ribosomal protein S30	59054	0.0156117	1.32812	0.00489719	1.36429	0	1.51857
A_52_P476431	Evc	Ellis van Creveld gene homolog (human)	59056	0.04992	-1.5971	0	-2.04618	0.00120392	-1.8422
A_55_P1958857	Nek6	NIMA (never in mitosis gene a)-related expressed kinase 6	59126	0.747554	-1.18006	0.0394863	-1.73689	0.119699	-1.51485
A_51_P229925	Chst7	carbohydrate (N-acetylglucosamino) sulfotransferase 7	60322	0.244339	1.50969	0.00198877	2.16354	0	2.42636
A_55_P1988789	Acss2	acyl-CoA synthetase short-chain family member 2	60525	0.0111812	-1.65013	0	-1.92993	0	-1.93054
A_51_P175580	Trp53inp1	transformation related protein 53 inducible nuclear protein 1	60599	0.0523423	1.73474	0.0331113	1.80845	0.00120392	2.15889
A_55_P2083489	Fam129a	family with sequence similarity 129, member A	63913	0.0200048	1.59213	0	1.84526	0.00120392	1.89226
A_51_P117581	Cables1	CDK5 and Abl enzyme substrate 1	63955	0	-1.97161	0	-2.27204	0	-2.72287
A_52_P202142	Sv2a	synaptic vesicle glycoprotein 2 a	64051	0.0812397	-1.62213	0.0249979	-1.8036	0	-2.26235
A_55_P2002903	Smoc2	SPARC related modular calcium binding 2	64074	0.583366	-1.3141	0.00612497	-2.03448	0	-3.10341
A_51_P368543	Abhd8	abhydrolase domain containing 8	64296	0.413581	-1.37628	0.0338225	-1.78475	0.0132082	-1.79466
A_51_P201873	Gpr88	G-protein coupled receptor 88	64378	0.111001	-1.42613	0.00489719	-1.68559	0.0165946	-1.51368
A_55_P1983858	Scel	sciellin	64929	0.0445705	-1.78818	0.105754	-1.63927	0.00222116	-2.05033
A_55_P2045792	Pes1	pescadillo homolog 1, containing BRCT domain (zebrafish)	64934	0.352903	1.29445	0.327515	1.29101	0.00392618	1.62542
A_55_P1994539	Cldn12	claudin 12	64945	0.246478	1.29048	0.00840014	1.54584	0.0108404	1.46037
A_51_P479043	Nif3l1	Ngg1 interacting factor 3-like 1 (S, pombe)	65102	0.629721	1.19526	0.00351437	1.80248	0	1.89527
A_51_P259902	Arl6ip5	ADP-ribosylation factor-like 6 interacting protein 5	65106	0.231248	-1.32368	0.00351437	-1.69626	0.00624451	-1.56971
A_55_P1983588	Pmepa1	prostate transmembrane protein, androgen induced 1	65112	0.0126585	1.69626	0.0414778	1.58283	0.00548105	1.66782
A_55_P1959174	Pmepa1	prostate transmembrane protein, androgen induced 1	65112	0	1.69603	0.00198877	1.83978	0.00120392	1.63704
A_51_P111757	Asb1	ankyrin repeat and SOCS box-containing 1	65247	0.00313783	-1.40612	0	-1.52297	0	-1.5799
A_51_P325485	Utp3	UTP3, small subunit (SSU) processome component, homolog (S, cerevisiae)	65961	0	1.41626	0	1.52406	0	1.56553
A_55_P1971963	Tmem176b	transmembrane protein 176B	65963	0.109208	-1.37105	0.0115379	-1.5369	0.00120392	-1.73432
A_55_P1971962	Tmem176b	transmembrane protein 176B	65963	0.235178	-1.64913	0.0270667	-2.12594	0.00310986	-2.42258
A_55_P2379599	Asph	aspartate-beta-hydroxylase	65973	0.170235	-1.28086	0.325255	-1.2166	0	-1.52765
A_51_P201904	Ndufb5	NADH dehydrogenase (ubiquinone) 1 beta subcomplex, 5	66046	0.111001	-1.24317	0.00198877	-1.43821	0	-1.50893
A_52_P515094	Tmem176a	transmembrane protein 176A	66058	0.0799706	-2.0482	0.00198877	-3.21415	0	-3.65296
A_51_P136355	Gng11	guanine nucleotide binding protein (G protein), gamma 11	66066	0.371037	-1.38767	0.0153152	-1.89289	0.00222116	-2.25567
A_51_P436020	Tmem167	transmembrane protein 167	66074	0.727586	-1.13527	0.801197	-1.09197	0.0114048	-1.51353
A_55_P2062034	Tsen34	tRNA splicing endonuclease 34 homolog (S, cerevisiae)	66078	0.0156117	-1.41711	0	-1.5217	0.00310986	-1.44793
A_55_P2062029	Tsen34	tRNA splicing endonuclease 34 homolog (S, cerevisiae)	66078	0.0141636	-1.48182	0.00198877	-1.57863	0.00472474	-1.52082
A_55_P2061381	Ghitm	growth hormone inducible transmembrane protein	66092	0.0712652	1.39541	0.00947148	1.56566	0	1.89549
A_51_P256246	Tspan13	tetraspanin 13	66109	0.371037	-1.51978	0.0249979	-2.08183	0.00548105	-2.17907
A_51_P284244	Tmed3	transmembrane emp24 domain containing 3	66111	0.00547599	-1.52676	0	-1.66346	0	-1.68269
A_51_P128876	Ifitm3	interferon induced transmembrane protein 3	66141	0.260929	-1.42928	0.00198877	-2.10851	0	-2.35563
A_51_P411770	Nip7	nuclear import 7 homolog (S, cerevisiae)	66164	0.111001	1.30159	0.00198877	1.50113	0.00222116	1.53006
A_66_P101423	1110031I02Rik	RIKEN cDNA 1110031I02 gene	66179	0.0445705	-1.38734	0.00351437	-1.52233	0.00548105	-1.45378
A_51_P130757	Acer3	alkaline ceramidase 3	66190	0.371037	1.27389	0.00727312	1.6488	0.00120392	1.65729
A_55_P1957747	1110054O05Rik	RIKEN cDNA 1110054O05 gene	66209	0.462557	1.22564	0.0179814	1.51823	0.00222116	1.55973
A_66_P112593	Sec61b	Sec61 beta subunit	66212	0.155411	-1.30041	0.0985552	-1.32882	0.00120392	-1.60811
A_55_P2051962	Sec61b	Sec61 beta subunit	66212	0.0248971	-1.55322	0.243592	-1.32787	0.00222116	-1.74658
A_55_P2006008	Serpinb1a	serine (or cysteine) peptidase inhibitor, clade B, member 1a	66222	0	-1.89349	0	-2.28574	0	-2.00467
A_51_P209372	Sc4mol	sterol-C4-methyl oxidase-like	66234	0.634582	-1.30372	0.272257	-1.53302	0.0407977	-1.82799
A_55_P2155499	Tmem9	transmembrane protein 9	66241	0.0361263	-1.45056	0.0153152	-1.52701	0	-1.70651
A_55_P2106922	Arfgap3	ADP-ribosylation factor GTPase activating protein 3	66251	0.0764188	-1.40688	0.00612497	-1.5723	0	-1.80247
A_66_P102733	Ccdc28b	coiled coil domain containing 28B	66264	0.079387	-1.41536	0.0234609	-1.49255	0.00120392	-1.63285
A_55_P1970578	1810020D17Rik	RIKEN cDNA 1810020D17 gene	66273	0.0111812	-1.54089	0.040854	-1.42123	0.00762602	-1.45949
A_55_P1968035	1810009A15Rik	RIKEN cDNA 1810009A15 gene	66276	0.038925	1.76007	0.195494	1.47055	0.0996592	1.50972
A_55_P1994654	1810029B16Rik	RIKEN cDNA 1810029B16 gene	66282	0.513909	1.31015	0.0249979	1.7797	0.0366384	1.6424
A_55_P1982628	1810029B16Rik	RIKEN cDNA 1810029B16 gene	66282	0.0419451	1.40392	0.00198877	1.57508	0	1.7518
A_55_P2126448	1810032O08Rik	RIKEN cDNA 1810032O08 gene	66293	0.04992	1.30457	0	1.60886	0	1.65481
A_66_P101930	Lce3b	late cornified envelope 3B	66344	0.135813	1.74869	0	2.54897	0	2.34247
A_55_P1992329	Gmpr	guanosine monophosphate reductase	66355	0.0297858	-1.7424	0	-2.33894	0	-2.76562
A_55_P2014640	2310008H09Rik	RIKEN cDNA 2310008H09 gene	66356	0.134767	1.28494	0	1.63394	0	1.52058
A_51_P301215	2310008H09Rik	RIKEN cDNA 2310008H09 gene	66356	0.755285	1.15007	0.0318257	1.63275	0.0852119	1.4795
A_52_P592951	Ostc	oligosaccharyltransferase complex subunit	66357	0.132555	-1.45054	0.362336	-1.29526	0.00120392	-1.78457
A_55_P2146171	Fam36a	family with sequence similarity 36, member A	66359	0.0899826	-1.42417	0.0134812	-1.58323	0.00961963	-1.54021
A_55_P2153621	Ahnak	AHNAK nucleoprotein (desmoyokin)	66395	0.0214679	-1.55446	0.00612497	-1.63909	0.00310986	-1.59161
A_55_P1980020	Rsl1d1	ribosomal L1 domain containing 1	66409	0.00547599	1.43857	0	1.69165	0	1.66964
A_51_P371675	Slc7a6os	solute carrier family 7, member 6 opposite strand	66432	0.466993	1.21284	0.00351437	1.57532	0.00392618	1.51893
A_52_P151320	Tnfaip8l1	tumor necrosis factor, alpha-induced protein 8-like 1	66443	0	-1.78235	0	-1.77581	0	-2.42251
A_55_P1956517	Polr2l	polymerase (RNA) II (DNA directed) polypeptide L	66491	0.00945853	-1.36527	0.00489719	-1.40474	0	-1.5496
A_51_P143915	Rnf181	ring finger protein 181	66510	0.336643	-1.28127	0.0270667	-1.52644	0.0203189	-1.4856
A_52_P407280	Adamtsl5	ADAMTS-like 5	66548	0.291806	1.38844	0.611241	1.21186	0.02429	1.60291
A_52_P75465	Gdpd1	glycerophosphodiester phosphodiesterase domain containing 1	66569	0	2.10822	0	2.4635	0	2.52736
A_55_P2101806	Esf1	ESF1, nucleolar pre-rRNA processing protein, homolog (S, cerevisiae)	66580	0.0236544	1.84425	0.0179814	1.86289	0	2.41562
A_66_P132846	Exosc1	exosome component 1	66583	0.0297858	1.46046	0.0468971	1.4214	0	1.70246
A_51_P433127	Rdm1	RAD52 motif 1	66599	0.0156117	-1.57391	0.599395	-1.18308	0.229595	-1.30124
A_55_P2183288	Cryzl1	crystallin, zeta (quinone reductase)-like 1	66609	0.701725	1.14868	0.0338225	1.49116	0	1.70969
A_52_P636050	Gpatch4	G patch domain containing 4	66614	0.71371	1.14517	0.00727312	1.59164	0.432765	1.21569
A_51_P172752	Gpatch4	G patch domain containing 4	66614	0.59883	1.1759	0.00947148	1.55262	0.0262358	1.41057
A_55_P2033958	Sltm	SAFB-like, transcription modulator	66660	0	1.44179	0	1.56624	0	1.6498
A_66_P137102	6330409N04Rik	RIKEN cDNA 6330409N04 gene	66674	0.460706	1.18618	0.00612497	1.50131	0.00624451	1.44453
A_55_P2001159	3230401D17Rik	RIKEN cDNA 3230401D17 gene	66680	0	1.52596	0	1.53962	0	1.87493
A_52_P158710	Dcbld1	discoidin, CUB and LCCL domain containing 1	66686	0.362623	1.2553	0.0858963	1.38273	0	1.71579
A_52_P110088	Ndufaf3	NADH dehydrogenase (ubiquinone) 1 alpha subcomplex, assembly factor 3	66706	0.0684937	-1.33829	0.00198877	-1.60356	0.00310986	-1.47307
A_51_P466875	Sbds	Shwachman-Bodian-Diamond syndrome homolog (human)	66711	0.00547599	1.45153	0	1.46944	0	1.67334
A_51_P420100	Ttc35	tetratricopeptide repeat domain 35	66736	0.0261399	-1.37788	0.00198877	-1.50284	0.00222116	-1.49026
A_51_P496804	Adat2	adenosine deaminase, tRNA-specific 2, TAD2 homolog (S, cerevisiae)	66757	0.142718	1.48036	0.00489719	1.79824	0.0307972	1.57642
A_55_P2172852	Ptplad2	protein tyrosine phosphatase-like A domain containing 2	66775	0.221279	-1.51692	0	-2.29337	0	-2.98127
A_51_P463120	Ptplad2	protein tyrosine phosphatase-like A domain containing 2	66775	0	-1.88217	0	-2.36973	0	-3.21039
A_66_P122158	Pisd-ps3	phosphatidylserine decarboxylase, pseudogene 3	66776	0.517221	-1.39215	0.0170711	-2.1018	0.0271295	-1.89142
A_52_P670812	Snord123	small nucleolar RNA, C/D box 123	66835	0	-2.16688	0	-2.18875	0	-2.88933
A_51_P457492	Tmem223	transmembrane protein 223	66836	0.784863	-1.13714	0.0890143	-1.53917	0.0262358	-1.61923
A_55_P2181288	Ppp1r2	protein phosphatase 1, regulatory (inhibitor) subunit 2	66849	0.600185	1.21356	0.00198877	1.76997	0.0716917	1.44324
A_55_P1959869	Ppp1r2	protein phosphatase 1, regulatory (inhibitor) subunit 2	66849	0.839031	1.08873	0.0187534	1.60822	0.064111	1.43857
A_51_P493117	Slc16a9	solute carrier family 16 (monocarboxylic acid transporters), member 9	66859	0.0284664	-1.81968	0.0257246	-1.78608	0.0102345	-1.82676
A_55_P2162678	Dnajc10	DnaJ (Hsp40) homolog, subfamily C, member 10	66861	0.0636626	-1.33451	0.0504096	-1.34409	0	-1.78992
A_51_P418259	Pccb	propionyl Coenzyme A carboxylase, beta polypeptide	66904	0.0200048	-1.5313	0	-1.70967	0.00310986	-1.58647
A_52_P69998	Kdelr2	KDEL (Lys-Asp-Glu-Leu) endoplasmic reticulum protein retention receptor 2	66913	0.154201	-1.3184	0.0710757	-1.3664	0.00120392	-1.54137
A_52_P558859	Rras2	related RAS viral (r-ras) oncogene homolog 2	66922	0.118594	1.28516	0	1.55325	0	1.79411
A_55_P2112997	Ddx18	DEAD (Asp-Glu-Ala-Asp) box polypeptide 18	66942	0	1.51821	0	1.58152	0	1.6705
A_55_P2002702	Ddx18	DEAD (Asp-Glu-Ala-Asp) box polypeptide 18	66942	0	1.49921	0.00351437	1.41015	0	1.56372
A_55_P2078088	Pqlc1	PQ loop repeat containing 1	66943	0.0371639	1.35277	0	1.51107	0	1.60781
A_55_P2058348	Tmem206	transmembrane protein 206	66950	0.0572487	1.50098	0.00727312	1.72562	0.00120392	1.77344
A_55_P2012498	Cdca7	cell division cycle associated 7	66953	0.120667	1.4014	0.0115379	1.5884	0	1.75531
A_51_P234692	Neat1	nuclear paraspeckle assembly transcript 1 (non-protein coding)	66961	0.900415	1.08559	0.501487	1.35483	0.0281123	1.85393
A_55_P1978597	Trit1	tRNA isopentenyltransferase 1	66966	0.0945244	1.29739	0	1.46145	0	1.66256
A_55_P2089080	Ssbp2	single-stranded DNA binding protein 2	66970	0.0419451	-1.33956	0.00351437	-1.45759	0	-1.55101
A_55_P2005005	Cdk5rap1	CDK5 regulatory subunit associated protein 1	66971	0.254965	1.52346	0.185303	1.56132	0.0227586	1.78864
A_55_P2139992	Mrps18b	mitochondrial ribosomal protein S18B	66973	0.153036	1.36822	0.00612497	1.63034	0	1.68536
A_55_P2076048	Nuf2	NUF2, NDC80 kinetochore complex component, homolog (S, cerevisiae)	66977	0.120301	-1.61447	0.100007	-1.63324	0	-2.10124
A_51_P120461	Mina	myc induced nuclear antigen	67014	0.398898	1.25021	0.00351437	1.61661	0.00120392	1.66496
A_51_P463187	Tbc1d2b	TBC1 domain family, member 2B	67016	0.493669	-1.30204	0.0331113	-1.70599	0.0114048	-1.7203
A_52_P676198	2010011I20Rik	RIKEN cDNA 2010011I20 gene	67017	0.202063	-1.31444	0.022746	-1.47249	0	-1.71897
A_66_P108770	Oxct1	3-oxoacid CoA transferase 1	67041	0.39281	-1.47617	0.0918089	-1.78253	0.0149275	-2.01745
A_51_P255329	Riok2	RIO kinase 2 (yeast)	67045	0	1.61779	0	1.51834	0	1.76081
A_55_P2060404	Pus3	pseudouridine synthase 3	67049	0.16535	1.33225	0.00351437	1.60784	0	1.77681
A_51_P141071	Cand2	cullin-associated and neddylation-dissociated 2 (putative)	67088	0.511179	-1.25484	0.133061	-1.4368	0.0271295	-1.54311
A_55_P2067942	D16Ertd472e	DNA segment, Chr 16, ERATO Doi 472, expressed	67102	0.123353	1.42438	0.00351437	1.83802	0.00310986	1.65735
A_52_P646979	D16Ertd472e	DNA segment, Chr 16, ERATO Doi 472, expressed	67102	0	1.6569	0	1.99676	0	1.92653
A_52_P244463	D16Ertd472e	DNA segment, Chr 16, ERATO Doi 472, expressed	67102	0.0156117	1.42604	0	1.76532	0	1.7986
A_51_P378934	Ccdc159	coiled-coil domain containing 159	67119	0.213848	-1.35404	0.0349882	-1.52162	0.0149275	-1.52398
A_55_P2105512	Nop56	NOP56 ribonucleoprotein homolog (yeast)	67134	0	1.88394	0	2.09313	0	2.51848
A_55_P1972263	Nop56	NOP56 ribonucleoprotein homolog (yeast)	67134	0	1.85963	0	2.10172	0	2.37064
A_51_P187901	Nop56	NOP56 ribonucleoprotein homolog (yeast)	67134	0	1.96771	0	2.12314	0	2.36066
A_52_P358349	Mtdh	metadherin	67154	0	1.55344	0	1.60927	0	1.63064
A_55_P2007802	Smarca2	SWI/SNF related, matrix associated, actin dependent regulator of chromatin, subfamily a, member 2	67155	0.0185793	-1.63262	0.0170711	-1.64449	0	-1.79754
A_51_P133612	Cdt1	chromatin licensing and DNA replication factor 1	67177	0.58043	1.32585	0	2.47255	0.0658487	1.68601
A_55_P2150053	Yipf5	Yip1 domain family, member 5	67180	0.58395	-1.19242	0.0187534	-1.54392	0.0317077	-1.43352
A_52_P538470	Spats2l	spermatogenesis associated, serine-rich 2-like	67198	0.149986	-1.59786	0.164591	-1.57293	0.046592	-1.69515
A_55_P2089655	Eif2s2	eukaryotic translation initiation factor 2, subunit 2 (beta)	67204	0.300822	1.25793	0	1.59474	0.00310986	1.49665
A_51_P509971	Plekho1	pleckstrin homology domain containing, family O member 1	67220	0.00945853	1.7036	0	1.81887	0	1.7961
A_55_P1967928	Srfbp1	serum response factor binding protein 1	67222	0	1.70414	0	1.84032	0	2.14159
A_52_P661722	Mosc2	MOCO sulphurase C-terminal domain containing 2	67247	0	-1.56658	0	-1.47954	0	-1.70729
A_51_P296528	Lass4	LAG1 homolog, ceramide synthase 4	67260	0.00945853	-1.59226	0.00612497	-1.65675	0	-2.1532
A_55_P1998751	Ccdc137	coiled-coil domain containing 137	67291	0	1.89427	0	1.86613	0	2.59313
A_55_P2012960	Gpx7	glutathione peroxidase 7	67305	0.0580397	-1.73101	0.369347	-1.39973	0.0213049	-1.77763
A_55_P2147641	Cstf1	cleavage stimulation factor, 3' pre-RNA, subunit 1	67337	0.493669	1.29103	0	1.98752	0.00624451	1.75645
A_55_P2123502	Jam2	junction adhesion molecule 2	67374	0.00547599	2.17462	0	2.33529	0.0317077	1.75133
A_55_P2018480	2410127L17Rik	RIKEN cDNA 2410127L17 gene	67383	0.896736	1.0568	0.036288	1.53868	0.162943	1.33516
A_51_P234788	Cxxc5	CXXC finger 5	67393	0	-1.65021	0.00198877	-1.83765	0	-2.03843
A_55_P2094362	Erp29	endoplasmic reticulum protein 29	67397	0.295861	-1.35171	0.168497	-1.41731	0.00762602	-1.70062
A_55_P2105271	Pdlim7	PDZ and LIM domain 7	67399	0.0530694	1.35664	0.0338225	1.36686	0	1.57094
A_55_P2012221	Armcx2	armadillo repeat containing, X-linked 2	67416	0	-2.08143	0	-1.85991	0	-1.9678
A_51_P416556	Ssr3	signal sequence receptor, gamma	67437	0.191481	-1.43188	0.0906641	-1.52503	0.0294786	-1.58053
A_55_P2022211	Plxdc2	plexin domain containing 2	67448	0.853311	-1.07062	0.330811	-1.25663	0.00120392	-1.66378
A_55_P2128672	Ikbip	IKBKB interacting protein	67454	0.0200048	-1.64484	0.276871	-1.34137	0.00392618	-1.758
A_55_P2115607	Ikbip	IKBKB interacting protein	67454	0.0126585	-1.45017	0.00489719	-1.53138	0	-1.94738
A_51_P152404	Ikbip	IKBKB interacting protein	67454	0	-1.66545	0	-1.71954	0	-1.99949
A_55_P2111770	Klhl13	kelch-like 13 (Drosophila)	67455	0.136617	-1.9261	0.106782	-1.95814	0.00831301	-2.34185
A_55_P2159189	Decr1	2,4-dienoyl CoA reductase 1, mitochondrial	67460	0.0523423	-1.50967	0.151084	-1.40393	0.00897819	-1.60599
A_55_P2093595	Mmd	monocyte to macrophage differentiation-associated	67468	0.336466	-1.34193	0.325794	-1.32689	0	-2.11238
A_55_P2230688	Pigm	phosphatidylinositol glycan anchor biosynthesis, class M	67556	0.787005	1.14619	0.63549	1.21671	0.0217727	1.6634
A_51_P502614	Dusp6	dual specificity phosphatase 6	67603	0.00313783	1.8662	0	1.93954	0	2.00554
A_55_P2056473	Spc24	SPC24, NDC80 kinetochore complex component, homolog (S, cerevisiae)	67629	0.338661	-1.37549	0.522819	-1.26304	0.00695456	-1.7533
A_55_P2065966	Ctdp1	CTD (carboxy-terminal domain, RNA polymerase II, polypeptide A) phosphatase, subunit 1	67655	0.00547599	1.49082	0.00198877	1.5414	0	1.79506
A_52_P509906	Ift172	intraflagellar transport 172 homolog (Chlamydomonas)	67661	0.119263	-1.33031	0.0134812	-1.50195	0.111517	-1.29913
A_55_P2166745	1700011J10Rik	RIKEN cDNA 1700011J10 gene	67686	0	-1.46462	0	-1.57484	0	-1.59009
A_55_P2166743	1700011J10Rik	RIKEN cDNA 1700011J10 gene	67686	0.326682	-1.33585	0.505216	-1.24404	0.0213049	-1.56253
A_55_P2058942	Aldh3b1	aldehyde dehydrogenase 3 family, member B1	67689	0.0451626	-1.51499	0.0356892	-1.53039	0	-1.80492
A_51_P343429	Slc25a37	solute carrier family 25, member 37	67712	0.321196	1.36994	0.298342	1.36789	0.0198278	1.64649
A_55_P2187266	Pop1	processing of precursor 1, ribonuclease P/MRP family, (S, cerevisiae)	67724	0.7945	1.11383	0.00198877	1.79002	0.0617322	1.44493
A_52_P584078	Pop1	processing of precursor 1, ribonuclease P/MRP family, (S, cerevisiae)	67724	0.0284664	1.44487	0	1.95626	0	1.74314
A_51_P440892	Dph2	DPH2 homolog (S, cerevisiae)	67728	0.0156117	1.8578	0.00489719	1.92812	0.00392618	1.95547
A_55_P2158873	Ppid	peptidylprolyl isomerase D (cyclophilin D)	67738	0.158993	1.35167	0.00198877	1.67291	0.00120392	1.58612
A_55_P2016249	Ppid	peptidylprolyl isomerase D (cyclophilin D)	67738	0.0872132	1.41106	0	1.7148	0.00695456	1.56083
A_55_P2059179	Slc48a1	solute carrier family 48 (heme transporter), member 1	67739	0.695866	-1.15375	0.038212	-1.50069	0.0391187	-1.44648
A_55_P2144666	Prpsap1	phosphoribosyl pyrophosphate synthetase-associated protein 1	67763	0.547697	1.19258	0.096092	1.36753	0.00961963	1.56704
A_55_P2000390	Arpc5	actin related protein 2/3 complex, subunit 5	67771	0.0773285	1.37976	0.0162321	1.5013	0.0114048	1.45933
A_52_P58041	Arpc5	actin related protein 2/3 complex, subunit 5	67771	0.0319827	1.77092	0.666325	1.21646	0.57446	1.24999
A_51_P304170	Rtp4	receptor transporter protein 4	67775	0	2.11506	0.0249979	1.65658	0.00120392	1.87129
A_55_P2131088	Vwa5a	von Willebrand factor A domain containing 5A	67776	0.00313783	-1.68215	0	-1.93119	0	-2.02685
A_52_P592909	Dgat2	diacylglycerol O-acyltransferase 2	67800	0.295969	1.92296	0.122531	2.22098	0.0227586	2.64169
A_51_P293688	Rab32	RAB32, member RAS oncogene family	67844	0.00547599	-1.67008	0.130867	-1.37927	0.00624451	-1.57302
A_51_P486618	Akr1b10	aldo-keto reductase family 1, member B10 (aldose reductase)	67861	0.00313783	-1.56795	0.0105996	-1.52519	0.00222116	-1.63475
A_51_P278653	Rprm	reprimo, TP53 dependent G2 arrest mediator candidate	67874	0.00755478	-1.72436	0.048675	-1.538	0.00120392	-1.79315
A_55_P1988498	Naa20	N(alpha)-acetyltransferase 20, NatB catalytic subunit	67877	0.132961	1.26166	0.199788	1.23371	0	1.51933
A_55_P1982986	1810043G02Rik	RIKEN cDNA 1810043G02 gene	67884	0.659129	-1.18584	0.0756131	-1.48408	0.0330136	-1.50285
A_52_P198727	1810043G02Rik	RIKEN cDNA 1810043G02 gene	67884	0.12683	-1.35572	0.00351437	-1.56154	0.0213049	-1.43368
A_52_P106789	Rbm18	RNA binding motif protein 18	67889	0.280029	1.45118	0.326459	1.39888	0.0317077	1.68637
A_55_P2169586	Ccdc80	coiled-coil domain containing 80	67896	0.171326	-1.58056	0.0125116	-1.98564	0.00472474	-2.03975
A_55_P2128869	Ccdc80	coiled-coil domain containing 80	67896	0.00547599	-2.29381	0.0242061	-1.85777	0	-2.59328
A_55_P2118734	Rnmt	RNA (guanine-7-) methyltransferase	67897	0.093788	1.56504	0.00612497	1.91334	0.00310986	1.87814
A_52_P312563	Rnmt	RNA (guanine-7-) methyltransferase	67897	0.43671	1.31586	0.0162321	1.7503	0.0294786	1.59923
A_52_P671661	Mak16	MAK16 homolog (S, cerevisiae)	67920	0.826678	1.08202	0.0220231	1.502	0.094796	1.33286
A_55_P2139407	Myl12b	myosin, light chain 12B, regulatory	67938	0.0141636	-1.63133	0.00840014	-1.69373	0	-1.78603
A_55_P2035205	Mki67ip	Mki67 (FHA domain) interacting nucleolar phosphoprotein	67949	0.0588549	1.386	0.0299378	1.43922	0	1.70129
A_51_P514675	Zcchc10	zinc finger, CCHC domain containing 10	67966	0.0297858	1.41211	0.00198877	1.55415	0.00310986	1.47559
A_51_P274947	Atad1	ATPase family, AAA domain containing 1	67979	0.185755	1.25979	0.00198877	1.53637	0.00392618	1.40046
A_55_P2005853	Nacc2	nucleus accumbens associated 2, BEN and BTB (POZ) domain containing	67991	0	-1.71021	0	-2.00427	0	-2.42957
A_52_P177341	Cox19	COX19 cytochrome c oxidase assembly homolog (S, cerevisiae)	68033	0.340859	-1.27199	0	-1.77862	0.00222116	-1.62963
A_55_P2150058	Zfp593	zinc finger protein 593	68040	0.0185793	1.83974	0	2.13994	0.00222116	2.08175
A_55_P2060487	Zfp593	zinc finger protein 593	68040	0	2.68416	0	2.53942	0	2.59242
A_55_P2141860	Aen	apoptosis enhancing nuclease	68048	0.944539	1.04356	0.0134812	1.86585	0.374274	1.33641
A_51_P321886	Cmtm3	CKLF-like MARVEL transmembrane domain containing 3	68119	0	2.46845	0	2.49376	0	3.10396
A_55_P1992762	Kdelr1	KDEL (Lys-Asp-Glu-Leu) endoplasmic reticulum protein retention receptor 1	68137	0.79955	-1.1408	0.0796251	-1.62961	0.0187632	-1.75135
A_52_P596541	Kdelr1	KDEL (Lys-Asp-Glu-Leu) endoplasmic reticulum protein retention receptor 1	68137	0.347861	-1.40919	0.047501	-1.70428	0.0203189	-1.73342
A_51_P393078	Tigd2	tigger transposable element derived 2	68140	0.416473	1.22609	0.00489719	1.56981	0.00548105	1.51351
A_55_P1994275	Gar1	GAR1 ribonucleoprotein homolog (yeast)	68147	0.202408	1.2813	0	1.6415	0.00222116	1.56508
A_55_P2060021	Otub2	OTU domain, ubiquitin aldehyde binding 2	68149	0.00547599	1.66614	0	1.90985	0	2.07797
A_55_P2073552	A930003A15Rik	RIKEN cDNA A930003A15 gene	68162	0.00547599	-1.59328	0.00489719	-1.61068	0	-1.75032
A_55_P1997282	Fam135a	family with sequence similarity 135, member A	68187	0.0225034	1.4223	0.00198877	1.55453	0	1.6387
A_55_P2315921	5330431K02Rik	RIKEN cDNA 5330431K02 gene	68189	0.824822	1.12146	0.0854187	1.61355	0.0276061	1.65962
A_52_P40954	5330426P16Rik	RIKEN cDNA 5330426P16 gene	68190	0.0956823	-1.44368	0.0179814	-1.60055	0	-1.83413
A_52_P496655	Leprotl1	leptin receptor overlapping transcript-like 1	68192	0.0126585	1.85449	0.13595	1.57738	0.0338499	1.68672
A_55_P2019233	Gsto2	glutathione S-transferase omega 2	68214	0	5.29595	0	7.81024	0	9.18027
A_51_P106527	Fam195a	family with sequence similarity 195, member A	68241	0.438458	1.31276	0.181357	1.44415	0.0366384	1.5679
A_55_P2099269	Ift80	intraflagellar transport 80 homolog (Chlamydomonas)	68259	0.101444	-1.29733	0	-1.61623	0	-1.6491
A_51_P303180	Fam114a1	family with sequence similarity 114, member A1	68303	0	-2.00671	0	-1.92734	0	-2.49531
A_55_P2117169	Zmym1	zinc finger, MYM domain containing 1	68310	0.51156	1.23124	0.0356892	1.52352	0.190921	1.31706
A_55_P1953419	Rab13	RAB13, member RAS oncogene family	68328	0.149437	-1.38255	0.037524	-1.51296	0.00762602	-1.56351
A_51_P516615	Ndufb10	NADH dehydrogenase (ubiquinone) 1 beta subcomplex, 10	68342	0.00755478	-1.424	0.0324811	-1.34088	0	-1.50956
A_51_P308844	Nrn1	neuritin 1	68404	0	-2.5033	0	-2.88084	0	-3.45031
A_55_P2042973	1010001N08Rik	RIKEN cDNA 1010001N08 gene	68434	0	-2.35798	0	-2.23244	0	-2.85437
A_55_P2030638	Dusp23	dual specificity phosphatase 23	68440	0.0341089	-1.50509	0.00612497	-1.63372	0.00310986	-1.61675
A_51_P252677	1110007C09Rik	RIKEN cDNA 1110007C09 gene	68480	0.177844	-1.29922	0	-1.5537	0	-1.67394
A_55_P2022293	Zfp579	zinc finger protein 579	68490	0.0111812	-1.53363	0.0305553	-1.47125	0.00695456	-1.49651
A_55_P2134877	Eml1	echinoderm microtubule associated protein like 1	68519	0.00547599	-1.66427	0	-1.94413	0	-1.9375
A_55_P2113673	Eml1	echinoderm microtubule associated protein like 1	68519	0	-1.85882	0	-2.21941	0	-2.63533
A_51_P396917	Zfyve21	zinc finger, FYVE domain containing 21	68520	0.0970005	-1.39974	0.0125116	-1.58567	0.0108404	-1.53657
A_55_P2177243	Evc2	Ellis van Creveld syndrome 2 homolog (human)	68525	0.038925	-1.58501	0.446843	-1.25974	0.642046	-1.16655
A_51_P114049	Tmem109	transmembrane protein 109	68539	0.04992	-1.64085	0.902315	-1.06497	0.301242	-1.33065
A_51_P303238	Tmed10	transmembrane emp24-like trafficking protein 10 (yeast)	68581	0.112119	-1.51535	0.196008	-1.43761	0	-1.93867
A_52_P453785	Cthrc1	collagen triple helix repeat containing 1	68588	0.315252	-1.46021	0.255557	-1.47933	0.00961963	-1.86803
A_66_P104365	1110021J02Rik	RIKEN cDNA 1110021J02 gene	68597	0.038925	-1.57318	0.10521	-1.47151	0.00120392	-1.82761
A_51_P492410	Pmvk	phosphomevalonate kinase	68603	0.143703	-1.62558	0.1553	-1.58845	0.00472474	-2.0304
A_52_P560728	Serhl	serine hydrolase-like	68607	0.108777	-1.36904	0.0955691	-1.37235	0.00392618	-1.5501
A_55_P2112230	Pcyt2	phosphate cytidylyltransferase 2, ethanolamine	68671	0.0319827	-1.29328	0	-1.48588	0	-1.7257
A_52_P598300	Gtf2f2	general transcription factor IIF, polypeptide 2	68705	0.592893	1.17325	0.00727312	1.54225	0.0102345	1.44088
A_55_P2042918	Trim37	tripartite motif-containing 37	68729	0.0429455	-1.4009	0.0420427	-1.41956	0.00222116	-1.56247
A_51_P112237	Angel1	angel homolog 1 (Drosophila)	68737	0.0156117	1.5084	0.0710757	1.38265	0.00472474	1.56641
A_52_P31814	1110038B12Rik	RIKEN cDNA 1110038B12 gene	68763	0.0126585	1.52208	0	1.70212	0	1.95346
A_55_P2004876	Srpx2	sushi-repeat-containing protein, X-linked 2	68792	0.210483	-1.29393	0.040854	-1.415	0	-1.60308
A_51_P466229	Pdgfrl	platelet-derived growth factor receptor-like	68797	0	-2.0763	0	-3.23737	0	-5.80401
A_66_P121249	Ddi2	DNA-damage inducible protein 2	68817	0.0236544	1.39224	0.00198877	1.5936	0	1.66245
A_55_P2093634	Ddi2	DNA-damage inducible protein 2	68817	0.19117	1.36463	0.136765	1.3854	0.0165946	1.51966
A_52_P552547	1110054M08Rik	RIKEN cDNA 1110054M08 gene	68841	0.0272556	-1.36385	0.0659402	-1.33033	0	-1.52394
A_52_P551011	1190007F08Rik	RIKEN cDNA 1190007F08 gene	68859	0	-2.05144	0	-2.55253	0	-2.98133
A_55_P2032608	1190002N15Rik	RIKEN cDNA 1190002N15 gene	68861	0	-1.97107	0.0170711	-1.52944	0	-1.78105
A_55_P2175405	Zfp467	zinc finger protein 467	68910	0.00313783	-1.55465	0	-1.81647	0	-2.02947
A_55_P2175400	Zfp467	zinc finger protein 467	68910	0	-2.40457	0	-2.79558	0	-3.8889
A_55_P2126951	Zfp467	zinc finger protein 467	68910	0.0126585	-1.59908	0.00198877	-1.79255	0	-1.92152
A_55_P2126950	Zfp467	zinc finger protein 467	68910	0	-1.6644	0	-1.91435	0	-1.76117
A_52_P598309	1500012F01Rik	RIKEN cDNA 1500012F01 gene	68949	0	2.18463	0	2.55222	0	3.09049
A_51_P292073	Haghl	hydroxyacylglutathione hydrolase-like	68977	0	-1.45719	0.00351437	-1.56008	0	-1.7852
A_55_P2241204	1500015A07Rik	RIKEN cDNA 1500015A07 gene	68982	0.500452	1.18721	0.211895	1.27007	0.00120392	1.53525
A_51_P134812	Chac1	ChaC, cation transport regulator-like 1 (E, coli)	69065	0	3.13994	0	3.35293	0	4.74386
A_55_P2146590	1810011O10Rik	RIKEN cDNA 1810011O10 gene	69068	0.00313783	1.80077	0	1.89074	0	1.72332
A_51_P112308	1810011O10Rik	RIKEN cDNA 1810011O10 gene	69068	0	3.79858	0	3.12715	0	2.6601
A_55_P2090996	Ebna1bp2	EBNA1 binding protein 2	69072	0.0225034	1.3631	0.00198877	1.60819	0	1.64914
A_52_P162298	Ydjc	YdjC homolog (bacterial)	69101	0.131686	1.33085	0.0744631	1.37958	0.00222116	1.60949
A_51_P114177	1810022C23Rik	RIKEN cDNA 1810022C23 gene	69123	0.00313783	-1.44176	0.00198877	-1.56134	0	-1.54711
A_51_P172231	Gsdmd	gasdermin D	69146	0.48879	-1.2551	0.0356892	-1.53857	0.13411	-1.3726
A_52_P354123	Rhebl1	Ras homolog enriched in brain like 1	69159	0.0538158	1.54107	0.00198877	1.84569	0.00222116	1.79573
A_55_P2040357	Bola1	bolA-like 1 (E, coli)	69168	0.480716	1.23994	0.0187534	1.55321	0.0624901	1.41545
A_55_P1995417	1810031K17Rik	RIKEN cDNA 1810031K17 gene	69171	0.0595225	1.74174	0.296156	1.4574	0.0416675	1.69912
A_51_P101075	1810031K17Rik	RIKEN cDNA 1810031K17 gene	69171	0	1.67169	0	2.02918	0	2.60021
A_66_P111430	2410006H16Rik	RIKEN cDNA 2410006H16 gene	69221	0	1.93869	0	2.30585	0	2.87846
A_55_P1971759	Zfp688	zinc finger protein 688	69234	0.34669	1.20663	0.531754	1.14697	0	1.5635
A_52_P222624	Hspb2	heat shock protein 2	69253	0.00755478	-1.47991	0	-1.69783	0	-1.98558
A_55_P2113155	Scnm1	sodium channel modifier 1	69269	0.0460621	1.32996	0.022746	1.37436	0	1.61436
A_55_P2092730	Wdfy1	WD repeat and FYVE domain containing 1	69368	0.625676	1.21259	0.0324811	1.61599	0.0407977	1.52817
A_55_P2151556	C8g	complement component 8, gamma polypeptide	69379	0.182284	-1.3585	0.00489719	-1.66008	0.02429	-1.46459
A_55_P2123673	Trnp1	TMF1-regulated nuclear protein 1	69539	0.0156117	1.54373	0.0234609	1.49036	0.00120392	1.6361
A_51_P199352	2310015B20Rik	RIKEN cDNA 2310015B20 gene	69563	0.136617	-1.30358	0.0299378	-1.39819	0.00310986	-1.50762
A_52_P528463	Mfsd3	major facilitator superfamily domain containing 3	69572	0.00755478	-1.38475	0.00489719	-1.35788	0	-1.5156
A_55_P2058783	2310016C08Rik	RIKEN cDNA 2310016C08 gene	69573	0.0331734	1.69367	0.0270667	1.68433	0.00120392	2.10478
A_51_P439085	2310016C08Rik	RIKEN cDNA 2310016C08 gene	69573	0.0111812	1.70502	0.00198877	1.86309	0	2.10677
A_51_P100034	Mif4gd	MIF4G domain containing	69674	0.357817	-1.22549	0.406196	-1.19698	0	-1.57164
A_55_P2018076	Arap1	ArfGAP with RhoGAP domain, ankyrin repeat and PH domain 1	69710	0.426313	-1.22263	0.00612497	-1.56906	0.0737199	-1.33857
A_51_P131942	Dph5	DPH5 homolog (S, cerevisiae)	69740	0.0200048	1.48775	0.00351437	1.65258	0	1.93831
A_55_P2340593	1810019D21Rik	RIKEN cDNA 1810019D21 gene	69771	0.00945853	-1.89478	0	-2.33679	0	-2.28251
A_52_P399677	Tprkb	Tp53rk binding protein	69786	0.311044	1.28283	0.0264886	1.50053	0.219738	1.28214
A_55_P2026863	Trim32	tripartite motif-containing 32	69807	0.233056	1.29094	0.109164	1.34786	0.00392618	1.54133
A_52_P69756	Mterfd2	MTERF domain containing 2	69821	0.0141636	1.42739	0	1.6489	0.00120392	1.49276
A_52_P300451	Tcf23	transcription factor 23	69852	0.102567	-1.57279	0.229299	-1.44359	0.0114048	-1.77415
A_55_P2052081	Eif1ad	eukaryotic translation initiation factor 1A domain containing	69860	0.00755478	1.44678	0	1.67941	0	1.67868
A_55_P2209767	2610002J23Rik	RIKEN cDNA 2610002J23 gene	69886	0	1.43308	0	1.50233	0	1.61045
A_55_P2125311	Rab3b	RAB3B, member RAS oncogene family	69908	0.216997	-1.3379	0.0918089	-1.41735	0	-1.70502
A_55_P2179726	2810422O20Rik	RIKEN cDNA 2810422O20 gene	69962	0.0726476	1.41712	0.0125116	1.56039	0.0165946	1.48252
A_55_P1977563	Galk2	galactokinase 2	69976	0.456213	-1.22003	0.275725	-1.26921	0.00120392	-1.55269
A_65_P07455	1700029I01Rik	RIKEN cDNA 1700029I01 gene	70005	0.575269	1.23022	0.00727312	1.74736	0.00120392	1.74027
A_55_P2121151	1700029I01Rik	RIKEN cDNA 1700029I01 gene	70005	0.0341089	1.51217	0.151084	1.35175	0.00897819	1.52225
A_52_P626756	Trnt1	tRNA nucleotidyl transferase, CCA-adding, 1	70047	0.0516016	1.45453	0.196127	1.33088	0.0114048	1.52328
A_51_P233160	Lysmd2	LysM, putative peptidoglycan-binding, domain containing 2	70082	0.0516016	1.79893	0.0809157	1.68256	0.0387193	1.72
A_51_P115159	Fam162a	family with sequence similarity 162, member A	70186	0.584171	-1.18392	0.181024	-1.32477	0.00392618	-1.5686
A_52_P652513	Lman1	lectin, mannose-binding, 1	70361	0.0378811	-1.44402	0	-1.67369	0.0102345	-1.47676
A_51_P240693	Tecpr1	tectonin beta-propeller repeat containing 1	70381	0.483617	-1.44663	0.111371	-1.80079	0.0276061	-1.9334
A_51_P259415	Tmem70	transmembrane protein 70	70397	0.650521	1.15851	0.0115379	1.51677	0.052373	1.37751
A_55_P2160451	2610018G03Rik	RIKEN cDNA 2610018G03 gene	70415	0.00945853	-1.5394	0.00198877	-1.67368	0	-1.78746
A_51_P188271	Cd248	CD248 antigen, endosialin	70445	0	-2.61755	0	-2.9268	0	-3.49346
A_55_P2186558	5730437N04Rik	RIKEN cDNA 5730437N04 gene	70544	0.569039	-1.27199	0.202723	-1.45276	0.0476957	-1.5715
A_51_P156438	Slc25a33	solute carrier family 25, member 33	70556	0.0111812	1.79737	0.00727312	1.83906	0.00120392	2.10267
A_51_P199567	Med26	mediator complex subunit 26	70625	0.0610692	1.34438	0.00198877	1.53037	0.0630362	1.30585
A_52_P145767	Vcpip1	valosin containing protein (p97)/p47 complex interacting protein 1	70675	0.124886	1.38202	0.0115379	1.5551	0.00472474	1.55059
A_55_P2105200	Fam175a	family with sequence similarity 175, member A	70681	0.135317	1.3829	0.10521	1.4101	0.0102345	1.51143
A_66_P116252	Dusp16	dual specificity phosphatase 16	70686	0	2.74465	0	2.30153	0	2.07415
A_51_P259571	Angptl6	angiopoietin-like 6	70726	0	1.92222	0	3.01267	0	4.22248
A_66_P134808	Nos1ap	nitric oxide synthase 1 (neuronal) adaptor protein	70729	0	-1.59512	0	-1.72714	0	-1.82817
A_55_P1991199	Nos1ap	nitric oxide synthase 1 (neuronal) adaptor protein	70729	0.0156117	-1.57224	0.0153152	-1.56606	0.00222116	-1.6803
A_55_P1956847	Nolc1	nucleolar and coiled-body phosphoprotein 1	70769	0.0126585	1.36732	0	1.73262	0	1.67258
A_51_P124719	Ccdc93	coiled-coil domain containing 93	70829	0.00945853	1.55682	0.154896	1.32843	0.255989	1.25484
A_65_P11718	Nol8	nucleolar protein 8	70930	0.0572487	1.47896	0.00840014	1.68783	0.00222116	1.64677
A_55_P2101920	4931408A02Rik	RIKEN cDNA 4931408A02 gene	70967	0.588254	1.19422	0.0318257	1.50942	0.0334288	1.44626
A_51_P445683	4931406C07Rik	RIKEN cDNA 4931406C07 gene	70984	0.224481	-1.39633	0.159365	-1.43722	0.0114048	-1.6488
A_52_P412321	Pcgf6	polycomb group ring finger 6	71041	0.129144	1.39555	0.0305553	1.55065	0.0102345	1.56954
A_55_P2066827	Hexim2	hexamthylene bis-acetamide inducible 2	71059	0.00547599	-1.60076	0.0668264	-1.3979	0.00392618	-1.53551
A_51_P209736	Atoh8	atonal homolog 8 (Drosophila)	71093	0	-2.0518	0	-2.88728	0	-2.55486
A_66_P134457	Sntg1	syntrophin, gamma 1	71096	0.657785	1.17046	0.061577	1.44869	0.00831301	1.57735
A_55_P1969416	Sntg1	syntrophin, gamma 1	71096	0.763018	1.12825	0.336097	1.2964	0.0160832	1.56405
A_52_P80567	Nbas	neuroblastoma amplified sequence	71169	0.352673	-1.37575	0.133932	-1.51279	0.0262358	-1.63045
A_52_P91043	Tprg	transformation related protein 63 regulated	71338	0.413965	-1.40031	0.202975	-1.53177	0	-2.35876
A_52_P337427	Izumo4	IZUMO family member 4	71564	0	-1.9531	0	-2.43262	0	-2.26854
A_55_P2067608	9030425E11Rik	RIKEN cDNA 9030425E11 gene	71566	0.0126585	-1.54193	0.00727312	-1.63303	0.00310986	-1.66367
A_52_P393589	9030425E11Rik	RIKEN cDNA 9030425E11 gene	71566	0.00313783	-1.48924	0.00727312	-1.46366	0	-1.75482
A_52_P499028	9130008F23Rik	RIKEN cDNA 9130008F23 gene	71583	0.143185	1.39831	0.0212677	1.54967	0.00310986	1.69721
A_65_P02327	Pogk	pogo transposable element with KRAB domain	71592	0.0469768	1.43064	0.00351437	1.55235	0.0102345	1.47334
A_51_P406583	Myo1e	myosin IE	71602	0.132961	1.47827	0.301461	1.3525	0.0126339	1.63094
A_55_P2176350	0610010F05Rik	RIKEN cDNA 0610010F05 gene	71675	0.989703	1.00587	0.111755	1.34914	0.00472474	1.55006
A_52_P590781	Fam13c	family with sequence similarity 13, member C	71721	0	-1.86256	0.00489719	-1.83696	0	-2.14874
A_55_P1952950	Cic	capicua homolog (Drosophila)	71722	0.0225034	-1.61249	0.669022	-1.16263	0.291585	-1.29322
A_51_P284793	Ints12	integrator complex subunit 12	71793	0.518225	1.17377	0.00198877	1.50587	0.00120392	1.5069
A_55_P1955612	Nup93	nucleoporin 93	71805	0	-1.61441	0.414451	-1.20023	0.0126339	-1.42577
A_51_P189361	Osgin1	oxidative stress induced growth inhibitor 1	71839	0.473441	-1.25774	0.0212677	-1.58733	0.124419	-1.38689
A_51_P151897	R3hcc1	R3H domain and coiled-coil containing 1	71843	0.04992	1.60263	0.494582	1.26679	0.089543	1.46707
A_55_P2053491	Pdia6	protein disulfide isomerase associated 6	71853	0.0126585	-1.77273	0.00351437	-1.89997	0	-2.48639
A_51_P297968	Pdia6	protein disulfide isomerase associated 6	71853	0	-1.69968	0	-2.04606	0	-2.70998
A_66_P123804	Fbxo30	F-box protein 30	71865	0.132555	1.43415	0.0532455	1.53257	0.0132082	1.57129
A_51_P277295	2310001A20Rik	RIKEN cDNA 2310001A20 gene	71881	0.00313783	-1.42591	0.0105996	-1.40637	0	-1.58386
A_51_P430973	Paqr7	progestin and adipoQ receptor family member VII	71904	0.0508152	-1.5297	0.037524	-1.58617	0.0330136	-1.51127
A_55_P1973178	Haus5	HAUS augmin-like complex, subunit 5	71909	0.18092	-1.33715	0.0234609	-1.50755	0.122009	-1.32927
A_55_P2175060	Ppapdc1b	phosphatidic acid phosphatase type 2 domain containing 1B	71910	0.190232	-1.36741	0.0349882	-1.51945	0.0350325	-1.47687
A_51_P142515	Antxr2	anthrax toxin receptor 2	71914	0	1.96769	0	2.50881	0	2.55862
A_55_P2015585	Zcchc24	zinc finger, CCHC domain containing 24	71918	0	-2.29905	0	-2.76342	0	-2.91731
A_55_P2002884	Zcchc24	zinc finger, CCHC domain containing 24	71918	0	-2.13224	0	-2.55853	0	-2.84274
A_51_P217430	2410016O06Rik	RIKEN cDNA 2410016O06 gene	71952	0	1.71927	0	1.69373	0	1.84397
A_52_P526265	Wdr73	WD repeat domain 73	71968	0.165571	1.29544	0	1.64858	0	1.66667
A_51_P219325	Ddx28	DEAD (Asp-Glu-Ala-Asp) box polypeptide 28	71986	0.228258	1.31003	0	1.7046	0.00120392	1.64097
A_51_P365409	Rpusd4	RNA pseudouridylate synthase domain containing 4	71989	0.0225034	1.37032	0.00198877	1.53316	0	1.52354
A_51_P425373	1500002O20Rik	RIKEN cDNA 1500002O20 gene	71997	0.0650274	1.26883	0.0939404	1.24013	0	1.56143
A_55_P2088223	Synpr	synaptoporin	72003	0.0141636	-1.56046	0.00489719	-1.60593	0	-1.83969
A_55_P2356840	1600020E01Rik	RIKEN cDNA 1600020E01 gene	72012	0.125763	-1.37604	0.0311746	-1.50517	0	-1.65173
A_52_P315369	Cyb5r1	cytochrome b5 reductase 1	72017	0.202408	1.52105	0.0791236	1.64476	0.0126339	1.82807
A_51_P438527	Cyb5r1	cytochrome b5 reductase 1	72017	0	1.76808	0	2.06548	0	2.44426
A_55_P2039523	Phf10	PHD finger protein 10	72057	0.838267	1.10998	0.0311746	1.71185	0.150094	1.44408
A_55_P2180846	Wdsub1	WD repeat, SAM and U-box domain containing 1	72137	0.0248971	-1.42795	0	-2.05696	0	-1.72492
A_55_P1987483	Pgm2	phosphoglucomutase 2	72157	0	-1.69313	0	-2.21937	0	-2.22063
A_51_P148959	Dhx36	DEAH (Asp-Glu-Ala-His) box polypeptide 36	72162	0.104819	1.39834	0.0220231	1.54401	0.0433722	1.42352
A_51_P254234	Chchd4	coiled-coil-helix-coiled-coil-helix domain containing 4	72170	0.00945853	1.47438	0	1.57032	0	1.65073
A_55_P2124425	Zfp661	zinc finger protein 661	72180	0.212968	1.36402	0.00840014	1.68485	0	1.88104
A_55_P2076288	Zfp661	zinc finger protein 661	72180	0.188734	1.37778	0.00947148	1.6953	0	1.83901
A_51_P499169	Tram1	translocating chain-associating membrane protein 1	72265	0.187659	-1.27647	0.0153152	-1.45984	0	-1.79245
A_52_P469502	Cda	cytidine deaminase	72269	0.0951272	-1.53308	0.00489719	-1.88116	0.00548105	-1.74566
A_51_P454196	Sh2d4a	SH2 domain containing 4A	72281	0.00547599	-1.90168	0.0926	-1.52376	0	-2.13205
A_65_P02321	Usp36	ubiquitin specific peptidase 36	72344	0	1.69225	0	1.73307	0	1.86162
A_52_P627925	Usp36	ubiquitin specific peptidase 36	72344	0.126398	1.5291	0.0604863	1.62306	0.00392618	1.77738
A_55_P2168431	Fam123b	family with sequence similarity 123, member B	72345	0.640205	-1.22576	0.00947148	-1.88437	0.00120392	-1.93609
A_55_P2249055	Ptar1	protein prenyltransferase alpha subunit repeat containing 1	72351	0.275625	1.18625	0.00198877	1.45029	0	1.59815
A_52_P267824	2210023G05Rik	RIKEN cDNA 2210023G05 gene	72361	0.054648	-1.47922	0.0187534	-1.57607	0	-1.83838
A_55_P1956718	Rab38	RAB38, member of RAS oncogene family	72433	0.0126585	-1.82434	0.0554667	-1.61349	0	-2.01589
A_52_P574214	Rrp1b	ribosomal RNA processing 1 homolog B (S, cerevisiae)	72462	0.876779	1.05911	0.022746	1.4729	0.00548105	1.55277
A_51_P448618	Slc16a10	solute carrier family 16 (monocarboxylic acid transporters), member 10	72472	0.122804	1.34307	0.10746	1.34659	0.00392618	1.50427
A_52_P542794	2610507B11Rik	RIKEN cDNA 2610507B11 gene	72503	0.00755478	-1.69768	0.645013	-1.16983	0.0285893	-1.52662
A_55_P1954156	Wdr43	WD repeat domain 43	72515	0	1.68086	0	2.05026	0	2.10092
A_52_P384901	Wdr43	WD repeat domain 43	72515	0.00313783	1.49933	0	1.73843	0	1.74254
A_55_P2126780	Pgam5	phosphoglycerate mutase family member 5	72542	0.122804	1.2975	0.0343261	1.35541	0.00310986	1.52803
A_52_P543040	Utp14a	UTP14, U3 small nucleolar ribonucleoprotein, homolog A (yeast)	72554	0.292336	1.33817	0.0170711	1.62959	0	1.82527
A_51_P437478	Zfp566	zinc finger protein 566	72556	0.00313783	1.76217	0	1.95729	0	1.99564
A_55_P2124228	Uaca	uveal autoantigen with coiled-coil domains and ankyrin repeats	72565	0.0236544	-1.37429	0	-1.49299	0	-1.79584
A_55_P1977910	C430049B03Rik	RIKEN cDNA C430049B03 gene	72575	0.0990648	-1.43022	0.0249979	-1.52515	0.00762602	-1.61996
A_52_P297642	Pdia5	protein disulfide isomerase associated 5	72599	0.430772	-1.31029	0.20246	-1.42267	0.00392618	-1.7812
A_51_P280085	Zfp655	zinc finger protein 655	72611	0.00313783	1.56374	0.00351437	1.52919	0	1.74553
A_55_P2304482	2700086A05Rik	RIKEN cDNA 2700086A05 gene	72628	0.0398943	-1.79008	0.0752651	-1.71992	0.00392618	-2.0745
A_55_P2022354	Tmem209	transmembrane protein 209	72649	0.0906126	1.48373	0.00840014	1.7284	0.00222116	1.67393
A_52_P625880	Tmem209	transmembrane protein 209	72649	0.122804	1.39113	0	1.83157	0	1.94124
A_55_P2133568	2810026P18Rik	RIKEN cDNA 2810026P18 gene	72655	0.169802	1.62148	0.037524	1.88893	0.0457934	1.71858
A_55_P2036514	Dis3	DIS3 mitotic control homolog (S, cerevisiae)	72662	0.300659	1.26652	0.00198877	1.68273	0	1.73637
A_55_P2136572	Cdc42se2	CDC42 small effector 2	72729	0.0361263	1.54576	0.495904	1.23174	0.0120355	1.58315
A_55_P2163659	Rspo3	R-spondin 3 homolog (Xenopus laevis)	72780	0	-3.49002	0	-3.09068	0	-5.11512
A_51_P220278	Ppp2r2b	protein phosphatase 2 (formerly 2A), regulatory subunit B (PR 52), beta isoform	72930	0	-2.8853	0	-3.3009	0	-4.23896
A_55_P2040048	2900010J23Rik	RIKEN cDNA 2900010J23 gene	72931	0.403047	-1.20622	0.252736	-1.24138	0	-1.51657
A_51_P332676	Top1mt	DNA topoisomerase 1, mitochondrial	72960	0.266682	1.23299	0.00351437	1.52744	0	1.67075
A_55_P2069755	Tymp	thymidine phosphorylase	72962	0.0451626	1.55283	0.206395	1.38572	0.00695456	1.64326
A_55_P2089113	2900073C17Rik	RIKEN cDNA 2900073C17 gene	73020	0.0341089	-1.87523	0.814571	-1.14244	0.467891	-1.33294
A_51_P337897	Prrc1	proline-rich coiled-coil 1	73137	0.0308639	-1.47552	0	-1.78458	0	-1.83899
A_51_P160344	Cenpv	centromere protein V	73139	0.00755478	1.5703	0.0249979	1.53064	0	2.11512
A_55_P2171406	Tm7sf2	transmembrane 7 superfamily member 2	73166	0	-1.68876	0	-1.93866	0	-2.06968
A_52_P35064	Tm7sf2	transmembrane 7 superfamily member 2	73166	0	-2.01857	0	-2.43228	0	-2.93567
A_51_P292566	Xpot	exportin, tRNA (nuclear export receptor for tRNAs)	73192	0.0248971	1.52536	0.00351437	1.74046	0	1.8648
A_55_P2028159	3110043O21Rik	RIKEN cDNA 3110043O21 gene	73205	0	2.07337	0	2.48001	0	2.66074
A_51_P407690	3110056O03Rik	RIKEN cDNA 3110056O03 gene	73218	0.881586	1.09873	0.0234609	1.97479	0.271293	1.45117
A_52_P311853	Ddit4l	DNA-damage-inducible transcript 4-like	73284	0.00313783	-1.94258	0.0125116	-1.82748	0	-2.38653
A_55_P2258757	1700042O10Rik	RIKEN cDNA 1700042O10 gene	73321	0.0756056	-1.57138	0.229032	-1.41223	0.0399737	-1.55994
A_55_P2040416	1700040I03Rik	RIKEN cDNA 1700040I03 gene	73327	0	-1.64414	0	-1.74485	0	-1.96592
A_51_P216605	Hbp1	high mobility group box transcription factor 1	73389	0.0225034	1.58712	0	1.99422	0	1.96815
A_65_P04847	Vgll3	vestigial like 3 (Drosophila)	73569	0.486541	1.36448	0.0996675	1.65872	0.00624451	2.05415
A_52_P496403	1700001O22Rik	RIKEN cDNA 1700001O22 gene	73598	0.276302	1.33767	0.102269	1.43615	0.00695456	1.61523
A_66_P126563	1700113I22Rik	RIKEN cDNA 1700113I22 gene	73635	0.207392	-1.29092	0.317662	-1.23883	0.00392618	-1.52132
A_51_P492765	Wdr75	WD repeat domain 75	73674	0	1.4785	0	1.59003	0	1.51838
A_55_P2081530	Sh3bgrl3	SH3 domain binding glutamic acid-rich protein-like 3	73723	0.0185793	-1.65637	0.125186	-1.47236	0.0382752	-1.54469
A_66_P122415	Snhg6	small nucleolar RNA host gene (non-protein coding) 6	73824	0.0892643	1.40197	0.00198877	1.63382	0.00120392	1.6813
A_52_P671769	Arhgap18	Rho GTPase activating protein 18	73910	0.00313783	-1.81818	0.00727312	-1.80527	0	-2.16785
A_66_P131604	Otud4	OTU domain containing 4	73945	0.0698933	1.41385	0.00489719	1.61138	0	1.6316
A_51_P249313	Herc3	hect domain and RLD 3	73998	0.00313783	-1.53631	0	-1.64022	0	-1.88753
A_55_P2082434	Btbd11	BTB (POZ) domain containing 11	74007	0.0141636	1.86227	0	2.52292	0	3.14872
A_52_P104091	Slc25a27	solute carrier family 25, member 27	74011	0.498467	1.21327	0.0881658	1.39092	0.00762602	1.54721
A_51_P245631	Rftn2	raftlin family member 2	74013	0.541448	-1.25833	0.116867	-1.48173	0.0102345	-1.63945
A_51_P204442	Phf19	PHD finger protein 19	74016	0.00547599	-1.64057	0.395669	-1.23759	0.0562885	-1.39055
A_55_P2137576	Nphp3	nephronophthisis 3 (adolescent)	74025	0	-1.63246	0	-1.73305	0	-1.87795
A_51_P382347	Nphp3	nephronophthisis 3 (adolescent)	74025	0	-2.14809	0	-2.06648	0	-2.41905
A_51_P137029	Plce1	phospholipase C, epsilon 1	74055	0.20424	-1.45264	0.0696681	-1.58169	0	-2.41356
A_51_P144512	Rbm19	RNA binding motif protein 19	74111	0.415469	1.33514	0.00489719	1.92391	0.0192894	1.64208
A_55_P2318934	1200007C13Rik	RIKEN cDNA 1200007C13 gene	74119	0.0398943	1.80949	0.00198877	2.1805	0.00310986	2.03909
A_55_P1966749	Cyp2s1	cytochrome P450, family 2, subfamily s, polypeptide 1	74134	0.0111812	-1.89081	0.00612497	-2.03786	0.00120392	-2.12782
A_55_P1971298	Lonp1	lon peptidase 1, mitochondrial	74142	0	1.7741	0	1.96055	0	2.17592
A_55_P2026233	Uba7	ubiquitin-like modifier activating enzyme 7	74153	0	-1.75874	0	-2.27745	0	-1.92295
A_55_P2016105	Errfi1	ERBB receptor feedback inhibitor 1	74155	0.00755478	2.37321	0.00489719	2.4971	0.00472474	2.56631
A_51_P461040	Crct1	cysteine-rich C-terminal 1	74175	0.0156117	1.7807	0	2.4002	0	2.56671
A_51_P284946	Rnd3	Rho family GTPase 3	74194	0.528245	-1.24483	0.383257	-1.28652	0.02429	-1.55208
A_55_P2165324	Acsl3	acyl-CoA synthetase long-chain family member 3	74205	0.0516016	-1.53581	0.243374	-1.35701	0.00472474	-1.72693
A_51_P226932	Tubgcp2	tubulin, gamma complex associated protein 2	74237	0.331964	-1.25841	0.00351437	-1.59237	0.0776154	-1.34985
A_55_P2111855	Gale	galactose-4-epimerase, UDP	74246	0.00755478	-1.83885	0.00489719	-1.87295	0	-2.24857
A_51_P258806	Klrg2	killer cell lectin-like receptor subfamily G, member 2	74253	0	1.53678	0	1.51687	0	1.5438
A_51_P148311	Chic2	cysteine-rich hydrophobic domain 2	74277	0.0951272	1.29335	0	1.54689	0	1.74784
A_51_P331870	Rnf145	ring finger protein 145	74315	0.853978	-1.08432	0.548855	-1.2161	0.0227586	-1.54573
A_55_P2011286	Hopx	HOP homeobox	74318	0	-2.47375	0	-3.16804	0	-4.14152
A_52_P512575	Hopx	HOP homeobox	74318	0	-2.8925	0	-2.83601	0	-3.88625
A_55_P2148906	Cltb	clathrin, light polypeptide (Lcb)	74325	0.223833	-1.33562	0.0220231	-1.52357	0.00897819	-1.54693
A_55_P2024515	Crtc2	CREB regulated transcription coactivator 2	74343	0.91424	1.0517	0.0270667	1.61053	0.242541	1.32429
A_51_P281246	Cep57	centrosomal protein 57	74360	0.189484	1.26395	0.00198877	1.55541	0.00120392	1.46721
A_55_P1957700	Ttll11	tubulin tyrosine ligase-like family, member 11	74410	0.106763	1.4496	0.0179814	1.65279	0.0290536	1.48821
A_51_P419959	Eaf1	ELL associated factor 1	74427	0.00547599	1.34504	0	1.47001	0	1.563
A_51_P429295	Pus10	pseudouridylate synthase 10	74467	0.466964	1.25113	0.00612497	1.62614	0.0624901	1.42161
A_55_P2052775	Morc2a	microrchidia 2A	74522	0.150589	1.35283	0.144247	1.34532	0.00831301	1.50379
A_52_P354682	Elovl7	ELOVL family member 7, elongation of long chain fatty acids (yeast)	74559	0.225878	1.43579	0.0630681	1.57857	0.00392618	1.81099
A_55_P2136786	Zkscan1	zinc finger with KRAB and SCAN domains 1	74570	0.143703	-1.33032	0.040854	-1.40772	0	-1.64396
A_66_P126300	Mrpl47	mitochondrial ribosomal protein L47	74600	0.817558	1.13303	0.00947148	1.97135	0.129857	1.52393
A_66_P136714	Scpep1	serine carboxypeptidase 1	74617	0.281893	1.28495	0.0388276	1.45129	0	1.92397
A_55_P1990210	Scpep1	serine carboxypeptidase 1	74617	0.153513	1.32626	0.0134812	1.51852	0	1.90694
A_55_P2106241	4930432K21Rik	RIKEN cDNA 4930432K21 gene	74666	0.55813	1.25268	0.246448	1.38981	0.0108404	1.6783
A_55_P2120459	Snx16	sorting nexin 16	74718	0.0419451	1.40753	0.00489719	1.53017	0.0108404	1.43242
A_55_P1994000	Snx16	sorting nexin 16	74718	0.0650274	1.31899	0.0179814	1.41879	0	1.68477
A_51_P482711	Dhcr24	24-dehydrocholesterol reductase	74754	0.220074	-1.27436	0	-1.78029	0	-1.94354
A_55_P2349148	5830408B19Rik	RIKEN cDNA 5830408B19 gene	74756	0.221279	-1.45155	0.0234609	-1.74146	0.0299342	-1.61857
A_55_P2085641	Lmbr1l	limb region 1 like	74775	0.445495	1.1989	0.00198877	1.56187	0	1.66029
A_55_P1967693	Wipi2	WD repeat domain, phosphoinositide interacting 2	74781	0.699457	1.13804	0.0234609	1.49338	0.00762602	1.5124
A_51_P418168	Manf	mesencephalic astrocyte-derived neurotrophic factor	74840	0.0126585	-1.99944	0.313463	-1.47339	0.00762602	-1.98431
A_55_P2044627	Rnase10	ribonuclease, RNase A family, 10 (non-active)	75019	0.0111812	-1.53967	0	-1.76217	0	-1.85951
A_55_P2020248	Usp50	ubiquitin specific peptidase 50	75083	0.0361263	-1.37737	0.0770608	-1.33305	0.00120392	-1.52739
A_55_P2367878	Ncrna00085	non-protein coding RNA 85	75202	0.204799	-1.45246	0.101217	-1.53793	0.00310986	-1.81794
A_55_P2068607	Rnf19b	ring finger protein 19B	75234	0	1.73348	0.00198877	1.60283	0	1.63398
A_52_P546552	Pelp1	proline, glutamic acid and leucine rich protein 1	75273	0.993111	1.005	0.167433	1.36233	0.0108404	1.56284
A_51_P169880	Zbtb3	zinc finger and BTB domain containing 3	75291	0	2.04497	0.155843	1.47785	0.0683683	1.51861
A_52_P144925	Taf1d	TATA box binding protein (Tbp)-associated factor, RNA polymerase I, D	75316	0.212065	1.37547	0.0125116	1.63842	0.0208225	1.55058
A_55_P1998872	Slitrk5	SLIT and NTRK-like family, member 5	75409	0	-1.50162	0.339764	-1.19402	0.0181979	-1.34029
A_51_P246705	Nop14	NOP14 nucleolar protein homolog (yeast)	75416	0.169102	1.37575	0.125186	1.40594	0.0232791	1.5016
A_51_P121228	Ascc2	activating signal cointegrator 1 complex subunit 2	75452	0.233541	1.38756	0.036288	1.58641	0.0445513	1.50768
A_51_P184910	Phpt1	phosphohistidine phosphatase 1	75454	0.0141636	-1.37444	0.0170711	-1.36783	0	-1.5523
A_52_P313992	1700007H22Rik	RIKEN cDNA 1700007H22 gene	75484	0.00547599	-1.43267	0.0293495	-1.37129	0	-1.58235
A_52_P367760	Calml4	calmodulin-like 4	75600	0.00547599	-1.85491	0.00840014	-1.84895	0.00120392	-1.97808
A_51_P392861	Med25	mediator of RNA polymerase II transcription, subunit 25 homolog (yeast)	75613	0.214995	-1.49979	0.0153152	-1.90402	0	-1.92825
A_51_P314153	Nr2c2ap	nuclear receptor 2C2-associated protein	75692	0.00313783	2.0973	0.117966	1.57041	0.00548105	1.92007
A_51_P246773	Sesn3	sestrin 3	75747	0.00755478	-1.91376	0	-2.65178	0	-2.84756
A_51_P121302	Them4	thioesterase superfamily member 4	75778	0.220979	1.25899	0.00351437	1.50222	0	1.68422
A_55_P2140626	Arl5b	ADP-ribosylation factor-like 5B	75869	0.173831	1.41533	0.339484	1.30794	0.00548105	1.72709
A_55_P2347976	Mir17hg	MIR17 host gene 1 (non-protein coding)	75957	0.732654	1.1625	0.0204574	1.70843	0.0223047	1.58652
A_52_P336290	Rap2a	RAS related protein 2a	76108	0.0741186	-1.29575	0.00198877	-1.44292	0.00120392	-1.60225
A_55_P1997081	6230409E13Rik	RIKEN cDNA 6230409E13 gene	76132	0.0261399	1.4248	0	1.65423	0.00392618	1.52124
A_55_P1976689	Snrnp35	small nuclear ribonucleoprotein 35 (U11/U12)	76167	0.390355	1.34643	0.00727312	1.88956	0.100871	1.48077
A_55_P1994492	Usp31	ubiquitin specific peptidase 31	76179	0.0378811	1.40287	0.0196591	1.46334	0	1.70242
A_52_P452019	Usp31	ubiquitin specific peptidase 31	76179	0.281381	1.34608	0.0444323	1.54744	0.0102345	1.63782
A_52_P675617	Agbl3	ATP/GTP binding protein-like 3	76223	0.0726476	-1.37687	0.146638	-1.32024	0	-1.71449
A_51_P483617	0610040J01Rik	RIKEN cDNA 0610040J01 gene	76261	0.00945853	1.59704	0.045056	1.47726	0.00695456	1.5915
A_51_P358112	Fads1	fatty acid desaturase 1	76267	0.29216	-1.42	0.0144735	-1.76918	0.0126339	-1.76302
A_55_P2005470	Mfap4	microfibrillar-associated protein 4	76293	0.0284664	-1.68883	0.0585033	-1.58805	0.00392618	-1.76873
A_52_P12001	Erp44	endoplasmic reticulum protein 44	76299	0.411285	-1.26643	0.0717054	-1.44661	0	-1.74516
A_51_P344947	Rab1b	RAB1B, member RAS oncogene family	76308	0.187659	-1.26467	0.0736506	-1.3259	0	-1.58761
A_55_P1985623	Abcc3	ATP-binding cassette, sub-family C (CFTR/MRP), member 3	76408	0.00755478	-2.00716	0	-2.48904	0.00120392	-2.24974
A_55_P2010871	Daam2	dishevelled associated activator of morphogenesis 2	76441	0.00755478	-1.85027	0	-2.14603	0	-2.29738
A_55_P2019312	Car12	carbonic anyhydrase 12	76459	0.0460621	-1.53489	0.109164	-1.44138	0.113089	-1.39547
A_51_P152155	Glt8d1	glycosyltransferase 8 domain containing 1	76485	0.0236544	-1.43358	0	-1.62228	0	-1.60818
A_55_P2059640	Abhd14b	abhydrolase domain containing 14b	76491	0.795783	-1.13005	0.336097	-1.35148	0.00222116	-1.97388
A_51_P206475	Lce1i	late cornified envelope 1I	76585	0.268251	1.29309	0.150162	1.34378	0.00624451	1.5268
A_55_P2033120	Srxn1	sulfiredoxin 1 homolog (S, cerevisiae)	76650	0.0429455	1.35511	0.00612497	1.45606	0.00120392	1.52144
A_55_P2183493	Spcs3	signal peptidase complex subunit 3 homolog (S, cerevisiae)	76687	0.0437529	1.62776	0.758731	1.14113	0.862495	1.08065
A_55_P2083824	1700085B13Rik	RIKEN cDNA 1700085B13 gene	76721	0.0248971	-1.46793	0.0849922	-1.3864	0.00831301	-1.51221
A_51_P122246	Creld2	cysteine-rich with EGF-like domains 2	76737	0.179885	-1.4779	0.0559134	-1.63648	0.0192894	-1.67008
A_55_P2225082	Mettl4	methyltransferase like 4	76781	0.354203	1.29095	0	1.74991	0.00120392	1.7031
A_55_P2154724	Mettl4	methyltransferase like 4	76781	0.660418	1.17493	0.129937	1.3963	0	1.65695
A_51_P227108	Bri3bp	Bri3 binding protein	76809	0.502827	1.14896	0.00198877	1.45352	0	1.53544
A_55_P2038767	Fam49a	family with sequence similarity 49, member A	76820	0.00313783	-1.5157	0.00198877	-1.61773	0	-1.73826
A_55_P2139753	Phf15	PHD finger protein 15	76901	0.404826	-1.24748	0.0105996	-1.57192	0.00831301	-1.52025
A_51_P131653	1700021C14Rik	RIKEN cDNA 1700021C14 gene	76927	0.0378811	1.54748	0.125712	1.41695	0.00392618	1.6231
A_52_P90363	Ifi27l2a	interferon, alpha-inducible protein 27 like 2A	76933	0.0554363	-2.20696	0.0356892	-2.36089	0.00222116	-2.86424
A_51_P189733	2810007J24Rik	RIKEN cDNA 2810007J24 gene	76971	0.402068	1.28614	0.0388276	1.53796	0.137863	1.36942
A_65_P10865	Scfd1	Sec1 family domain containing 1	76983	0.0225034	-1.42907	0.00489719	-1.53348	0	-1.70093
A_55_P2185870	Bcl7a	B-cell CLL/lymphoma 7A	77045	0.0822485	1.41281	0.00727312	1.61117	0.00120392	1.68497
A_52_P24428	Ankrd11	ankyrin repeat domain 11	77087	0.0111812	1.41329	0.0974008	1.29168	0	1.52143
A_55_P1964960	Il33	interleukin 33	77125	0.00313783	-3.5933	0	-4.44723	0	-6.77051
A_55_P2197914	C030027H14Rik	RIKEN cDNA C030027H14 gene	77465	0.0767993	1.67317	0.0585033	1.71753	0.00120392	2.09802
A_55_P2427685	Agl	amylo-1,6-glucosidase, 4-alpha-glucanotransferase	77559	0.226091	-1.35994	0.0343261	-1.54596	0.00548105	-1.62577
A_55_P2088525	Myh10	myosin, heavy polypeptide 10, non-muscle	77579	0.273299	-1.30789	0.0299378	-1.49802	0	-1.63282
A_55_P2099526	H2afv	H2A histone family, member V	77605	0.00547599	-1.36681	0	-1.50715	0	-1.64486
A_51_P157976	Mmab	methylmalonic aciduria (cobalamin deficiency) type B homolog (human)	77697	0.160026	-1.32498	0.110332	-1.34481	0	-1.67887
A_55_P2359436	A930026B05Rik	RIKEN cDNA A930026B05 gene	77956	0.00313783	-1.66385	0	-1.9233	0	-2.09611
A_51_P510849	Tmem50b	transmembrane protein 50B	77975	0.0610692	-1.32386	0	-1.60026	0.00120392	-1.45924
A_55_P2099695	8430410K20Rik	RIKEN cDNA 8430410K20 gene	78100	0.548025	1.24732	0.0125116	1.70323	0.107958	1.42357
A_55_P2118717	Ninl	ninein-like	78177	0.00755478	-1.56767	0.0204574	-1.54346	0	-1.75824
A_55_P1987146	Gpr115	G protein-coupled receptor 115	78249	0.00313783	-1.50663	0	-1.55405	0	-1.64428
A_52_P322141	Ccdc88b	coiled-coil domain containing 88B	78317	0.00547599	1.52586	0	1.59084	0.00548105	1.51158
A_55_P2184180	Ndufv3	NADH dehydrogenase (ubiquinone) flavoprotein 3	78330	0	-1.67016	0	-1.72243	0	-1.93736
A_55_P2059110	Skap1	src family associated phosphoprotein 1	78473	0.149047	-1.32401	0.192225	-1.29225	0	-1.57648
A_51_P282523	Gpr124	G protein-coupled receptor 124	78560	0.453278	-1.21967	0.0686775	-1.40051	0.00310986	-1.53777
A_52_P483129	Utp23	UTP23, small subunit (SSU) processome component, homolog (yeast)	78581	0.0872132	1.35802	0	1.75834	0	1.7038
A_51_P284426	Cstad	CSA-conditional, T cell activation-dependent protein	78617	0.0272556	-1.73392	0.022746	-1.76589	0.00222116	-2.04052
A_55_P1986993	Brd8	bromodomain containing 8	78656	0	-1.48268	0	-1.46816	0	-1.50497
A_55_P1957474	Pus7	pseudouridylate synthase 7 homolog (S, cerevisiae)	78697	0.0341089	1.34593	0	1.55519	0	1.64236
A_55_P2375194	4930513E20Rik	RIKEN cDNA 4930513E20 gene	78804	0.239199	1.44319	0.0257246	1.71813	0.00120392	1.88658
A_51_P430620	Slc25a12	solute carrier family 25 (mitochondrial carrier, Aralar), member 12	78830	0.406339	-1.20408	0.00351437	-1.51888	0	-1.57413
A_51_P453043	Aacs	acetoacetyl-CoA synthetase	78894	0.332912	-1.2553	0.0144735	-1.51096	0.0540731	-1.37198
A_51_P327632	Igsf3	immunoglobulin superfamily, member 3	78908	0.00313783	-1.41352	0.00198877	-1.51052	0	-1.59186
A_55_P1987459	Pigt	phosphatidylinositol glycan anchor biosynthesis, class T	78928	0.520243	-1.28394	0.309532	-1.36077	0.0317077	-1.59521
A_52_P480402	Avl9	AVL9 homolog (S, cerevisiase)	78937	0.00547599	1.60012	0.0125116	1.56283	0.185982	1.29698
A_51_P516705	Ern1	endoplasmic reticulum (ER) to nucleus signalling 1	78943	0.061741	1.68967	0.300548	1.42282	0.0325663	1.7108
A_51_P395111	Nme3	non-metastatic cells 3, protein expressed in	79059	0.0378811	-1.48108	0	-1.85212	0.00120392	-1.67226
A_55_P2071132	Tnfrsf23	tumor necrosis factor receptor superfamily, member 23	79201	0	1.85611	0	1.67932	0	1.7984
A_55_P2086423	Recql4	RecQ protein-like 4	79456	0.575527	1.25982	0.0890143	1.56373	0.0102345	1.73692
A_51_P288257	Cdk5rap3	CDK5 regulatory subunit associated protein 3	80280	0	-1.57703	0	-1.81752	0	-1.69677
A_55_P1973046	Cttnbp2nl	CTTNBP2 N-terminal like	80281	0	2.2328	0	2.26281	0	2.79751
A_52_P481423	Cttnbp2nl	CTTNBP2 N-terminal like	80281	0	2.52188	0	2.51973	0	2.88061
A_55_P2142863	Parp9	poly (ADP-ribose) polymerase family, member 9	80285	0.0445705	-1.39861	0.0115379	-1.49745	0	-1.56884
A_55_P2175245	Tusc3	tumor suppressor candidate 3	80286	0.352442	-1.26174	0.0902067	-1.38749	0	-1.79836
A_55_P2027392	Gpr146	G protein-coupled receptor 146	80290	0.144982	-1.65595	0.0170711	-2.05493	0.0606593	-1.69527
A_55_P2010121	Rab27b	RAB27b, member RAS oncogene family	80718	0.189051	-1.46596	0.0706965	-1.61083	0.00222116	-1.97663
A_55_P2010116	Rab27b	RAB27b, member RAS oncogene family	80718	0.412407	-1.33035	0.161446	-1.46232	0	-1.98429
A_55_P1998578	Ifitm2	interferon induced transmembrane protein 2	80876	0.623459	-1.28336	0.0414778	-1.82234	0.00392618	-2.01975
A_55_P2093994	Maged2	melanoma antigen, family D, 2	80884	0	-1.76933	0	-2.25985	0	-2.15142
A_52_P427174	Zfp202	zinc finger protein 202	80902	0.312683	1.26307	0.022746	1.51411	0.00624451	1.52942
A_55_P1981544	Lactb	lactamase, beta	80907	0.00755478	-1.43891	0	-1.6472	0.00120392	-1.62145
A_55_P1967659	Lactb	lactamase, beta	80907	0.0308639	-1.36896	0.00198877	-1.54227	0	-1.58167
A_55_P2044932	Gpr84	G protein-coupled receptor 84	80910	0.169802	1.59811	0.0278563	1.85952	0.0761485	1.6331
A_55_P2083224	Pum2	pumilio 2 (Drosophila)	80913	0.588297	1.21131	0.378523	1.27358	0.0203189	1.51825
A_51_P398878	Uck2	uridine-cytidine kinase 2	80914	0.298198	1.34472	0.364707	1.30423	0.0433722	1.5113
A_55_P2022574	Bat4	HLA-B associated transcript 4	81845	0.0844638	1.3563	0	1.63227	0.0154991	1.44281
A_55_P2022519	Tmem108	transmembrane protein 108	81907	0	-1.97342	0.00351437	-1.75565	0	-2.38544
A_51_P345663	Rrbp1	ribosome binding protein 1	81910	0.40513	-1.27749	0.0162321	-1.63104	0.00310986	-1.64554
A_52_P108447	Glis2	GLIS family zinc finger 2	83396	0.0351958	-1.49978	0.00612497	-1.62984	0	-1.73804
A_51_P342567	Akap12	A kinase (PRKA) anchor protein (gravin) 12	83397	0.170235	1.41027	0.0249979	1.59916	0	2.1073
A_55_P2156274	Plekha2	pleckstrin homology domain-containing, family A (phosphoinositide binding specific) member 2	83436	0.695842	-1.18596	0.193953	-1.41882	0.00548105	-1.71501
A_52_P78257	Plekha2	pleckstrin homology domain-containing, family A (phosphoinositide binding specific) member 2	83436	0	-1.6604	0.0655266	-1.4145	0	-1.71642
A_51_P118650	Wdr6	WD repeat domain 6	83669	0.19458	-1.45103	0.0170711	-1.76667	0.0165946	-1.65516
A_55_P2117710	Snhg1	small nucleolar RNA host gene (non-protein coding) 1	83673	0.131274	1.43341	0.0311746	1.6028	0.00120392	1.81964
A_55_P1975690	Bicc1	bicaudal C homolog 1 (Drosophila)	83675	0	-1.58194	0	-2.09796	0	-2.96303
A_55_P2121877	Gpr137b	G protein-coupled receptor 137B	83924	0	1.74183	0.00351437	1.8096	0	2.19308
A_55_P2107203	Gpr137b	G protein-coupled receptor 137B	83924	0	1.66001	0	1.78209	0	2.20222
A_55_P2066299	Gpr137b	G protein-coupled receptor 137B	83924	0.00313783	1.90918	0	2.28455	0	2.94629
A_55_P2087766	Dnaja3	DnaJ (Hsp40) homolog, subfamily A, member 3	83945	0.217125	1.26403	0.0115379	1.44038	0	1.56793
A_51_P369628	Ptov1	prostate tumor over expressed gene 1	84113	0.344022	-1.53132	0.11255	-1.76001	0.00222116	-2.23788
A_55_P2116305	Tnfrsf25	tumor necrosis factor receptor superfamily, member 25	85030	0.343136	-1.39376	0.0270667	-1.74046	0.0227586	-1.67462
A_51_P272147	Fam158a	family with sequence similarity 158, member A	85308	0.00313783	-1.52812	0.00947148	-1.452	0	-1.53929
A_55_P2010622	Sec16b	SEC16 homolog B (S, cerevisiae)	89867	0	-2.13266	0	-2.29785	0	-2.91591
A_51_P337543	Glce	glucuronyl C5-epimerase	93683	0	1.86118	0	2.12544	0	2.1968
A_52_P51548	Pard3	par-3 (partitioning defective 3) homolog (C, elegans)	93742	0.0308639	1.45819	0.061577	1.40752	0.00695456	1.51991
A_51_P409039	Echs1	enoyl Coenzyme A hydratase, short chain, 1, mitochondrial	93747	0	-1.63388	0	-1.79703	0	-1.97468
A_55_P2030428	Sirt1	sirtuin 1 (silent mating type information regulation 2, homolog) 1 (S, cerevisiae)	93759	0.00547599	1.5428	0	1.71912	0	1.88436
A_55_P2017710	Igsf9	immunoglobulin superfamily, member 9	93842	0.198686	1.40009	0	1.79685	0.00762602	1.61502
A_51_P373393	Lce3c	late cornified envelope 3C	94060	0.0284664	2.07148	0	2.88354	0	3.38174
A_55_P1998947	Trim16	tripartite motif-containing 16	94092	0.0272556	1.57693	0.0427068	1.5256	0	1.90375
A_52_P325477	Trim16	tripartite motif-containing 16	94092	0.0319827	1.49154	0.022746	1.52375	0.00624451	1.58508
A_51_P287198	Krt23	keratin 23	94179	0	2.07085	0.0305553	1.65447	0.0661682	1.50421
A_52_P496956	Acsbg1	acyl-CoA synthetase bubblegum family member 1	94180	0	2.37404	0	3.54582	0	3.10896
A_52_P516409	Col4a6	collagen, type IV, alpha 6	94216	0.0378811	-1.5112	0.00198877	-1.74083	0	-1.80456
A_52_P257728	Cnnm4	cyclin M4	94220	0	1.65047	0	1.88392	0	1.75763
A_52_P272811	Cpsf1	cleavage and polyadenylation specific factor 1	94230	0.0429455	-1.58686	0.479757	-1.25947	0.845407	-1.08488
A_55_P2099650	Slc24a3	solute carrier family 24 (sodium/potassium/calcium exchanger), member 3	94249	0.151303	-1.5202	0.0153152	-1.78723	0.159576	-1.44457
A_51_P174854	Maged1	melanoma antigen, family D, 1	94275	0.0214679	-1.48903	0.00198877	-1.61404	0.00120392	-1.62901
A_51_P234864	Sfxn5	sideroflexin 5	94282	0.0361263	-1.35928	0.0420427	-1.35268	0.00120392	-1.56749
A_55_P2131348	Loxl2	lysyl oxidase-like 2	94352	0.593916	-1.16551	0.160961	-1.30639	0	-1.69043
A_52_P480351	Loxl2	lysyl oxidase-like 2	94352	0.911902	1.06384	0.324811	-1.39027	0.0366384	-1.64342
A_51_P275949	Loxl2	lysyl oxidase-like 2	94352	0.784987	-1.13692	0.137013	-1.48729	0.00222116	-1.91255
A_52_P32369	Hmgn3	high mobility group nucleosomal binding domain 3	94353	0.0248971	-1.55584	0.150976	-1.37502	0.0208225	-1.5014
A_55_P2147186	A430005L14Rik	RIKEN cDNA A430005L14 gene	97159	0.0141636	1.42443	0.00351437	1.53022	0	1.64004
A_51_P389864	B3gnt9-ps	UDP-GlcNAc:betaGal beta-1,3-N-acetylglucosaminyltransferase 9, pseudogene	97440	0.0111812	-1.62858	0	-2.21674	0	-2.50014
A_55_P1982201	Sgsm2	small G protein signaling modulator 2	97761	0.22995	-1.35409	0.00351437	-1.75843	0.00310986	-1.66089
A_51_P158120	B3galnt2	UDP-GalNAc:betaGlcNAc beta 1,3-galactosaminyltransferase, polypeptide 2	97884	0.0156117	1.46551	0	1.7749	0.00120392	1.61282
A_51_P445841	Depdc6	DEP domain containing 6	97998	0.0698933	-1.51426	0.00198877	-1.84755	0.0366384	-1.49984
A_55_P1976017	Cnih4	cornichon homolog 4 (Drosophila)	98417	0.00755478	1.35293	0.00351437	1.38216	0	1.61355
A_52_P269158	Pid1	phosphotyrosine interaction domain containing 1	98496	0.359328	-1.36688	0.0554667	-1.65161	0.0132082	-1.71436
A_55_P2077613	Fam102a	family with sequence similarity 102, member A	98952	0.400021	-1.25928	0	-1.74707	0	-1.81341
A_55_P1999172	Nat10	N-acetyltransferase 10	98956	0.530708	1.28049	0	2.2202	0.0651754	1.5275
A_52_P559545	Cercam	cerebral endothelial cell adhesion molecule	99151	0.183133	-1.36385	0.251352	-1.3131	0.00762602	-1.58151
A_51_P155196	Abtb2	ankyrin repeat and BTB (POZ) domain containing 2	99382	0	2.30433	0	2.55475	0	2.57385
A_52_P518182	Magi3	membrane associated guanylate kinase, WW and PDZ domain containing 3	99470	0.225878	-1.36558	0.322521	-1.30503	0.02429	-1.51654
A_51_P426633	Dnttip2	deoxynucleotidyltransferase, terminal, interacting protein 2	99480	0.00547599	1.52408	0	1.92776	0	2.06802
A_55_P2102540	Olfml3	olfactomedin-like 3	99543	0	-2.44511	0	-3.1093	0	-3.68856
A_51_P191782	Olfml3	olfactomedin-like 3	99543	0.00313783	-2.67246	0	-4.73587	0	-6.26395
A_55_P2066081	Prmt6	protein arginine N-methyltransferase 6	99890	0.0236544	1.62719	0.0125116	1.73633	0.00120392	2.00337
A_51_P394728	Kti12	KTI12 homolog, chromatin associated (S, cerevisiae)	100087	0.0141636	1.40065	0.00947148	1.44445	0	1.54748
A_55_P2059686	Rcc1	regulator of chromosome condensation 1	100088	0.0111812	1.49035	0	1.97083	0	1.92175
A_55_P2151091	Phactr4	phosphatase and actin regulator 4	100169	0.00313783	1.62256	0	1.71171	0	1.99158
A_55_P1975510	H6pd	hexose-6-phosphate dehydrogenase (glucose 1-dehydrogenase)	100198	0.244022	-1.21818	0	-1.6549	0.00120392	-1.45724
A_52_P10017	Tmem64	transmembrane protein 64	100201	0.0678014	-1.33266	0.0356892	-1.35255	0.00120392	-1.50422
A_55_P2015430	Gpn2	GPN-loop GTPase 2	100210	0.0141636	1.3625	0.00198877	1.51899	0.00222116	1.43022
A_55_P2179498	Ppp1r8	protein phosphatase 1, regulatory (inhibitor) subunit 8	100336	0.355994	1.27842	0.101217	1.40434	0.0198278	1.50015
A_51_P503261	Lrrc8c	leucine rich repeat containing 8 family, member C	100604	0.0214679	1.5302	0.0242061	1.55459	0.00222116	1.62253
A_52_P114889	Upk3b	uroplakin 3B	100647	0.503967	-1.52711	0.188877	-1.84108	0.0203189	-2.29825
A_66_P139876	Psph	phosphoserine phosphatase	100678	0.266987	1.39521	0.0278563	1.69059	0.180148	1.39206
A_55_P2069350	Psph	phosphoserine phosphatase	100678	0.831589	1.11092	0.0432228	1.66769	0.042895	1.57467
A_52_P381484	Spon2	spondin 2, extracellular matrix protein	100689	0.0970005	-1.91971	0.00727312	-2.58338	0.00120392	-2.91448
A_55_P2026089	Usp30	ubiquitin specific peptidase 30	100756	0.745558	1.13251	0.0331113	1.52691	0.449295	1.21284
A_65_P15875	Chpf2	chondroitin polymerizing factor 2	100910	0.092822	-1.31011	0	-1.66995	0	-1.68824
A_55_P1987912	Chpf2	chondroitin polymerizing factor 2	100910	0.351212	-1.36831	0.0196591	-1.74419	0.0165946	-1.68833
A_55_P1987904	Chpf2	chondroitin polymerizing factor 2	100910	0.0248971	-1.67381	0.0585033	-1.59093	0.00222116	-1.87964
A_51_P222359	Emilin1	elastin microfibril interfacer 1	100952	0.0951272	-1.58623	0.036288	-1.70481	0	-2.03629
A_51_P149349	Nfxl1	nuclear transcription factor, X-box binding-like 1	100978	0.825446	1.07707	0	1.63374	0.166223	1.27326
A_55_P2157610	Rpusd3	RNA pseudouridylate synthase domain containing 3	101122	0.677498	1.15405	0.00727312	1.64743	0.00120392	1.74143
A_52_P49321	Adamts9	a disintegrin-like and metallopeptidase (reprolysin type) with thrombospondin type 1 motif, 9	101401	0	-2.35399	0	-2.4665	0	-3.42035
A_51_P407417	Adamts9	a disintegrin-like and metallopeptidase (reprolysin type) with thrombospondin type 1 motif, 9	101401	0.00313783	-1.86354	0.00612497	-1.88807	0	-2.09402
A_55_P2050877	Plekhg2	pleckstrin homology domain containing, family G (with RhoGef domain) member 2	101497	0.693514	-1.17106	0.0432228	-1.53558	0.460672	-1.22729
A_51_P170758	Grwd1	glutamate-rich WD repeat containing 1	101612	0.109919	1.31317	0	1.47823	0	1.57882
A_55_P1981789	Rrp8	ribosomal RNA processing 8, methyltransferase, homolog (yeast)	101867	0.00313783	1.56262	0.00489719	1.53389	0.00120392	1.56074
A_52_P382939	Zfp828	zinc finger protein 828	101994	0.0284664	1.42453	0.00947148	1.5024	0.00120392	1.63487
A_52_P513347	Phkb	phosphorylase kinase beta	102093	0.0236544	-1.45621	0.00947148	-1.54395	0.00310986	-1.54383
A_51_P349662	Taf5l	TAF5-like RNA polymerase II, p300/CBP-associated factor (PCAF)-associated factor	102162	0.0185793	1.35194	0	1.41908	0	1.56872
A_55_P2069515	Dennd4a	DENN/MADD domain containing 4A	102442	0.0945244	1.42805	0.00947148	1.65508	0	1.8649
A_55_P1963868	Plekho2	pleckstrin homology domain containing, family O member 2	102595	0.569677	1.26477	0.583435	1.2329	0.00392618	1.88152
A_51_P293982	Plekho2	pleckstrin homology domain containing, family O member 2	102595	0.336152	1.32037	0.134088	1.42549	0.0165946	1.57409
A_55_P1981155	Phldb1	pleckstrin homology-like domain, family B, member 1	102693	0.858535	1.10552	0.0264886	1.81688	0.368461	1.35401
A_51_P377856	Gstt3	glutathione S-transferase, theta 3	103140	0.0812397	-1.38079	0.00612497	-1.56427	0.0252493	-1.4208
A_52_P545643	AI597468	expressed sequence AI597468	103266	0	-1.68637	0	-1.96511	0	-2.38726
A_51_P507023	Nt5dc3	5'-nucleotidase domain containing 3	103466	0.0437529	1.44061	0.00351437	1.62711	0.00120392	1.66807
A_55_P1964787	Slc35e4	solute carrier family 35, member E4	103710	0.272206	1.2636	0.346432	1.22382	0.00624451	1.50146
A_51_P368496	Tmem98	transmembrane protein 98	103743	0.44047	-1.23647	0	-1.69429	0	-1.62126
A_55_P2071952	Wdr92	WD repeat domain 92	103784	0	2.34605	0	2.37347	0	2.78787
A_55_P2054777	Maml1	mastermind like 1 (Drosophila)	103806	0.0261399	1.64503	0.434186	1.27716	0.00472474	1.75588
A_52_P15300	Hoxb2	homeobox B2	103889	0.247042	-1.36909	0.737392	-1.1339	0.0137834	-1.58323
A_55_P2095513	Try5	trypsin 5	103964	0.0852492	1.53537	0.00489719	1.80502	0.00548105	1.75952
A_55_P2162910	Rtn1	reticulon 1	104001	0.04992	-1.43046	0.049323	-1.43375	0	-1.83338
A_55_P2134790	Qsox1	quiescin Q6 sulfhydryl oxidase 1	104009	0.721342	-1.16074	0.338625	-1.31342	0.00310986	-1.72251
A_51_P123676	Synpo	synaptopodin	104027	0.217125	-1.30064	0	-2.05754	0	-2.72984
A_55_P2025954	Acly	ATP citrate lyase	104112	0.0588549	-1.64338	0.447532	-1.31001	0.0181979	-1.71003
A_55_P2037454	Etv5	ets variant gene 5	104156	0.819551	1.10219	0.0369904	1.58498	0.00392618	1.67488
A_55_P2122419	Arl1	ADP-ribosylation factor-like 1	104303	0.0272556	-1.37634	0.0756131	-1.31947	0.00310986	-1.51273
A_55_P2062148	Arl1	ADP-ribosylation factor-like 1	104303	0.0141636	-1.428	0.140288	-1.28743	0	-1.61157
A_55_P1993128	Gas8	growth arrest specific 8	104346	0.281637	1.28595	0.263016	1.28607	0.00548105	1.55948
A_66_P122758	Tsr1	TSR1, 20S rRNA accumulation, homolog (yeast)	104662	0	1.43333	0	1.61518	0	1.56332
A_55_P1957762	Tsr1	TSR1, 20S rRNA accumulation, homolog (yeast)	104662	0.662049	1.19759	0.0234609	1.63062	0.0271295	1.56349
A_55_P2055537	Slc16a6	solute carrier family 16 (monocarboxylic acid transporters), member 6	104681	0.633429	1.20906	0.104832	1.48832	0.00120392	1.88637
A_55_P2108773	4930427A07Rik	RIKEN cDNA 4930427A07 gene	104732	0.150589	-1.53064	0.547526	-1.26321	0.00472474	-1.82661
A_55_P2063336	4930427A07Rik	RIKEN cDNA 4930427A07 gene	104732	0.210483	-1.39231	0.437192	-1.26305	0.00392618	-1.6759
A_51_P338485	Aldh6a1	aldehyde dehydrogenase family 6, subfamily A1	104776	0.00313783	-1.82392	0.0270667	-1.66942	0.00120392	-1.82281
A_55_P2172989	Ptpn23	protein tyrosine phosphatase, non-receptor type 23	104831	0.00755478	1.92061	0.284124	1.42968	0.0569872	1.60803
A_51_P443364	Cbll1	Casitas B-lineage lymphoma-like 1	104836	0.131274	1.35604	0.0649956	1.42614	0.00310986	1.59534
A_55_P2112762	Fam110c	family with sequence similarity 110, member C	104943	0	2.14658	0	2.27956	0	2.00816
A_52_P476731	Fam110c	family with sequence similarity 110, member C	104943	0	2.72152	0.00198877	2.30762	0.0165946	2.024
A_51_P475249	Rnf44	ring finger protein 44	105239	0	1.79597	0	1.85469	0	1.97388
A_52_P400677	AW209491	expressed sequence AW209491	105351	0.00313783	1.46082	0	1.64008	0	1.67341
A_55_P2007155	Akr1c14	aldo-keto reductase family 1, member C14	105387	0.203275	-1.72452	0.0264886	-2.14739	0.00472474	-2.42655
A_55_P2274370	A630023A22Rik	RIKEN cDNA A630023A22 gene	105518	0	-2.29094	0.00351437	-2.09301	0	-2.35644
A_51_P368210	Phyhip	phytanoyl-CoA hydroxylase interacting protein	105653	0	-1.65851	0	-1.75393	0	-1.77455
A_51_P183561	Csdc2	cold shock domain containing C2, RNA binding	105859	0.739361	-1.22409	0.210191	-1.58983	0.037001	-1.81623
A_51_P267346	Topors	topoisomerase I binding, arginine/serine-rich	106021	0.695656	1.13808	0.00840014	1.58901	0.00961963	1.49545
A_51_P413545	Txndc11	thioredoxin domain containing 11	106200	0.0460621	-1.64808	0.46944	-1.2882	0.106897	-1.47699
A_52_P392742	Qtrtd1	queuine tRNA-ribosyltransferase domain containing 1	106248	0.0126585	1.55821	0	1.91753	0	1.83763
A_55_P2152035	Tcf19	transcription factor 19	106795	0.0636626	-1.46101	0.0318257	-1.55394	0.00695456	-1.61664
A_55_P2140002	Tnfaip8	tumor necrosis factor, alpha-induced protein 8	106869	0	-1.63906	0	-1.83883	0	-2.10978
A_51_P435968	Tnfaip8	tumor necrosis factor, alpha-induced protein 8	106869	0.313381	-1.3506	0.316455	-1.33337	0.0108404	-1.64941
A_51_P259214	Slc39a6	solute carrier family 39 (metal ion transporter), member 6	106957	0.0331734	1.59885	0.0257246	1.61495	0.00120392	1.75504
A_55_P2210213	4732423E21Rik	RIKEN cDNA 4732423E21 gene	106967	0.0111812	-1.56451	0.00947148	-1.5437	0.00310986	-1.53908
A_52_P500488	Lars	leucyl-tRNA synthetase	107045	0.602292	1.21469	0.0349882	1.56883	0.00392618	1.69117
A_51_P125050	Wdr74	WD repeat domain 74	107071	0.0451626	1.42957	0.0105996	1.539	0.00310986	1.5399
A_66_P137495	Btaf1	BTAF1 RNA polymerase II, B-TFIID transcription factor-associated, (Mot1 homolog, S, cerevisiae)	107182	0.644218	1.19116	0.0331113	1.57936	0.055529	1.46208
A_55_P2015032	Kazald1	Kazal-type serine peptidase inhibitor domain 1	107250	0	-1.74789	0.00198877	-1.84263	0	-1.91637
A_66_P130602	Pdzd8	PDZ domain containing 8	107368	0.0671739	1.46269	0	1.96414	0	1.79832
A_52_P356780	Pdzd8	PDZ domain containing 8	107368	0	1.56482	0	1.83455	0	1.77777
A_55_P1953593	Ece2	endothelin converting enzyme 2	107522	0.348874	1.28171	0.0105996	1.64365	0.0852119	1.3816
A_55_P2124751	Col16a1	collagen, type XVI, alpha 1	107581	0.0308639	-1.51076	0.00612497	-1.63844	0	-1.94458
A_55_P2056739	Col16a1	collagen, type XVI, alpha 1	107581	0.00547599	-1.52206	0	-1.90741	0	-2.03907
A_55_P2222870	Mylk	myosin, light polypeptide kinase	107589	0.0684937	-1.60322	0.00489719	-1.91749	0	-2.31873
A_52_P120803	Ankrd1	ankyrin repeat domain 1 (cardiac muscle)	107765	0.0141636	2.19902	0	2.50396	0	3.48963
A_55_P2113524	Whsc1	Wolf-Hirschhorn syndrome candidate 1 (human)	107823	0.488222	1.22848	0.0369904	1.50674	0.0476957	1.42852
A_55_P2004752	Prl2c5	prolactin family 2, subfamily c, member 5	107849	0	6.60812	0	7.48219	0	6.52291
A_52_P619248	Prl2c5	prolactin family 2, subfamily c, member 5	107849	0	6.39095	0	8.72467	0	7.58755
A_55_P1959923	Cth	cystathionase (cystathionine gamma-lyase)	107869	0.264303	1.48221	0.071404	1.68496	0.00310986	1.91739
A_51_P431737	Cth	cystathionase (cystathionine gamma-lyase)	107869	0.174024	1.53006	0.00489719	1.95858	0	2.05135
A_55_P2002212	Bre	brain and reproductive organ-expressed protein	107976	0.555333	-1.1937	0.0187534	-1.50421	0.20188	-1.28097
A_52_P614960	Skiv2l	superkiller viralicidic activity 2-like (S, cerevisiae)	108077	0.00945853	-1.71226	0.0681899	-1.52463	0.0334288	-1.5327
A_55_P2119985	Baiap2	brain-specific angiogenesis inhibitor 1-associated protein 2	108100	0	-1.70133	0.0796251	-1.4403	0.00762602	-1.55978
A_55_P1989653	Slco4a1	solute carrier organic anion transporter family, member 4a1	108115	0.0410131	1.98342	0.0293495	2.05226	0.40443	1.40609
A_51_P246816	Napa	N-ethylmaleimide sensitive fusion protein attachment protein alpha	108124	0.17187	1.38465	0.0299378	1.51787	0.0108404	1.552
A_55_P2078474	Fam50a	family with sequence similarity 50, member A	108160	0	1.37721	0	1.42287	0	1.53787
A_51_P108901	Ccdc86	coiled-coil domain containing 86	108673	0	1.49381	0	1.54979	0	1.7562
A_51_P493886	Gpt2	glutamic pyruvate transaminase (alanine aminotransferase) 2	108682	0.226091	1.48211	0.0242061	1.77927	0.177957	1.44288
A_55_P2090708	1810008A18Rik	RIKEN cDNA 1810008A18 gene	108707	0.0200048	1.6579	0.205044	1.40427	0.131186	1.42187
A_55_P2077133	Oxsr1	oxidative-stress responsive 1	108737	0.125476	1.32314	0.00198877	1.64177	0	1.76669
A_51_P189959	Oxsr1	oxidative-stress responsive 1	108737	0.106133	1.43058	0	1.8642	0.00392618	1.66442
A_52_P102248	Mex3b	mex3 homolog B (C, elegans)	108797	0.409338	1.31284	0.0204574	1.66145	0.00548105	1.69992
A_55_P2150876	Als2cr12	amyotrophic lateral sclerosis 2 (juvenile) chromosome region, candidate 12 (human)	108812	0.190545	1.44666	0.0162321	1.71606	0.0108404	1.71051
A_55_P1968043	Jmjd1c	jumonji domain containing 1C	108829	0.146352	1.3572	0.00351437	1.6244	0	1.67894
A_55_P1955417	Atad3a	ATPase family, AAA domain containing 3A	108888	0.0933073	1.35253	0.0134812	1.48707	0.00222116	1.53802
A_51_P472829	Aif1l	allograft inflammatory factor 1-like	108897	0.389102	1.30605	0.0187534	1.66254	0	1.97158
A_52_P76034	Rcc2	regulator of chromosome condensation 2	108911	0.0261399	1.55167	0	1.76207	0	1.87686
A_52_P116372	Ppp1r15b	protein phosphatase 1, regulatory (inhibitor) subunit 15b	108954	0.354203	1.258	0.036288	1.45423	0.00897819	1.53426
A_51_P492125	Ciapin1	cytokine induced apoptosis inhibitor 1	109006	0.715095	1.17487	0.0270667	1.67624	0.0154991	1.64226
A_66_P123683	Obfc2a	oligonucleotide/oligosaccharide-binding fold containing 2A	109019	0.0516016	1.47721	0	1.98559	0.00120392	1.73089
A_51_P180974	Prkcdbp	protein kinase C, delta binding protein	109042	0.390355	-1.28433	0.00198877	-1.79892	0.0540731	-1.43779
A_52_P292684	Exosc4	exosome component 4	109075	0.207605	1.40049	0.440488	1.2714	0.0338499	1.53905
A_55_P2125551	Mmadhc	methylmalonic aciduria (cobalamin deficiency) cblD type, with homocystinuria	109129	0.0419451	-1.37346	0.129107	-1.29517	0	-1.57463
A_55_P2347529	3010003L21Rik	RIKEN cDNA 3010003L21 gene	109163	0.315525	1.31681	0.0388276	1.53909	0.0223047	1.51928
A_55_P2462358	Fam118b	family with sequence similarity 118, member B	109229	0.0437529	1.28442	0.00612497	1.3478	0	1.5501
A_66_P125722	Cyb5	cytochrome b-5	109672	0.0830442	-1.30552	0.048675	-1.33376	0	-1.56586
A_51_P436727	Arrb1	arrestin, beta 1	109689	0.488158	-1.23111	0.00198877	-1.73964	0.00392618	-1.63946
A_52_P459929	Itga1	integrin alpha 1	109700	0.233207	-1.66141	0.0204574	-2.17099	0.0606593	-1.84752
A_51_P323610	H47	histocompatibility 47	109815	0	-1.4779	0	-1.57279	0	-1.99759
A_51_P481159	Cbr3	carbonyl reductase 3	109857	0.700005	1.17982	0.475244	1.26563	0.0366384	1.55256
A_52_P350664	Pygb	brain glycogen phosphorylase	110078	0	-1.61318	0.0105996	-1.58534	0.00310986	-1.61344
A_55_P2140288	Phka2	phosphorylase kinase alpha 2	110094	0.540888	-1.24633	0.0338225	-1.58215	0.0794814	-1.43955
A_51_P258078	Nop2	NOP2 nucleolar protein homolog (yeast)	110109	0	1.90264	0	1.83757	0	2.44093
A_51_P209319	Slc35b1	solute carrier family 35, member B1	110172	0.579391	-1.29357	0.353507	-1.39657	0	-2.02574
A_55_P1966804	Fdps	farnesyl diphosphate synthetase	110196	0.0361263	-1.45544	0.00612497	-1.55938	0	-2.02506
A_52_P410685	Krt7	keratin 7	110310	0.509233	-1.28043	0.0463258	-1.59373	0.0350325	-1.56519
A_51_P306047	Sec13	SEC13 homolog (S, cerevisiae)	110379	0.12385	-1.34444	0.0234609	-1.47881	0.00392618	-1.55236
A_55_P2080774	Qdpr	quinoid dihydropteridine reductase	110391	0.0580397	-1.3584	0.00489719	-1.51685	0.0120355	-1.42704
A_66_P127411	Acat2	acetyl-Coenzyme A acetyltransferase 2	110460	0.29878	-1.33458	0.0444323	-1.52577	0.00624451	-1.62441
A_55_P2151546	Adarb1	adenosine deaminase, RNA-specific, B1	110532	0.12154	1.57791	0.199788	1.48103	0.0473463	1.62854
A_55_P2101231	Aldh7a1	aldehyde dehydrogenase family 7, member A1	110695	0.531048	-1.33712	0.0264886	-1.89739	0.110404	-1.57539
A_55_P1964477	Srsf1	serine/arginine-rich splicing factor 1	110809	0.136437	-1.24753	0.00198877	-1.50875	0.00222116	-1.49395
A_55_P2082708	Pwp2	PWP2 periodic tryptophan protein homolog (yeast)	110816	0.00313783	1.42532	0.00727312	1.40876	0	1.67294
A_55_P2133637	Etfa	electron transferring flavoprotein, alpha polypeptide	110842	0.32973	-1.39595	0.213256	-1.4439	0.00310986	-1.94667
A_52_P140789	Hspa13	heat shock protein 70 family, member 13	110920	0.116187	-1.42284	0.448267	-1.23974	0.0132082	-1.53888
A_51_P479052	Tars	threonyl-tRNA synthetase	110960	0	1.788	0	1.84388	0	1.87291
A_55_P2080633	Zfp295	zinc finger protein 295	114565	0.541448	1.26312	0.0220231	1.65688	0.0743335	1.4892
A_52_P357133	Selm	selenoprotein M	114679	0	-1.4637	0	-1.60635	0	-1.74256
A_55_P2065866	Cygb	cytoglobin	114886	0.104819	-1.45827	0.0299378	-1.60662	0.00695456	-1.63221
A_51_P329332	Slc19a2	solute carrier family 19 (thiamine transporter), member 2	116914	0.122804	1.58457	0.0517815	1.6952	0.046592	1.63089
A_51_P143893	Steap4	STEAP family member 4	117167	0.0361263	-1.98586	0.022746	-2.08955	0.00472474	-2.17622
A_55_P2124346	Ivns1abp	influenza virus NS1A binding protein	117198	0	1.82874	0	2.03796	0	2.04957
A_52_P163849	Ivns1abp	influenza virus NS1A binding protein	117198	0.0866867	1.62647	0	2.34566	0	2.2898
A_55_P2047962	Gjc2	gap junction protein, gamma 2	118454	0	-1.8792	0.00198877	-1.89375	0	-1.80541
A_55_P1953003	Atp6v0a4	ATPase, H+ transporting, lysosomal V0 subunit A4	140494	0.15735	-1.50922	0.0212677	-1.8067	0.00222116	-2.11761
A_55_P1991475	Sesn1	sestrin 1	140742	0	-1.61046	0	-1.89339	0	-1.78999
A_52_P527625	Colec12	collectin sub-family member 12	140792	0.19458	-1.37161	0.071404	-1.46625	0.00120392	-1.82691
A_51_P382912	Slc2a10	solute carrier family 2 (facilitated glucose transporter), member 10	170441	0.252456	-1.2644	0.00727312	-1.53566	0.00695456	-1.45132
A_52_P561205	Stard4	StAR-related lipid transfer (START) domain containing 4	170459	0.629465	-1.18007	0.771245	-1.1086	0.0126339	-1.53135
A_52_P384574	Stard4	StAR-related lipid transfer (START) domain containing 4	170459	0.18525	-1.33918	0.151084	-1.35765	0	-1.94434
A_55_P1975695	Snx18	sorting nexin 18	170625	0.401201	1.18356	0.0559134	1.31385	0	1.54164
A_52_P175086	Usp48	ubiquitin specific peptidase 48	170707	0.443655	-1.17629	0	-1.50802	0.00120392	-1.51897
A_52_P71105	Sertad3	SERTA domain containing 3	170742	0	-1.52135	0.0305553	-1.42508	0	-1.7189
A_51_P248122	Bbc3	BCL2 binding component 3	170770	0.0126585	1.6009	0.00612497	1.73834	0	1.99837
A_55_P1991164	Mlc1	megalencephalic leukoencephalopathy with subcortical cysts 1 homolog (human)	170790	0.0200048	1.8579	0.00612497	2.03204	0	2.1886
A_51_P364210	Ms4a3	membrane-spanning 4-domains, subfamily A, member 3	170813	0.0678014	-1.44785	0.169136	-1.35358	0.00392618	-1.59591
A_55_P1954316	Il17rc	interleukin 17 receptor C	171095	0.335846	-1.36823	0.0170711	-1.72395	0.34815	-1.3111
A_66_P140335	Mbnl3	muscleblind-like 3 (Drosophila)	171170	0.00945853	-1.55218	0.463272	-1.19619	0.0350325	-1.38054
A_55_P2106255	Mbnl3	muscleblind-like 3 (Drosophila)	171170	0.18612	-1.32892	0.311456	-1.26281	0.00831301	-1.50906
A_52_P525183	Acot2	acyl-CoA thioesterase 2	171210	0	2.64179	0	3.21825	0	3.90027
A_55_P2022895	Slc12a8	solute carrier family 12 (potassium/chloride transporters), member 8	171286	0	-1.77875	0.0427068	-1.50953	0.00120392	-1.6901
A_55_P2022890	Slc12a8	solute carrier family 12 (potassium/chloride transporters), member 8	171286	0.00547599	-1.46013	0.00198877	-1.51905	0	-1.51882
A_55_P2029106	Bmf	BCL2 modifying factor	171543	0.171326	-1.32894	0	-1.79379	0	-2.33549
A_51_P355943	Mvd	mevalonate (diphospho) decarboxylase	192156	0.00755478	-1.95576	0.00198877	-2.52102	0	-2.9035
A_66_P121480	Sardh	sarcosine dehydrogenase	192166	0.28619	-1.43855	0.0748165	-1.63577	0.0154991	-1.74939
A_52_P562624	Pkhd1l1	polycystic kidney and hepatic disease 1-like 1	192190	0.146752	-1.28315	0.0212677	-1.40368	0.00222116	-1.54215
A_51_P142421	Rspo1	R-spondin homolog (Xenopus laevis)	192199	0	-3.26612	0.0343261	-2.28972	0	-3.45865
A_51_P348397	Hexim1	hexamethylene bis-acetamide inducible 1	192231	0.0261399	-1.45244	0.00198877	-1.64136	0	-1.90616
A_55_P2126805	Wdr81	WD repeat domain 81	192652	0.10739	1.34431	0.0673225	1.37402	0.00392618	1.50256
A_52_P151393	AI646023	expressed sequence AI646023	192734	0.0429455	-1.54066	0.192631	-1.36187	0.0181979	-1.5425
A_55_P2074246	Zfp184	zinc finger protein 184 (Kruppel-like)	193452	0.218605	1.39048	0.0212677	1.63332	0.0252493	1.53355
A_55_P1996983	4930430D24Rik	RIKEN cDNA 4930430D24 gene	194735	0.242875	1.37758	0.126489	1.45322	0.0407977	1.51915
A_52_P640922	Dcdc2a	doublecortin domain containing 2a	195208	0.0111812	-1.54302	0.0125116	-1.56173	0.00762602	-1.48205
A_66_P108622	Gtpbp10	GTP-binding protein 10 (putative)	207704	0.214618	1.47225	0.101217	1.56607	0.0312589	1.65263
A_55_P2024061	Gtpbp10	GTP-binding protein 10 (putative)	207704	0.00547599	1.32705	0	1.37549	0	1.63828
A_51_P208121	Klhl25	kelch-like 25 (Drosophila)	207952	0.682594	-1.16071	0.181357	-1.34863	0	-1.65277
A_55_P1970954	Pknox2	Pbx/knotted 1 homeobox 2	208076	0.147043	-1.49675	0	-2.15093	0	-2.14131
A_51_P246727	Mlxip	MLX interacting protein	208104	0.237384	1.37707	0.00727312	1.74201	0.0767451	1.44067
A_52_P456750	Aph1b	anterior pharynx defective 1b homolog (C, elegans)	208117	0.00945853	-1.49173	0	-1.57881	0	-1.69624
A_55_P2095394	Dhx37	DEAH (Asp-Glu-Ala-His) box polypeptide 37	208144	0.79948	1.12721	0.182949	1.44156	0.00695456	1.73336
A_51_P424054	Btbd2	BTB (POZ) domain containing 2	208198	0.0872132	-1.50316	0.00489719	-1.8581	0.0420491	-1.52273
A_55_P2032966	Hmgcs1	3-hydroxy-3-methylglutaryl-Coenzyme A synthase 1	208715	0.833064	-1.13918	0.0162321	-2.05922	0	-2.4751
A_55_P2102515	Daam1	dishevelled associated activator of morphogenesis 1	208846	0.102567	1.38996	0.0170711	1.54601	0.0181979	1.48623
A_55_P2427900	Unc13c	unc-13 homolog C (C, elegans)	208898	0.0749414	-1.51072	0.255321	-1.3691	0.0114048	-1.69359
A_66_P134149	Snx30	sorting nexin family member 30	209131	0.636418	1.14902	0.00489719	1.57892	0.00120392	1.65265
A_52_P417825	Osgin2	oxidative stress induced growth inhibitor family member 2	209212	0.697021	1.14403	0.00612497	1.61546	0.0165946	1.47994
A_55_P2099378	Tcfe3	transcription factor E3	209446	0.0351958	1.71319	0.844848	1.10816	0.973605	-1.01804
A_55_P1954365	Ttc28	tetratricopeptide repeat domain 28	209683	0.309212	-1.31363	0.0264886	-1.54843	0.0569872	-1.42564
A_51_P318371	Mtrr	5-methyltetrahydrofolate-homocysteine methyltransferase reductase	210009	0.674668	1.20359	0.0554667	1.58577	0.0126339	1.68461
A_55_P2044582	Iglon5	IgLON family member 5	210094	0.276302	-1.33067	0.138784	-1.39028	0.00897819	-1.55189
A_52_P659312	Spsb4	splA/ryanodine receptor domain and SOCS box containing 4	211949	0.268614	1.31122	0.29181	1.28526	0.0143822	1.50681
A_55_P2062255	4831426I19Rik	RIKEN cDNA 4831426I19 gene	212073	0.0225034	-1.45823	0	-1.70232	0	-1.78751
A_55_P2183237	2610015P09Rik	RIKEN cDNA 2610015P09 gene	212153	0.189051	1.31147	0	1.76852	0	1.92335
A_55_P2136662	8030462N17Rik	RIKEN cDNA 8030462N17 gene	212163	0.0378811	1.36546	0	1.59963	0	1.5617
A_52_P652316	Mapre2	microtubule-associated protein, RP/EB family, member 2	212307	0.254965	-1.45568	0.0264886	-1.76523	0.0237871	-1.67019
A_51_P438149	Mapre2	microtubule-associated protein, RP/EB family, member 2	212307	0.038925	-1.76392	0.561947	-1.27561	0.0171243	-1.79329
A_52_P162957	Frat2	frequently rearranged in advanced T-cell lymphomas 2	212398	0.0678014	1.48289	0.00351437	1.80275	0.0208225	1.51432
A_55_P2170009	Lactb2	lactamase, beta 2	212442	0.0644738	1.55214	0.101608	1.48479	0.0171243	1.59154
A_55_P1998081	Trmt1	TRM1 tRNA methyltransferase 1 homolog (S, cerevisiae)	212528	0	1.3834	0	1.56034	0	1.68312
A_51_P337918	Aldh4a1	aldehyde dehydrogenase 4 family, member A1	212647	0.16535	-1.39736	0.0220231	-1.60553	0.00695456	-1.65291
A_51_P208931	C330016O10Rik	RIKEN cDNA C330016O10 gene	212706	0.100261	1.40905	0.0783405	1.40832	0	1.72808
A_51_P126835	2700007P21Rik	RIKEN cDNA 2700007P21 gene	212772	0.0126585	1.77998	0.0115379	1.82943	0.00120392	1.88606
A_52_P655803	Chpt1	choline phosphotransferase 1	212862	0.0200048	-1.59402	0.0153152	-1.62064	0.00120392	-1.76104
A_51_P472726	Pdlim2	PDZ and LIM domain 2	213019	0.751528	-1.17422	0.241435	-1.45688	0.0441605	-1.61877
A_55_P2111533	Itga10	integrin, alpha 10	213119	0.244022	-1.46207	0.0153152	-1.82628	0	-2.31995
A_55_P2097913	Itga10	integrin, alpha 10	213119	0.394922	-1.34118	0.00351437	-2.00163	0	-2.60939
A_66_P108143	Fbxw10	F-box and WD-40 domain protein 10	213980	0.45405	1.35561	0.141842	1.55337	0.00624451	1.88793
A_55_P2143946	Slc18a2	solute carrier family 18 (vesicular monoamine), member 2	214084	0.360349	1.59449	0.0512966	2.11816	0.0181979	2.1965
A_51_P125842	Tmem51	transmembrane protein 51	214359	0.22366	-1.38383	0.123615	-1.43713	0.0213049	-1.54557
A_55_P2017413	EG214403	predicted gene, EG214403	214403	0.330819	-1.27984	0	-1.72936	0.00120392	-1.66586
A_51_P298538	Prmt7	protein arginine N-methyltransferase 7	214572	0.0272556	1.44649	0.00198877	1.64165	0	1.83276
A_66_P137605	E330016A19Rik	RIKEN cDNA E330016A19 gene	214763	0.440131	1.2593	0.0349882	1.52191	0.00120392	1.61758
A_55_P2125208	Arid5a	AT rich interactive domain 5A (MRF1-like)	214855	0	2.46657	0	2.88186	0	2.64952
A_51_P279127	Fam173a	family with sequence similarity 173, member A	214917	0.0371639	-1.41765	0.00489719	-1.59981	0	-1.67348
A_55_P2430367	Zbtb8b	zinc finger and BTB domain containing 8b	215627	0	-1.59291	0	-1.60895	0	-1.73981
A_55_P2091736	Rassf2	Ras association (RalGDS/AF-6) domain family member 2	215653	0.0331734	-1.54499	0.0115379	-1.62545	0.0137834	-1.54816
A_55_P2112185	Nhsl1	NHS-like 1	215819	0.855495	1.08649	0.326238	-1.33165	0.0137834	-1.65263
A_51_P117109	Ilvbl	ilvB (bacterial acetolactate synthase)-like	216136	0.529654	-1.206	0.0311746	-1.47279	0	-1.7603
A_55_P1959496	Sbno2	strawberry notch homolog 2 (Drosophila)	216161	0.0272556	-1.6402	0.145657	-1.45631	0	-1.90747
A_51_P107362	Socs2	suppressor of cytokine signaling 2	216233	0.193854	1.36591	0.161446	1.36878	0.00961963	1.54691
A_55_P1997225	Agap2	ArfGAP with GTPase domain, ankyrin repeat and PH domain 2	216439	0	-1.67713	0	-1.79301	0	-1.97694
A_55_P1952990	Myl6b	myosin, light polypeptide 6B	216459	0.379611	-1.3055	0.0686775	-1.50233	0.0203189	-1.55018
A_55_P2021049	Ugp2	UDP-glucose pyrophosphorylase 2	216558	0.125763	-1.23542	0.00198877	-1.50216	0	-1.63317
A_51_P475580	Ugp2	UDP-glucose pyrophosphorylase 2	216558	0.00313783	-1.4773	0	-1.76066	0	-1.72844
A_52_P129443	AV249152	expressed sequence AV249152	216560	0.210483	-1.30551	0.00727312	-1.55911	0.00222116	-1.53653
A_55_P2048767	Efemp1	epidermal growth factor-containing fibulin-like extracellular matrix protein 1	216616	0	-2.21488	0	-1.89483	0	-2.57911
A_51_P227222	Adamts2	a disintegrin-like and metallopeptidase (reprolysin type) with thrombospondin type 1 motif, 2	216725	0.151303	-1.36709	0.285075	-1.28341	0.00961963	-1.51539
A_55_P2091836	Fnip1	folliculin interacting protein 1	216742	0.367688	1.33581	0.00198877	1.96304	0	1.87703
A_55_P2111148	Gemin5	gem (nuclear organelle) associated protein 5	216766	0.207605	1.32525	0.0544151	1.44755	0	1.64991
A_55_P2140151	Flcn	folliculin	216805	0.413965	1.27257	0.0144735	1.64339	0	1.76296
A_55_P1967648	Flcn	folliculin	216805	0	1.45671	0	1.43527	0	1.52199
A_51_P219465	Tmem11	transmembrane protein 11	216821	0.00313783	1.4481	0	1.94146	0	1.79638
A_55_P2030080	Kdm6b	KDM1 lysine (K)-specific demethylase 6B	216850	0.39008	1.24066	0.036288	1.45862	0.00222116	1.57262
A_55_P2098071	Trim25	tripartite motif-containing 25	217069	0.0361263	1.3696	0.0278563	1.38193	0	1.56299
A_55_P2171493	BC030867	cDNA sequence BC030867	217216	0.651339	1.25849	0.0242061	1.85921	0.125654	1.53589
A_55_P2062981	Abca9	ATP-binding cassette, sub-family A (ABC1), member 9	217262	0	-2.6787	0	-2.65015	0	-2.99663
A_51_P499061	Ube2o	ubiquitin-conjugating enzyme E2O	217342	0.337885	1.34023	0.555971	1.22337	0.00897819	1.64194
A_55_P2040815	Lrrc45	leucine rich repeat containing 45	217366	0.0200048	-1.38393	0.0293495	-1.35282	0	-1.56956
A_55_P2129172	Rab40b	Rab40b, member RAS oncogene family	217371	0	-2.29437	0	-2.2716	0	-2.48009
A_52_P220810	Trib2	tribbles homolog 2 (Drosophila)	217410	0.746583	-1.19987	0.0706965	-1.73012	0.0473463	-1.70366
A_55_P2085779	Ifi27l2b	interferon, alpha-inducible protein 27 like 2B	217845	0.18612	-1.9505	0.452082	-1.56283	0.00120392	-2.94299
A_52_P533304	Eif5	eukaryotic translation initiation factor 5	217869	0.636311	1.30141	0.00612497	2.29369	0.175678	1.55241
A_66_P108019	Heatr1	HEAT repeat containing 1	217995	0.172242	1.39799	0.173518	1.38395	0.00548105	1.62793
A_55_P2157814	Gmds	GDP-mannose 4, 6-dehydratase	218138	0.18612	-1.31576	0.0791236	-1.37557	0	-1.65779
A_55_P2068233	Phactr1	phosphatase and actin regulator 1	218194	0	-1.99331	0	-2.19736	0	-2.57902
A_52_P605517	Phactr1	phosphatase and actin regulator 1	218194	0.00755478	-1.74524	0.00840014	-1.71255	0.00120392	-1.80487
A_51_P182572	Phactr1	phosphatase and actin regulator 1	218194	0	-2.24071	0	-1.97411	0	-2.42367
A_51_P115085	Nup153	nucleoporin 153	218210	0.00313783	1.40958	0	1.58741	0	1.53765
A_51_P128336	Serinc5	serine incorporator 5	218442	0.722733	-1.19803	0.0170711	-1.87468	0.0181979	-1.75046
A_55_P2152771	Lhfpl2	lipoma HMGIC fusion partner-like 2	218454	0.198686	1.41052	0.0242061	1.63969	0.129857	1.40213
A_51_P126626	Zfp503	zinc finger protein 503	218820	0.0156117	-1.68067	0.022746	-1.63359	0.00120392	-1.98874
A_66_P123186	Mapk1ip1l	mitogen-activated protein kinase 1 interacting protein 1-like	218975	0.0261399	1.46082	0.00947148	1.52625	0.0412722	1.38206
A_52_P599055	Atg14	VATG14 autophagy related 14 homolog (S, cerevisiae)	218978	0.0767993	1.30456	0.00198877	1.53697	0	1.58416
A_52_P576442	Dap	death-associated protein	223453	0.292449	-1.316	0.0125116	-1.61688	0	-1.99192
A_51_P414115	Naprt1	nicotinate phosphoribosyltransferase domain containing 1	223646	0.405433	-1.37993	0	-2.25632	0.0149275	-1.80114
A_55_P2105457	Zfp7	zinc finger protein 7	223669	0.152551	1.27318	0.052796	1.34948	0.00120392	1.56595
A_51_P240594	Zfp7	zinc finger protein 7	223669	0	1.52304	0	1.84069	0	1.9898
A_55_P2181386	Adm2	adrenomedullin 2	223780	0	2.35695	0	2.37581	0	2.63339
A_65_P11455	Pphln1	periphilin 1	223828	0.252456	1.27064	0	1.68774	0.0132082	1.4194
A_51_P116906	Rapgef3	Rap guanine nucleotide exchange factor (GEF) 3	223864	0.00547599	-1.82677	0.381916	-1.30938	0.0149275	-1.63722
A_51_P111164	Rnd1	Rho family GTPase 1	223881	0.686154	1.17863	0.0845639	1.49568	0.0160832	1.60476
A_66_P116372	Soat2	sterol O-acyltransferase 2	223920	0.04992	1.75324	0.00727312	1.99947	0.00222116	2.06858
A_52_P454994	Pi4ka	phosphatidylinositol 4-kinase, catalytic, alpha polypeptide	224020	0.125763	-1.30155	0.00489719	-1.52151	0.00548105	-1.45999
A_55_P2011747	Lsg1	large subunit GTPase 1 homolog (S, cerevisiae)	224092	0	1.43171	0	1.59658	0	1.59193
A_55_P2047305	Adcy5	adenylate cyclase 5	224129	0.0692889	-1.73982	0.00489719	-2.23394	0.00961963	-1.97102
A_66_P101407	Acat3	acetyl-Coenzyme A acetyltransferase 3	224530	0.0126585	-1.79291	0	-1.97351	0	-2.46022
A_55_P2055587	Enpp4	ectonucleotide pyrophosphatase/phosphodiesterase 4	224794	0.0308639	-1.37531	0	-1.55583	0.00120392	-1.63892
A_51_P219444	Plcl2	phospholipase C-like 2	224860	0	1.7936	0	2.11699	0	2.4806
A_51_P354077	Svil	supervillin	225115	0.0111812	-1.38228	0	-1.52238	0	-1.59538
A_51_P140819	Wdr36	WD repeat domain 36	225348	0	1.57959	0.00351437	1.4923	0	1.54177
A_52_P683306	Fam13b	family with sequence similarity 13, member B	225358	0	1.57924	0	1.82487	0	1.78284
A_55_P2057035	Slmo1	slowmo homolog 1 (Drosophila)	225655	0.596185	1.30966	0.108831	1.66719	0.00695456	1.91571
A_51_P211765	Rin1	Ras and Rab interactor 1	225870	0.0732915	1.55153	0.0821878	1.54871	0.00472474	1.82411
A_51_P279183	Dak	dihydroxyacetone kinase 2 homolog (yeast)	225913	0.466068	-1.28382	0.022746	-1.60818	0.0658487	-1.4803
A_52_P502141	Hectd2	HECT domain containing 2	226098	0	2.21528	0	3.25418	0	2.79326
A_55_P1962224	Afap1l2	actin filament associated protein 1-like 2	226250	0.00547599	-2.22904	0.0134812	-2.10486	0	-3.04179
A_52_P232580	Dyrk3	dual-specificity tyrosine-(Y)-phosphorylation regulated kinase 3	226419	0	2.34398	0.00198877	2.28394	0	2.15162
A_55_P2082989	5430435G22Rik	RIKEN cDNA 5430435G22 gene	226421	0	-2.09125	0	-1.78967	0	-2.02121
A_66_P139333	Atf6	activating transcription factor 6	226641	0.0378811	1.44931	0.0134812	1.5432	0.00961963	1.4669
A_51_P118763	Ahctf1	AT hook containing transcription factor 1	226747	0.0126585	1.30115	0	1.52263	0	1.46577
A_66_P139250	Kctd3	potassium channel tetramerisation domain containing 3	226823	0.789289	1.11563	0.0338225	1.56816	0.16116	1.35299
A_51_P293069	Mfsd7b	major facilitator superfamily domain containing 7B	226844	0.298701	1.37451	0.0170711	1.69791	0.0108404	1.70774
A_51_P453351	Lpgat1	lysophosphatidylglycerol acyltransferase 1	226856	0.544149	1.18216	0.0278563	1.44823	0.00120392	1.71014
A_51_P223498	Slc39a10	solute carrier family 39 (zinc transporter), member 10	227059	0.650959	-1.1986	0.504437	-1.24295	0.00310986	-1.72619
A_52_P582858	Dgkd	diacylglycerol kinase, delta	227333	0.177433	1.2358	0.0517815	1.31291	0	1.50577
A_51_P506674	Rpp38	ribonuclease P/MRP 38 subunit (human)	227522	0	1.80104	0	1.86316	0	2.06412
A_55_P1955147	Camk1d	calcium/calmodulin-dependent protein kinase ID	227541	0.00313783	1.53986	0	1.68325	0	2.00901
A_51_P509669	Uap1l1	UDP-N-acteylglucosamine pyrophosphorylase 1-like 1	227620	0.174273	1.52191	0.0881658	1.59795	0.00831301	1.80959
A_55_P2158107	Ddx31	DEAD/H (Asp-Glu-Ala-Asp/His) box polypeptide 31	227674	0.0460621	1.36394	0	1.56587	0	1.60952
A_51_P104933	Trub2	TruB pseudouridine (psi) synthase homolog 2 (E, coli)	227682	0.367775	1.28551	0.463708	1.23365	0.0149275	1.53686
A_55_P2094896	Phyhd1	phytanoyl-CoA dioxygenase domain containing 1	227696	0.0429455	-1.58362	0.167221	-1.44409	0.355077	-1.28868
A_55_P1971849	Sh3glb2	SH3-domain GRB2-like endophilin B2	227700	0	-1.86707	0	-1.69397	0	-1.88834
A_52_P502267	Epc2	enhancer of polycomb homolog 2 (Drosophila)	227867	0.0170744	1.41502	0	1.53838	0	1.52413
A_51_P406429	Pdk1	pyruvate dehydrogenase kinase, isoenzyme 1	228026	0.220316	-1.3678	0.00351437	-1.74083	0	-1.94407
A_55_P1998892	Smox	spermine oxidase	228608	0.0749414	1.28226	0.0212677	1.3288	0	1.65744
A_51_P234253	Sdcbp2	syndecan binding protein (syntenin) 2	228765	0.472122	1.27857	0.271593	1.35458	0.00961963	1.65254
A_55_P2009988	Trib3	tribbles homolog 3 (Drosophila)	228775	0	2.89331	0	4.24056	0	4.14059
A_66_P123666	Gdap1l1	ganglioside-induced differentiation-associated protein 1-like 1	228858	0.341578	1.38723	0.0204574	1.7804	0.0165946	1.72681
A_51_P138772	Ddx27	DEAD (Asp-Glu-Ala-Asp) box polypeptide 27	228889	0	1.417	0	1.55549	0	1.46393
A_51_P169516	Ppp1r3d	protein phosphatase 1, regulatory subunit 3D	228966	0.0859904	-1.59843	0.00351437	-1.92845	0	-2.26915
A_55_P2068486	Arfgap1	ADP-ribosylation factor GTPase activating protein 1	228998	0.061741	-1.41571	0.00612497	-1.61728	0.0181979	-1.4695
A_51_P101228	Gmeb2	glucocorticoid modulatory element binding protein 2	229004	0.215563	1.288	0.00947148	1.52905	0.0149275	1.42349
A_52_P495553	Zbtb10	zinc finger and BTB domain containing 10	229055	0	1.81993	0	1.8903	0	2.35895
A_52_P325161	Zbtb10	zinc finger and BTB domain containing 10	229055	0	1.6939	0	1.94511	0	2.2466
A_55_P1985693	Fhdc1	FH2 domain containing 1	229474	0.0644738	1.3262	0	1.52264	0	1.66827
A_55_P2159480	Fam160a1	family with sequence similarity 160, member A1	229488	0	-2.01957	0.00489719	-1.67711	0	-2.42433
A_51_P340653	Slc16a4	solute carrier family 16 (monocarboxylic acid transporters), member 4	229699	0.00313783	-1.87538	0	-2.21563	0	-2.20555
A_52_P212418	Ccdc76	coiled-coil domain containing 76	229780	0.357817	1.21731	0.00727312	1.48755	0	1.56844
A_55_P1965000	Ddx58	DEAD (Asp-Glu-Ala-Asp) box polypeptide 58	230073	0.00945853	-1.33267	0	-1.59516	0	-1.68113
A_52_P489119	Nol6	nucleolar protein family 6 (RNA-associated)	230082	0.172727	1.3378	0.0902067	1.38953	0	1.77967
A_55_P2109337	Gba2	glucosidase beta 2	230101	0	-1.47377	0.00198877	-1.49733	0	-1.52474
A_55_P2121165	Tmeff1	transmembrane protein with EGF-like and two follistatin-like domains 1	230157	0.0297858	1.55351	0	2.12669	0	1.97368
A_55_P1972575	Tmeff1	transmembrane protein with EGF-like and two follistatin-like domains 1	230157	0	2.39896	0	2.42056	0	2.7724
A_51_P114878	Ikbkap	inhibitor of kappa light polypeptide enhancer in B-cells, kinase complex-associated protein	230233	0.59883	1.18695	0.0144735	1.57016	0.120613	1.34333
A_55_P2104572	6330416G13Rik	RIKEN cDNA 6330416G13 gene	230279	0.102567	1.48336	0.0187534	1.64765	0.00222116	1.72743
A_51_P161362	Gnl2	guanine nucleotide binding protein-like 2 (nucleolar)	230737	0.054648	1.67633	0.190987	1.47621	0.00695456	1.82601
A_55_P1967105	Bai2	brain-specific angiogenesis inhibitor 2	230775	0.757552	-1.18368	0.537683	-1.30375	0.0213049	-1.76405
A_51_P161354	Sesn2	sestrin 2	230784	0	2.0823	0	2.08437	0	2.64403
A_55_P2084533	Zbtb40	zinc finger and BTB domain containing 40	230848	0.0225034	1.44469	0	1.74866	0	1.78644
A_55_P2076866	Megf6	multiple EGF-like-domains 6	230971	0.0272556	-2.12963	0.0105996	-2.38056	0.00472474	-2.32341
A_51_P448447	Nupl2	nucleoporin like 2	231042	0.439823	1.26565	0.0507669	1.50932	0.00120392	1.6556
A_51_P290207	Insig1	insulin induced gene 1	231070	0.148102	-1.43792	0.00840014	-1.75502	0	-1.92166
A_55_P2073294	Hadhb	hydroxyacyl-Coenzyme A dehydrogenase/3-ketoacyl-Coenzyme A thiolase/enoyl-Coenzyme A hydratase (trifunctional protein), beta subunit	231086	0.0437529	-1.60468	0.393541	-1.31469	0.158031	-1.41333
A_55_P2128929	Cc2d2a	coiled-coil and C2 domain containing 2A	231214	0	-1.71748	0.038212	-1.54124	0	-2.05562
A_52_P249856	Cc2d2a	coiled-coil and C2 domain containing 2A	231214	0	-1.61207	0	-1.7445	0	-1.73762
A_55_P2186332	Chrna9	cholinergic receptor, nicotinic, alpha polypeptide 9	231252	0.00945853	-1.44831	0.00198877	-1.54006	0.0223047	-1.3822
A_52_P659258	Ppat	phosphoribosyl pyrophosphate amidotransferase	231327	0.237384	1.3389	0.0170711	1.61123	0.0683683	1.41524
A_51_P114693	Parm1	prostate androgen-regulated mucin-like protein 1	231440	0.00313783	-1.61469	0.00489719	-1.55263	0	-1.73133
A_51_P483329	Sdad1	SDA1 domain containing 1	231452	0.623112	1.20708	0.0242061	1.62107	0.0527353	1.47995
A_55_P1968433	Agpat9	1-acylglycerol-3-phosphate O-acyltransferase 9	231510	0.295389	1.34069	0.136134	1.42848	0.0102345	1.60987
A_55_P2034415	Lrrc8d	leucine rich repeat containing 8D	231549	0.0899826	1.38737	0	1.91537	0	1.87823
A_51_P378558	Rpap2	RNA polymerase II associated protein 2	231571	0.154201	1.34209	0.141641	1.34518	0	1.73756
A_51_P418116	Tmem119	transmembrane protein 119	231633	0.210483	-1.63834	0	-3.09989	0	-2.91605
A_55_P2086433	Oasl1	2'-5' oligoadenylate synthetase-like 1	231655	0.00755478	1.72452	0.0134812	1.68293	0.00222116	1.82524
A_51_P272563	Naa25	N(alpha)-acetyltransferase 25, NatB auxiliary subunit	231713	0.0780849	1.39714	0.0125116	1.53252	0.0325663	1.40845
A_55_P2149293	Agfg2	ArfGAP with FG repeats 2	231801	0	-1.73022	0	-1.79309	0	-1.79451
A_55_P1964403	Agfg2	ArfGAP with FG repeats 2	231801	0	-1.57604	0.00489719	-1.58324	0	-1.65736
A_55_P1994132	Tmem184a	transmembrane protein 184a	231832	0.0580397	1.62018	0.0775229	1.56102	0.0334288	1.58959
A_52_P77245	Snx8	sorting nexin 8	231834	0.0445705	1.56658	0.388633	1.29837	0.0984899	1.43664
A_51_P114634	Amz1	archaelysin family metallopeptidase 1	231842	0.34444	1.24885	0.0432228	1.42279	0	1.71135
A_51_P118779	C330006K01Rik	RIKEN cDNA C330006K01 gene	231855	0.0261399	1.50669	0.374437	1.24749	0.0299342	1.44206
A_55_P1981259	Fkbp14	FK506 binding protein 14	231997	0	-2.50311	0	-3.3385	0	-3.85125
A_51_P447287	Fkbp14	FK506 binding protein 14	231997	0.0236544	-1.55313	0.00612497	-1.75995	0	-1.95653
A_55_P2033864	Plekha8	pleckstrin homology domain containing, family A (phosphoinositide binding specific) member 8	231999	0.0445705	-1.36353	0.0544151	-1.3574	0	-1.51462
A_55_P1970120	Vopp1	vesicular, overexpressed in cancer, prosurvival protein 1	232023	0.0170744	1.4011	0.00727312	1.47497	0	1.77225
A_55_P2100963	8430410A17Rik	RIKEN cDNA 8430410A17 gene	232210	0.0361263	1.55376	0.187717	1.38416	0.260671	1.31098
A_55_P2063096	Txnrd3	thioredoxin reductase 3	232223	0.242875	1.34905	0.00612497	1.66522	0	1.78549
A_55_P1994882	C130022K22Rik	RIKEN cDNA C130022K22 gene	232236	0.0284664	1.38848	0	1.57383	0	1.6299
A_52_P68702	Frmd4b	FERM domain containing 4B	232288	0.134267	-1.39388	0.00612497	-1.6448	0	-1.83033
A_55_P2098226	C1rl	complement component 1, r subcomponent-like	232371	0	-1.47333	0	-1.65675	0	-1.53053
A_52_P597775	Gprc5a	G protein-coupled receptor, family C, group 5, member A	232431	0	1.59748	0	1.71145	0	1.99608
A_66_P129622	Phldb3	pleckstrin homology-like domain, family B, member 3	232970	0	1.53075	0	1.47501	0	1.60564
A_55_P2006722	Cxcl17	chemokine (C-X-C motif) ligand 17	232983	0.0126585	-2.37057	0	-2.71503	0	-3.48566
A_55_P2185595	Samd4b	sterile alpha motif domain containing 4B	233033	0.642862	1.20694	0.00198877	1.92813	0.152515	1.40153
A_51_P422335	Zfp420	zinc finger protein 420	233058	0.0111812	1.56946	0	1.85537	0	1.75987
A_55_P2162204	Kctd15	potassium channel tetramerisation domain containing 15	233107	0.207392	1.39481	0.0575211	1.52738	0.00392618	1.73907
A_55_P2174601	Plekha7	pleckstrin homology domain containing, family A member 7	233765	0	-2.68152	0	-2.55256	0	-2.79637
A_55_P2109585	Plekha7	pleckstrin homology domain containing, family A member 7	233765	0	-2.81071	0	-2.66271	0	-3.13801
A_55_P1995698	Thumpd1	THUMP domain containing 1	233802	0.00755478	1.42525	0.33218	1.1999	0.00120392	1.56156
A_55_P1999439	Ino80e	INO80 complex subunit E	233875	0.222177	1.36112	0.900394	1.05656	0.0120355	1.59428
A_51_P165683	Hirip3	HIRA interacting protein 3	233876	0.699945	1.18216	0.0187534	1.68536	0.58632	1.20048
A_55_P2060498	Zfp553	zinc finger protein 553	233887	0	1.474	0.00840014	1.37848	0	1.53316
A_51_P317673	Zfp764	zinc finger protein 764	233893	0.00755478	1.37637	0.00351437	1.48229	0	1.55716
A_52_P566681	Gpm6a	glycoprotein m6a	234267	0.0623326	-1.76698	0.0204574	-2.00449	0	-3.07734
A_55_P2201822	Naf1	nuclear assembly factor 1 homolog (S, cerevisiae)	234344	0.320984	1.31685	0.00727312	1.68205	0	1.84991
A_55_P2030721	Ankle1	ankyrin repeat and LEM domain containing 1	234396	0.16535	-1.4964	0.107092	-1.51508	0.0350325	-1.58954
A_51_P348592	Slc38a7	solute carrier family 38, member 7	234595	0.0892643	1.71655	0.173518	1.59453	0.00120392	2.17563
A_55_P1959500	Ces5	carboxylesterase 5	234673	0.0319827	-1.50798	0.00351437	-1.6741	0	-2.00734
A_51_P176071	Ftsjd1	FtsJ methyltransferase domain containing 1	234728	0.0665745	1.4091	0	1.68277	0	1.68763
A_51_P409429	Aars	alanyl-tRNA synthetase	234734	0	1.46256	0.00489719	1.39575	0	1.72916
A_51_P279163	Plcg2	phospholipase C, gamma 2	234779	0.275359	1.32138	0.61397	1.17131	0.0181979	1.53176
A_55_P2149363	6430548M08Rik	RIKEN cDNA 6430548M08 gene	234797	0.387493	-1.36796	0.0388276	-1.70921	0.173824	-1.43616
A_51_P503654	Tmem205	transmembrane protein 205	235043	0.0214679	-1.52321	0.0153152	-1.51341	0.00310986	-1.53328
A_51_P418056	Sc5d	sterol-C5-desaturase (fungal ERG3, delta-5-desaturase) homolog (S, cerevisae)	235293	0.18525	-1.43411	0.406196	-1.29053	0.00392618	-1.74114
A_51_P391380	Fam63b	family with sequence similarity 63, member B	235461	0	-1.908	0	-1.82814	0	-2.17868
A_55_P2153923	Slc17a5	solute carrier family 17 (anion/sugar transporter), member 5	235504	0.0236544	1.40447	0.0125116	1.45941	0	1.55626
A_52_P671794	Plscr4	phospholipid scramblase 4	235527	0.390355	-1.25855	0.00727312	-1.6334	0	-1.8261
A_55_P2115151	Acpl2	acid phosphatase-like 2	235534	0	-1.96995	0	-2.28557	0	-2.25256
A_55_P2055487	Parp3	poly (ADP-ribose) polymerase family, member 3	235587	0.12154	-1.38524	0.0748165	-1.43092	0.00695456	-1.58583
A_51_P110395	Setd2	SET domain containing 2	235626	0.726595	1.16983	0.0264886	1.69663	0.333517	1.30754
A_51_P159565	Arhgef9	CDC42 guanine nucleotide exchange factor (GEF) 9	236915	0	-1.48639	0	-1.57788	0	-1.60631
A_51_P422629	Tbpl1	TATA box binding protein-like 1	237336	0	1.48351	0	1.69772	0	1.9199
A_55_P2034968	Sh3rf3	SH3 domain containing ring finger 3	237353	0.0812397	-1.39165	0.0585033	-1.43349	0.00310986	-1.56982
A_52_P95759	Sh3rf3	SH3 domain containing ring finger 3	237353	0.243636	-1.28245	0.0234609	-1.46506	0.00120392	-1.62232
A_55_P1978316	Adamts14	a disintegrin-like and metallopeptidase (reprolysin type) with thrombospondin type 1 motif, 14	237360	0.942584	1.03288	0.251352	1.31633	0.0102345	1.5618
A_55_P2093439	Mex3d	mex3 homolog D (C, elegans)	237400	0.427135	1.19751	0.00198877	1.54855	0.00548105	1.45199
A_55_P2058737	Mex3d	mex3 homolog D (C, elegans)	237400	0.00945853	1.46495	0.00351437	1.50759	0.00120392	1.48088
A_55_P2127592	Smcr8	Smith-Magenis syndrome chromosome region, candidate 8 homolog (human)	237782	0.263451	1.37073	0.248161	1.36115	0.0359223	1.52877
A_51_P405423	Smcr8	Smith-Magenis syndrome chromosome region, candidate 8 homolog (human)	237782	0	1.61574	0	1.65494	0	1.83248
A_52_P610808	Hexdc	hexosaminidase (glycosyl hydrolase family 20, catalytic domain) containing	238023	0.00945853	-1.58663	0.00489719	-1.60303	0.0559026	-1.37238
A_51_P243514	Macc1	metastasis associated in colon cancer 1	238455	0.0156117	2.50445	0.038212	2.31306	0.256793	1.64097
A_52_P480939	Tnpo1	transportin 1	238799	0.0812397	1.68183	0.172047	1.54796	0.0217727	1.77446
A_55_P2026530	Erc2	ELKS/RAB6-interacting/CAST family member 2	238988	0.179073	1.59314	0.0981814	1.6822	0.0132082	1.88291
A_55_P2108784	Arhgap22	Rho GTPase activating protein 22	239027	0.00945853	1.49222	0	1.86021	0	1.96618
A_52_P596595	Pnma2	paraneoplastic antigen MA2	239157	0.00313783	-2.02601	0.295288	-1.4542	0.0687555	-1.61386
A_51_P175945	Tmem74	transmembrane protein 74	239408	0.398397	1.23186	0.521049	1.17959	0.00310986	1.54104
A_55_P2091741	Lamp3	lysosomal-associated membrane protein 3	239739	0.122804	1.44368	0.0153152	1.65423	0.00120392	1.81803
A_55_P2081393	A630033E08Rik	RIKEN cDNA A630033E08 gene	240041	0.631095	1.16725	0.139642	1.34408	0	1.58878
A_51_P359549	Fem1c	fem-1 homolog c (C,elegans)	240263	0.120301	1.336	0.0134812	1.47644	0.00222116	1.54114
A_55_P2063237	Dusp5	dual specificity phosphatase 5	240672	0.251246	1.31434	0.0105996	1.60777	0.00222116	1.64688
A_55_P2245920	Lrrc8a	leucine rich repeat containing 8A	241296	0	1.77265	0.0105996	1.58851	0	1.85814
A_51_P300618	Crb2	crumbs homolog 2 (Drosophila)	241324	0.652167	-1.29762	0.57856	-1.31531	0.0437791	-1.80734
A_51_P393654	Fam171b	family with sequence similarity 171, member B	241520	0.00313783	2.48035	0	3.94059	0	4.83401
A_55_P2280237	Zfp697	zinc finger protein 697	242109	0.257279	1.47213	0.227085	1.48624	0.0149275	1.80104
A_55_P2116689	1700024P16Rik	RIKEN cDNA 1700024P16 gene	242594	0.852995	1.07952	0.44324	1.24588	0.0176746	1.53767
A_55_P1984881	1700024P16Rik	RIKEN cDNA 1700024P16 gene	242594	0.812175	1.10033	0.380369	1.2696	0.0108404	1.5628
A_51_P317214	Hpdl	4-hydroxyphenylpyruvate dioxygenase-like	242642	0.220979	1.44376	0.0600123	1.63058	0.0171243	1.67489
A_51_P477833	Klhl21	kelch-like 21 (Drosophila)	242785	0.00547599	1.4115	0.00198877	1.47924	0	1.76649
A_55_P1966615	Actr3b	ARP3 actin-related protein 3 homolog B (yeast)	242894	0	-1.75854	0	-1.92107	0	-1.91091
A_55_P1957053	Fam59b	family with sequence similarity 59, member B	242915	0.00313783	2.48158	0	3.13254	0	3.76065
A_55_P2001250	Cpz	carboxypeptidase Z	242939	0.00313783	-1.64735	0	-1.84318	0	-2.13233
A_52_P661	Plxna4	plexin A4	243743	0.054648	-1.57241	0.00198877	-1.83938	0.00624451	-1.75873
A_55_P2051914	Zfp568	zinc finger protein 568	243905	0.00547599	1.42712	0	1.48487	0	1.68047
A_55_P2034875	Siglecg	sialic acid binding Ig-like lectin G	243958	0.356682	1.38236	0.00947148	1.87053	0.00624451	1.79433
A_51_P305052	Siglecg	sialic acid binding Ig-like lectin G	243958	0.0141636	1.74675	0.00727312	1.74504	0	2.07032
A_65_P01643	Chd2	chromodomain helicase DNA binding protein 2	244059	0.0490436	1.43355	0.00727312	1.55383	0.0334288	1.41754
A_55_P2175469	Chd2	chromodomain helicase DNA binding protein 2	244059	0.0588549	1.53606	0.0437317	1.56074	0.0102345	1.62004
A_55_P2000521	Lonrf1	LON peptidase N-terminal domain and ring finger 1	244421	0.0671739	1.56229	0.172287	1.44428	0.0149275	1.65088
A_55_P1965283	Wdr17	WD repeat domain 17	244484	0.0156117	-1.95159	0.111076	-1.60733	0.00548105	-1.95945
A_55_P2133632	Sipa1l2	signal-induced proliferation-associated 1 like 2	244668	0.00755478	-1.63653	0	-2.28353	0	-2.97576
A_52_P240561	Zfp317	zinc finger protein 317	244713	0.15163	1.36704	0.0270667	1.50586	0.0437791	1.4252
A_55_P2051834	Layn	layilin	244864	0.690201	-1.15651	0.227693	-1.32608	0.00392618	-1.55588
A_52_P406828	Dkc1	dyskeratosis congenita 1, dyskerin homolog (human)	245474	0.0630199	1.44042	0.0115379	1.55863	0.0476957	1.4123
A_55_P2003473	Zc4h2	zinc finger, C4H2 domain containing	245522	0.0126585	-1.35339	0	-1.53009	0	-1.53856
A_55_P2020090	Mum1l1	melanoma associated antigen (mutated) 1-like 1	245631	0.0741186	-1.44614	0.149238	-1.37672	0	-1.68569
A_55_P2090924	Tbc1d8b	TBC1 domain family, member 8B	245638	0.297185	-1.37141	0.1514	-1.45571	0.0176746	-1.62231
A_55_P2054887	Trappc1	trafficking protein particle complex 1	245828	0.173831	-1.25954	0.00489719	-1.45483	0.00120392	-1.5856
A_55_P2054883	Trappc1	trafficking protein particle complex 1	245828	0.202063	-1.22958	0.0187534	-1.35382	0	-1.54725
A_51_P260658	Amdhd2	amidohydrolase domain containing 2	245847	0.0437529	1.6261	0.108558	1.49275	0.0160832	1.62757
A_52_P53019	Rhbdl3	rhomboid, veinlet-like 3 (Drosophila)	246104	0	-1.70878	0	-1.8969	0.00310986	-1.61753
A_51_P487298	Vasn	vasorin	246154	0.13759	-1.30483	0.0115379	-1.46598	0	-1.65676
A_55_P2145531	Mpst	mercaptopyruvate sulfurtransferase	246221	0.0214679	-1.42779	0	-1.67346	0	-1.63079
A_51_P268529	Csad	cysteine sulfinic acid decarboxylase	246277	0.0261399	-1.59751	0.0170711	-1.6389	0	-1.84754
A_51_P109939	Apoa1bp	apolipoprotein A-I binding protein	246703	0	-1.52815	0	-1.77762	0	-1.78581
A_52_P392509	Gin1	gypsy retrotransposon integrase 1	252876	0.133415	-1.43613	0.57703	-1.20042	0.0359223	-1.50234
A_55_P2146783	Ropn1l	ropporin 1-like	252967	0.0720345	-1.42397	0.00198877	-1.79797	0.00222116	-1.70274
A_51_P150763	Ropn1l	ropporin 1-like	252967	0.116625	-1.51158	0.0115379	-1.75765	0.00222116	-1.75218
A_52_P476560	Tpcn1	two pore channel 1	252972	0.603875	-1.20697	0.0187534	-1.60162	0.0382752	-1.47981
A_51_P267494	Cdc42ep3	CDC42 effector protein (Rho GTPase binding) 3	260409	0.0460621	1.66199	0.0324811	1.71042	0	2.28122
A_55_P2147141	Spata2	spermatogenesis associated 2	263876	0	1.46919	0	1.53558	0	1.5201
A_52_P514306	Spata2	spermatogenesis associated 2	263876	0.197565	1.30893	0.00727312	1.5435	0.00222116	1.60061
A_55_P2185548	Cdk8	cyclin-dependent kinase 8	264064	0.0200048	1.50854	0	1.76836	0	1.69879
A_55_P2034400	Cdk8	cyclin-dependent kinase 8	264064	0.092822	1.42318	0.00351437	1.70672	0.00222116	1.73658
A_55_P2018387	Zkscan17	zinc finger with KRAB and SCAN domains 17	268417	0.983188	1.01409	0.022746	1.82574	0.561445	1.25109
A_51_P411757	Ankrd13b	ankyrin repeat domain 13b	268445	0.416473	1.30391	0.0125116	1.72674	0.0338499	1.53434
A_51_P113403	Slc26a11	solute carrier family 26, member 11	268512	0.618374	1.1816	0.145397	1.36756	0.0114048	1.53794
A_55_P1977330	Zbtb1	zinc finger and BTB domain containing 1	268564	0.504713	1.21892	0.00947148	1.6011	0.0892109	1.36044
A_52_P220783	Tmem229b	transmembrane protein 229B	268567	0.243636	-1.34512	0.0115379	-1.60311	0.159576	-1.34545
A_52_P421713	9930012K11Rik	RIKEN cDNA 9930012K11 gene	268759	0.0111812	-1.4747	0	-1.68342	0	-1.6749
A_55_P2015495	Abat	4-aminobutyrate aminotransferase	268860	0.0976325	-1.42109	0.00198877	-1.73743	0.00222116	-1.65207
A_51_P333518	Sh3rf2	SH3 domain containing ring finger 2	269016	0	-3.05201	0	-2.82178	0	-3.69904
A_55_P2127020	Nup54	nucleoporin 54	269113	0.800882	1.09876	0.0134812	1.57164	0.287376	1.26174
A_51_P179258	Kif26b	kinesin family member 26B	269152	0.252456	-1.2797	0.00351437	-1.61689	0	-2.07479
A_51_P112445	Wdr3	WD repeat domain 3	269470	0.10441	1.26049	0	1.55845	0	1.48487
A_55_P2213209	LOC269472	hypothetical LOC269472	269472	0.0261399	-1.54712	0.0212677	-1.55559	0.00222116	-1.74503
A_66_P105947	Nkain3	Na+/K+ transporting ATPase interacting 3	269513	0.0297858	-1.73189	0.036288	-1.72983	0	-1.98079
A_51_P462746	Tex10	testis expressed gene 10	269536	0.165571	1.43488	0.0620847	1.5459	0.0171243	1.59602
A_55_P2143693	Sytl1	synaptotagmin-like 1	269589	0.0341089	-1.39223	0.00198877	-1.59835	0.0325663	-1.35301
A_51_P427934	Megf8	multiple EGF-like-domains 8	269878	0.0141636	-1.45375	0.00612497	-1.56909	0	-1.72845
A_55_P2118684	Idh2	isocitrate dehydrogenase 2 (NADP+), mitochondrial	269951	0.174273	-1.39295	0.00947148	-1.69408	0.0203189	-1.52754
A_55_P2002465	Zfp747	zinc finger protein 747	269997	0.0200048	1.53066	0.00351437	1.70347	0	1.75702
A_51_P431870	Mtap1s	microtubule-associated protein 1S	270058	0.00755478	1.51711	0.0991837	1.33823	0	1.66851
A_55_P2085771	Pcnxl2	pecanex-like 2 (Drosophila)	270109	0.114113	-1.54771	0.0580142	-1.63631	0.0281123	-1.6435
A_51_P299934	BC048403	cDNA sequence BC048403	270802	0.477123	1.21591	0.00612497	1.58477	0.00392618	1.54773
A_52_P549166	Arsj	arylsulfatase J	271970	0.316149	-1.25577	0.111076	-1.3359	0.00310986	-1.50014
A_55_P1974432	Gm5067	predicted gene 5067	272714	0.449256	1.39052	0.0338225	1.86052	0.0359223	1.74324
A_55_P1984655	Smtnl2	smoothelin-like 2	276829	0	-2.84455	0	-3.72234	0	-3.65194
A_55_P1966573	Gemin4	gem (nuclear organelle) associated protein 4	276919	0	1.42365	0	1.61258	0	1.62106
A_55_P2108993	Armcx6	armadillo repeat containing, X-linked 6	278097	0.0141636	-1.43852	0	-1.64795	0.0294786	-1.36084
A_55_P2150179	Gm5077	predicted gene 5077	317677	0	-2.02834	0	-2.57769	0	-2.76944
A_52_P498208	Hist1h2ak	histone cluster 1, H2ak	319169	0.232416	-1.39601	0.188327	-1.41901	0.0374421	-1.53762
A_55_P2116650	A130040M12Rik	RIKEN cDNA A130040M12 gene	319269	0.0141636	1.97111	0.00612497	2.09593	0	2.85936
A_55_P1973347	A130040M12Rik	RIKEN cDNA A130040M12 gene	319269	0	2.07078	0	2.11554	0	2.54413
A_55_P1954724	A130040M12Rik	RIKEN cDNA A130040M12 gene	319269	0	2.85538	0	3.18815	0	3.26229
A_51_P417720	Itga11	integrin alpha 11	319480	0	-2.3047	0	-3.13782	0	-3.78036
A_51_P518051	Dusp4	dual specificity phosphatase 4	319520	0.0214679	1.64781	0.00198877	1.9018	0.00120392	1.98177
A_55_P2028961	Idi1	isopentenyl-diphosphate delta isomerase	319554	0.245535	-1.42646	0.049323	-1.61773	0.00120392	-2.02172
A_55_P2241553	9330133O14Rik	RIKEN cDNA 9330133O14 gene	319574	0.357979	-1.31421	0.0196591	-1.63098	0.288738	-1.2995
A_52_P118706	9630013D21Rik	RIKEN cDNA 9630013D21 gene	319743	0.342373	-1.39018	0.557277	-1.25453	0.0404304	-1.60749
A_55_P2170737	Igf2bp2	insulin-like growth factor 2 mRNA binding protein 2	319765	0.365953	1.29318	0.0170711	1.62381	0.0114048	1.5424
A_55_P1979402	9630033F20Rik	RIKEN cDNA 9630033F20 gene	319801	0.694796	1.17014	0.0761058	1.48791	0.0154991	1.56369
A_55_P1959718	Cobll1	Cobl-like 1	319876	0.264459	-1.2704	0.0125116	-1.49883	0	-1.57015
A_55_P2114218	Zcchc7	zinc finger, CCHC domain containing 7	319885	0.346864	1.2109	0.0756131	1.32009	0.00310986	1.50589
A_52_P117420	Tacc1	transforming, acidic coiled-coil containing protein 1	320165	0.445344	-1.30068	0.118662	-1.47308	0.0203189	-1.62474
A_55_P2319468	9430076C15Rik	RIKEN cDNA 9430076C15 gene	320189	0.116625	1.77662	0	3.08433	0	3.03304
A_51_P282616	4932425I24Rik	RIKEN cDNA 4932425I24 gene	320214	0.11706	1.48581	0.0162321	1.68291	0.00120392	1.86844
A_51_P512629	Ttll5	tubulin tyrosine ligase-like family, member 5	320244	0.0429455	-1.37075	0.0906641	-1.32325	0.00120392	-1.52681
A_51_P314652	Glt28d2	glycosyltransferase 28 domain containing 2	320302	0.0126585	-1.44637	0	-1.6618	0	-1.77945
A_52_P8903	D230037D09Rik	RIKEN cDNA D230037D09 gene	320351	0.272619	1.29623	0.00351437	1.62386	0.00472474	1.57559
A_55_P2029682	Fry	furry homolog (Drosophila)	320365	0.32915	-1.40717	0.0293495	-1.73637	0.0217727	-1.70865
A_51_P483159	Gchfr	GTP cyclohydrolase I feedback regulator	320415	0.0490436	-1.45666	0	-1.66814	0	-1.66107
A_55_P2359560	C230073G13Rik	RIKEN cDNA C230073G13 gene	320430	0.828397	1.09606	0.208166	1.36353	0.0321343	1.50465
A_55_P2003034	P4ha3	procollagen-proline, 2-oxoglutarate 4-dioxygenase (proline 4-hydroxylase), alpha polypeptide III	320452	0	-2.35927	0	-3.03964	0	-4.49499
A_55_P2003033	P4ha3	procollagen-proline, 2-oxoglutarate 4-dioxygenase (proline 4-hydroxylase), alpha polypeptide III	320452	0	-1.81031	0	-2.07393	0	-2.39042
A_52_P607683	Ppm1e	protein phosphatase 1E (PP2C domain containing)	320472	0.0200048	1.77062	0.00489719	1.99846	0	2.16519
A_51_P403049	Heatr5b	HEAT repeat containing 5B	320473	0.0554363	-1.48368	0.0170711	-1.57074	0.0120355	-1.54994
A_55_P2031949	Bend6	BEN domain containing 6	320705	0.629354	1.26035	0.171732	1.52379	0.0154991	1.76317
A_65_P19319	9830001H06Rik	RIKEN cDNA 9830001H06 gene	320706	0.226091	1.36949	0.491484	1.23675	0.0149275	1.57195
A_55_P2167803	Abi3bp	ABI gene family, member 3 (NESH) binding protein	320712	0.198686	-1.59269	0.0895035	-1.74052	0.0462117	-1.77182
A_51_P210560	Pptc7	PTC7 protein phosphatase homolog (S, cerevisiae)	320717	0.445015	1.17333	0.0800489	1.29237	0	1.54763
A_55_P2129920	Chd7	chromodomain helicase DNA binding protein 7	320790	0	1.94767	0	2.3729	0	2.67246
A_52_P198898	Samd5	sterile alpha motif domain containing 5	320825	0.0630199	-1.81436	0.172287	-1.61523	0.00961963	-1.93339
A_52_P460836	Lrrn4	leucine rich repeat neuronal 4	320974	0.410487	-1.64511	0.0985552	-2.11965	0	-3.61605
A_55_P2047703	Serac1	serine active site containing 1	321007	0.0156117	1.36929	0.10601	1.26941	0	1.53364
A_55_P2040121	Cdv3	carnitine deficiency-associated gene expressed in ventricle 3	321022	0.00313783	1.54716	0.00351437	1.59932	0.00120392	1.57264
A_55_P2040115	Cdv3	carnitine deficiency-associated gene expressed in ventricle 3	321022	0.0351958	1.25578	0	1.45217	0	1.56541
A_52_P36218	Upf2	UPF2 regulator of nonsense transcripts homolog (yeast)	326622	0.530905	1.20506	0.00840014	1.58779	0.138433	1.32086
A_55_P1973213	Trmt61a	tRNA methyltransferase 61 homolog A (S, cerevisiae)	328162	0.00313783	1.64005	0.00351437	1.69056	0	1.94534
A_66_P116683	D630010B17Rik	RIKEN cDNA D630010B17 gene	328594	0	-1.82341	0	-1.8523	0	-1.92179
A_52_P605812	Ptrh1	peptidyl-tRNA hydrolase 1 homolog (S, cerevisiae)	329384	0	1.86467	0	1.93236	0	1.85689
A_55_P1981814	Myo3b	myosin IIIB	329421	0.100261	-1.38236	0	-1.83623	0	-1.85031
A_52_P476029	8430427H17Rik	RIKEN cDNA 8430427H17 gene	329540	0.0437529	-1.53538	0.00351437	-1.79447	0.00120392	-1.74113
A_52_P675530	Fat4	FAT tumor suppressor homolog 4 (Drosophila)	329628	0.0538158	-1.34655	0.00351437	-1.46951	0.00120392	-1.54932
A_51_P197175	Pigk	phosphatidylinositol glycan anchor biosynthesis, class K	329777	0.391842	-1.30347	0.0305553	-1.58517	0.0366384	-1.50427
A_51_P406557	AI464131	expressed sequence AI464131	329828	0.0419451	-1.44009	0.00198877	-1.60222	0.00120392	-1.59525
A_52_P589568	Foxo6	forkhead box O6	329934	0.140676	-1.31008	0.345248	-1.22059	0.00120392	-1.53176
[truncated: 416 more rows]
