# Supplementary material for: Transcriptomic Analysis Reveals Novel Mechanistic Insight into Murine Biological Responses to Multi-Walled Carbon Nanotubes in Lungs and Cultured Lung Epithelial Cells
Source: PLoS One. 2013 Nov 19;8(11):e80452. doi: 10.1371/journal.pone.0080452 (PMC3834097; doi:10.1371/journal.pone.0080452)
Supplement: Table S3 — Genes commonly enriched in the three dose groups in vitro. (XLS) [file pone.0080452.s005.xls]

## Sheet: Supplementary Table 3
Table S3: Genes commonly enriched in the three dose groups in vitro
		Cell: 12.5 vs Control		Cell: 25 vs Control		Cell: 100 vs Control
Probe ID	Gene Symbol	FDR p-value	Fold Change	FDR p-value	Fold Change	FDR p-value	Fold Change
A_55_P2042973	1010001N08Rik	0	-2.35798	0	-2.23244	0	-2.85437
A_52_P31814	1110038B12Rik	0.0126585	1.52208	0	1.70212	0	1.95346
A_55_P2032608	1190002N15Rik	0	-1.97107	0.0170711	-1.52944	0	-1.78105
A_52_P551011	1190007F08Rik	0	-2.05144	0	-2.55253	0	-2.98133
A_55_P2318934	1200007C13Rik	0.0398943	1.80949	0.00198877	2.1805	0.00310986	2.03909
A_52_P598309	1500012F01Rik	0	2.18463	0	2.55222	0	3.09049
A_55_P2040416	1700040I03Rik	0	-1.64414	0	-1.74485	0	-1.96592
A_51_P112308	1810011O10Rik	0	3.79858	0	3.12715	0	2.6601
A_55_P2146590	1810011O10Rik	0.00313783	1.80077	0	1.89074	0	1.72332
A_55_P2340593	1810019D21Rik	0.00945853	-1.89478	0	-2.33679	0	-2.28251
A_51_P114177	1810022C23Rik	0.00313783	-1.44176	0.00198877	-1.56134	0	-1.54711
A_51_P101075	1810031K17Rik	0	1.67169	0	2.02918	0	2.60021
A_51_P439085	2310016C08Rik	0.0111812	1.70502	0.00198877	1.86309	0	2.10677
A_55_P2058783	2310016C08Rik	0.0331734	1.69367	0.0270667	1.68433	0.00120392	2.10478
A_66_P111430	2410006H16Rik	0	1.93869	0	2.30585	0	2.87846
A_51_P217430	2410016O06Rik	0	1.71927	0	1.69373	0	1.84397
A_55_P2160451	2610018G03Rik	0.00945853	-1.5394	0.00198877	-1.67368	0	-1.78746
A_51_P126835	2700007P21Rik	0.0126585	1.77998	0.0115379	1.82943	0.00120392	1.88606
A_55_P2028159	3110043O21Rik	0	2.07337	0	2.48001	0	2.66074
A_55_P2001159	3230401D17Rik	0	1.52596	0	1.53962	0	1.87493
A_55_P2210213	4732423E21Rik	0.0111812	-1.56451	0.00947148	-1.5437	0.00310986	-1.53908
A_55_P2082989	5430435G22Rik	0	-2.09125	0	-1.78967	0	-2.02121
A_52_P476029	8430427H17Rik	0.0437529	-1.53538	0.00351437	-1.79447	0.00120392	-1.74113
A_55_P2067608	9030425E11Rik	0.0126585	-1.54193	0.00727312	-1.63303	0.00310986	-1.66367
A_55_P2221165	9130219A07Rik	0.00547599	-1.5883	0.00351437	-1.70097	0	-1.94948
A_55_P1973347	A130040M12Rik	0	2.07078	0	2.11554	0	2.54413
A_55_P1954724	A130040M12Rik	0	2.85538	0	3.18815	0	3.26229
A_55_P2116650	A130040M12Rik	0.0141636	1.97111	0.00612497	2.09593	0	2.85936
A_55_P2274370	A630023A22Rik	0	-2.29094	0.00351437	-2.09301	0	-2.35644
A_55_P2073552	A930003A15Rik	0.00547599	-1.59328	0.00489719	-1.61068	0	-1.75032
A_55_P2359436	A930026B05Rik	0.00313783	-1.66385	0	-1.9233	0	-2.09611
A_51_P483544	Aass	0.0308639	-2.18555	0	-2.62362	0	-3.3202
A_55_P2062981	Abca9	0	-2.6787	0	-2.65015	0	-2.99663
A_55_P1985623	Abcc3	0.00755478	-2.00716	0	-2.48904	0.00120392	-2.24974
A_51_P155196	Abtb2	0	2.30433	0	2.55475	0	2.57385
A_51_P125260	Acaa2	0.0170744	-1.53217	0.0369904	-1.46761	0.00120392	-1.64147
A_51_P319879	Acadm	0.00313783	-1.66804	0	-1.76216	0	-1.8522
A_66_P101407	Acat3	0.0126585	-1.79291	0	-1.97351	0	-2.46022
A_52_P525183	Acot2	0	2.64179	0	3.21825	0	3.90027
A_55_P2115151	Acpl2	0	-1.96995	0	-2.28557	0	-2.25256
A_52_P496956	Acsbg1	0	2.37404	0	3.54582	0	3.10896
A_55_P1988789	Acss2	0.0111812	-1.65013	0	-1.92993	0	-1.93054
A_55_P1966615	Actr3b	0	-1.75854	0	-1.92107	0	-1.91091
A_55_P1956918	Adamts5	0	-2.77246	0	-2.35507	0	-3.2445
A_52_P49321	Adamts9	0	-2.35399	0	-2.4665	0	-3.42035
A_51_P407417	Adamts9	0.00313783	-1.86354	0.00612497	-1.88807	0	-2.09402
A_55_P1990336	Add1	0.0111812	-1.54906	0	-1.8738	0	-1.76936
A_55_P1988623	Add3	0	-1.59865	0	-1.7101	0	-2.06466
A_55_P2181386	Adm2	0	2.35695	0	2.37581	0	2.63339
A_55_P1962224	Afap1l2	0.00547599	-2.22904	0.0134812	-2.10486	0	-3.04179
A_55_P1997225	Agap2	0	-1.67713	0	-1.79301	0	-1.97694
A_55_P2149293	Agfg2	0	-1.73022	0	-1.79309	0	-1.79451
A_55_P1964403	Agfg2	0	-1.57604	0.00489719	-1.58324	0	-1.65736
A_55_P2153621	Ahnak	0.0214679	-1.55446	0.00612497	-1.63909	0.00310986	-1.59161
A_55_P2109613	Ahr	0.00313783	-1.94399	0	-2.44393	0	-3.06623
A_52_P545643	AI597468	0	-1.68637	0	-1.96511	0	-2.38726
A_51_P486618	Akr1b10	0.00313783	-1.56795	0.0105996	-1.52519	0.00222116	-1.63475
A_51_P383399	Aldh1a7	0	-2.39694	0	-3.04372	0	-3.00387
A_55_P2058942	Aldh3b1	0.0451626	-1.51499	0.0356892	-1.53039	0	-1.80492
A_51_P338485	Aldh6a1	0.00313783	-1.82392	0.0270667	-1.66942	0.00120392	-1.82281
A_51_P259571	Angptl6	0	1.92222	0	3.01267	0	4.22248
A_51_P220150	Angptl7	0	-3.77352	0	-4.32251	0	-4.44332
A_52_P120803	Ankrd1	0.0141636	2.19902	0	2.50396	0	3.48963
A_51_P142515	Antxr2	0	1.96769	0	2.50881	0	2.55862
A_51_P333111	Aox1	0.00547599	-2.38264	0	-3.21819	0	-3.15493
A_55_P2004248	Apcdd1	0	-2.08683	0	-2.35041	0	-2.79128
A_51_P109939	Apoa1bp	0	-1.52815	0	-1.77762	0	-1.78581
A_52_P671769	Arhgap18	0.00313783	-1.81818	0.00727312	-1.80527	0	-2.16785
A_55_P2125208	Arid5a	0	2.46657	0	2.88186	0	2.64952
A_55_P2012221	Armcx2	0	-2.08143	0	-1.85991	0	-1.9678
A_52_P452689	Atf3	0	5.1987	0	6.0107	0	7.63059
A_51_P209736	Atoh8	0	-2.0518	0	-2.88728	0	-2.55486
A_51_P389864	B3gnt9-ps	0.0111812	-1.62858	0	-2.21674	0	-2.50014
A_51_P167971	Bace1	0	-1.85572	0	-2.42654	0	-2.24465
A_51_P248122	Bbc3	0.0126585	1.6009	0.00612497	1.73834	0	1.99837
A_52_P796840	BC026782	0	-2.82303	0	-3.43048	0	-4.28483
A_52_P179178	Bend3	0	1.87145	0	2.03666	0	1.97269
A_55_P1975690	Bicc1	0	-1.58194	0	-2.09796	0	-2.96303
A_51_P499838	Bst1	0.0170744	-1.6258	0.0331113	-1.58897	0	-2.00633
A_55_P2115401	Bst1	0.00547599	-2.11721	0.0105996	-1.94035	0	-2.46895
A_55_P2082434	Btbd11	0.0141636	1.86227	0	2.52292	0	3.14872
A_55_P2098598	Btg1	0	2.85146	0	2.81617	0	3.29325
A_55_P2181191	Btg1	0.00547599	1.91305	0.00947148	1.82322	0	2.10045
A_55_P1998539	C1qtnf1	0.00755478	-1.57932	0	-1.90509	0	-2.1686
A_55_P2022678	C1qtnf1	0.00313783	-1.76623	0	-1.95159	0	-2.04223
A_55_P2015363	C1ra	0	-1.8495	0	-2.31123	0	-2.50995
A_51_P384318	C1ra	0	-1.78275	0	-2.11998	0	-2.30748
A_52_P114260	C1rb	0	-1.90487	0.00198877	-1.84374	0	-2.12099
A_55_P2042612	C1s	0	-2.06319	0	-2.56905	0	-3.06913
A_51_P110301	C3	0.0236544	-1.93261	0.00198877	-2.25024	0.00222116	-2.26768
A_55_P2038525	C3	0.0225034	-1.97181	0.0115379	-2.05606	0.00120392	-2.20694
A_52_P60194	C4bp	0	-3.76518	0	-3.95264	0	-4.25115
A_51_P117581	Cables1	0	-1.97161	0	-2.27204	0	-2.72287
A_55_P2132756	Cacna1g	0.0200048	-1.58029	0.0134812	-1.63526	0	-1.81778
A_52_P367760	Calml4	0.00547599	-1.85491	0.00840014	-1.84895	0.00120392	-1.97808
A_55_P1955147	Camk1d	0.00313783	1.53986	0	1.68325	0	2.00901
A_55_P2109377	Camk2b	0.00313783	-1.81633	0	-2.19882	0	-2.30942
A_52_P249856	Cc2d2a	0	-1.61207	0	-1.7445	0	-1.73762
A_55_P2128929	Cc2d2a	0	-1.71748	0.038212	-1.54124	0	-2.05562
A_55_P1998751	Ccdc137	0	1.89427	0	1.86613	0	2.59313
A_51_P116581	Ccdc22	0	1.33738	0	1.52033	0	1.41283
A_55_P2128869	Ccdc80	0.00547599	-2.29381	0.0242061	-1.85777	0	-2.59328
A_52_P322141	Ccdc88b	0.00547599	1.52586	0	1.59084	0.00548105	1.51158
A_52_P638459	Ccl5	0	2.95916	0	2.72134	0	3.38184
A_66_P111562	Ccnd1	0.00313783	-1.54398	0.00351437	-1.5913	0.00392618	-1.52193
A_51_P188271	Cd248	0	-2.61755	0	-2.9268	0	-3.49346
A_52_P244193	Cd24a	0.00313783	1.82138	0.0242061	1.59925	0.00472474	1.66255
A_66_P101835	Cd38	0.0200048	-1.52182	0.0179814	-1.55004	0.00120392	-1.76928
A_55_P2166501	Cd44	0.00945853	1.57592	0.00351437	1.7663	0.00120392	1.82684
A_55_P2101585	Cd55	0	-3.67201	0	-4.63581	0	-4.8961
A_55_P2048800	Cd82	0.0225034	-1.72288	0.00351437	-1.88347	0	-2.30042
A_55_P2048794	Cd82	0	-1.72213	0	-1.96535	0	-2.56476
A_55_P2137927	Cd82	0.00547599	-1.88569	0.00198877	-2.03648	0	-2.33311
A_51_P267494	Cdc42ep3	0.0460621	1.66199	0.0324811	1.71042	0	2.28122
A_55_P1986526	Cdh26	0.0126585	-1.77045	0.00612497	-1.92911	0	-2.03276
A_51_P288257	Cdk5rap3	0	-1.57703	0	-1.81752	0	-1.69677
A_55_P2185548	Cdk8	0.0200048	1.50854	0	1.76836	0	1.69879
A_55_P2074796	Cdkn2c	0.00313783	-1.68474	0	-1.67771	0	-2.01928
A_55_P2022251	Cdkn2d	0	-1.97264	0	-2.16439	0	-2.6353
A_52_P575178	Cdon	0	-2.00666	0	-2.13033	0	-2.43002
A_55_P2040121	Cdv3	0.00313783	1.54716	0.00351437	1.59932	0.00120392	1.57264
A_52_P168567	Cebpa	0.00755478	1.75539	0.0115379	1.71932	0	1.93396
A_51_P444447	Cebpd	0.0419451	-2.08454	0.0324811	-2.16627	0.00222116	-2.51398
A_51_P160344	Cenpv	0.00755478	1.5703	0.0249979	1.53064	0	2.11512
A_55_P1959500	Ces5	0.0319827	-1.50798	0.00351437	-1.6741	0	-2.00734
A_55_P2017418	Cfh	0	-3.44645	0	-4.50966	0	-6.27639
A_51_P134812	Chac1	0	3.13994	0	3.35293	0	4.74386
A_55_P2129920	Chd7	0	1.94767	0	2.3729	0	2.67246
A_52_P655803	Chpt1	0.0200048	-1.59402	0.0153152	-1.62064	0.00120392	-1.76104
A_55_P2054062	Chst2	0.00755478	-1.59458	0	-1.76624	0	-1.90142
A_66_P115323	Cirh1a	0	1.87163	0	1.81351	0	2.19376
A_55_P2116621	Cited2	0.00313783	1.52209	0.00351437	1.64836	0	1.75023
A_52_P385606	Ckb	0.00313783	-1.71437	0.00198877	-1.88474	0.00310986	-1.72789
A_51_P321886	Cmtm3	0	2.46845	0	2.49376	0	3.10396
A_52_P257728	Cnnm4	0	1.65047	0	1.88392	0	1.75763
A_55_P2062469	Col12a1	0	-2.39258	0	-2.66921	0	-3.58276
A_55_P2124751	Col16a1	0.0308639	-1.51076	0.00612497	-1.63844	0	-1.94458
A_55_P2056739	Col16a1	0.00547599	-1.52206	0	-1.90741	0	-2.03907
A_55_P2118520	Col1a1	0.00755478	-1.78982	0.00198877	-2.04095	0	-2.46341
A_51_P182303	Col1a2	0.0126585	-1.72535	0	-2.36497	0	-2.78951
A_51_P515605	Col3a1	0.0284664	-1.80615	0	-2.43784	0	-3.31378
A_52_P516409	Col4a6	0.0378811	-1.5112	0.00198877	-1.74083	0	-1.80456
A_52_P292792	Col8a1	0.00547599	-1.83858	0.0170711	-1.70882	0	-2.35919
A_51_P109335	Copa	0.509285	-1.19344	0.00947148	-1.51414	0.0217727	-1.42322
A_55_P2185397	Copz2	0.0126585	-1.53275	0	-1.9018	0	-2.02471
A_51_P427674	Cpt1a	0.353478	-1.26415	0.00727312	-1.63619	0.00310986	-1.68106
A_55_P2001250	Cpz	0.00313783	-1.64735	0	-1.84318	0	-2.13233
A_51_P461040	Crct1	0.0156117	1.7807	0	2.4002	0	2.56671
A_51_P122246	Creld2	0.179885	-1.4779	0.0559134	-1.63648	0.0192894	-1.67008
A_52_P460957	Crem	0	1.69013	0.0105996	1.53115	0	1.71991
A_51_P268529	Csad	0.0261399	-1.59751	0.0170711	-1.6389	0	-1.84754
A_51_P284426	Cstad	0.0272556	-1.73392	0.022746	-1.76589	0.00222116	-2.04052
A_51_P157042	Ctgf	0	3.01708	0	4.31559	0	4.55309
A_52_P372151	Ctnnal1	0.00313783	-1.86193	0	-2.13804	0	-2.14438
A_55_P1973046	Cttnbp2nl	0	2.2328	0	2.26281	0	2.79751
A_52_P481423	Cttnbp2nl	0	2.52188	0	2.51973	0	2.88061
A_51_P196925	Cx3cl1	0	-2.35183	0	-2.42231	0	-2.32907
A_55_P2006722	Cxcl17	0.0126585	-2.37057	0	-2.71503	0	-3.48566
A_51_P234788	Cxxc5	0	-1.65021	0.00198877	-1.83765	0	-2.03843
A_51_P438527	Cyb5r1	0	1.76808	0	2.06548	0	2.44426
A_51_P255456	Cyp1b1	0	-2.98329	0	-2.43095	0	-4.84819
A_55_P1966749	Cyp2s1	0.0111812	-1.89081	0.00612497	-2.03786	0.00120392	-2.12782
A_55_P2086143	Cyp39a1	0.00945853	-1.59595	0	-1.92807	0	-2.31805
A_51_P109258	Cys1	0.0297858	-1.72934	0.0318257	-1.68541	0.00120392	-1.89518
A_55_P2104363	Cysltr1	0.00313783	-2.00321	0	-2.10567	0	-2.52132
A_55_P2023818	Cysltr1	0	-2.30234	0	-2.32264	0	-3.10745
A_52_P646979	D16Ertd472e	0	1.6569	0	1.99676	0	1.92653
A_66_P116683	D630010B17Rik	0	-1.82341	0	-1.8523	0	-1.92179
A_55_P2010871	Daam2	0.00755478	-1.85027	0	-2.14603	0	-2.29738
A_55_P2177885	Dact3	0.0236544	-1.73559	0	-2.01985	0	-2.12471
A_52_P63905	Ddc	0	-2.006	0	-2.20886	0	-2.6569
A_55_P2110497	Ddc	0	-2.23151	0	-3.09173	0	-3.75064
A_51_P441494	Ddc8	0.00547599	1.60046	0	1.78409	0.00120392	1.66515
A_52_P533146	Ddit3	0	2.16969	0	2.70595	0	3.25463
A_52_P311853	Ddit4l	0.00313783	-1.94258	0.0125116	-1.82748	0	-2.38653
A_55_P2112997	Ddx18	0	1.51821	0	1.58152	0	1.6705
A_55_P2161545	Ddx21	0	1.83065	0	1.96736	0	2.22252
A_55_P2022337	Dhcr7	0.0437529	-1.66131	0	-2.18103	0	-2.24735
A_55_P2020128	Dhrs3	0	-2.1004	0	-2.13199	0	-2.18982
A_52_P264902	Dnajc3	0.0126585	-1.58143	0.00489719	-1.68708	0	-2.12921
A_51_P426633	Dnttip2	0.00547599	1.52408	0	1.92776	0	2.06802
A_51_P440892	Dph2	0.0156117	1.8578	0.00489719	1.92812	0.00392618	1.95547
A_55_P1953884	Dpm1	0.0378811	-1.82676	0.0105996	-2.01992	0.00222116	-2.19412
A_51_P430900	Dusp1	0.0351958	1.98567	0.040854	1.98375	0.0247723	1.955
A_66_P116252	Dusp16	0	2.74465	0	2.30153	0	2.07415
A_52_P399934	Dusp2	0.0341089	1.78429	0.0305553	1.79963	0.0126339	1.79787
A_55_P2030638	Dusp23	0.0341089	-1.50509	0.00612497	-1.63372	0.00310986	-1.61675
A_51_P518051	Dusp4	0.0214679	1.64781	0.00198877	1.9018	0.00120392	1.98177
A_51_P502614	Dusp6	0.00313783	1.8662	0	1.93954	0	2.00554
A_51_P263246	Dusp8	0	1.68724	0	1.76644	0	1.7288
A_55_P2090429	Dync1i1	0.00313783	-1.77769	0	-1.9747	0	-2.04788
A_52_P232580	Dyrk3	0	2.34398	0.00198877	2.28394	0	2.15162
A_55_P2344598	E330037I15Rik	0	2.78734	0	2.727	0	2.68541
A_51_P421846	Ech1	0.00547599	-1.53559	0.00198877	-1.68317	0	-1.67814
A_51_P409039	Echs1	0	-1.63388	0	-1.79703	0	-1.97468
A_51_P115005	Edn1	0	2.18602	0	2.46758	0	2.19662
A_55_P2048767	Efemp1	0	-2.21488	0	-1.89483	0	-2.57911
A_51_P330428	Eif4ebp1	0.0185793	1.67163	0.047501	1.59305	0	1.91969
A_55_P2113673	Eml1	0	-1.85882	0	-2.21941	0	-2.63533
A_55_P2134877	Eml1	0.00547599	-1.66427	0	-1.94413	0	-1.9375
A_51_P250058	Epas1	0	-2.34152	0	-3.10278	0	-3.69585
A_52_P504787	Epha7	0.0451626	-1.53253	0.00198877	-1.83578	0.00120392	-1.75077
A_51_P435339	Epor	0.0111812	-1.51393	0.00840014	-1.55622	0.00310986	-1.5049
A_55_P2016105	Errfi1	0.00755478	2.37321	0.00489719	2.4971	0.00472474	2.56631
A_55_P2101806	Esf1	0.0236544	1.84425	0.0179814	1.86289	0	2.41562
A_52_P237077	Esr1	0.00313783	-1.72251	0.00198877	-1.68588	0	-1.91737
A_52_P658122	Ets2	0	1.62247	0	1.69472	0	1.71382
A_52_P476431	Evc	0.04992	-1.5971	0	-2.04618	0.00120392	-1.8422
A_55_P2017759	Evi2a	0	1.98176	0.00351437	1.86142	0	1.90903
A_65_P08971	F3	0.0200048	1.65868	0.00198877	1.93242	0.00762602	1.71408
A_55_P2279140	F830014O18Rik	0	-3.17166	0	-3.4063	0	-4.28389
A_52_P476731	Fam110c	0	2.72152	0.00198877	2.30762	0.0165946	2.024
A_55_P2112762	Fam110c	0	2.14658	0	2.27956	0	2.00816
A_51_P303180	Fam114a1	0	-2.00671	0	-1.92734	0	-2.49531
A_55_P2083489	Fam129a	0.0200048	1.59213	0	1.84526	0.00120392	1.89226
A_52_P683306	Fam13b	0	1.57924	0	1.82487	0	1.78284
A_52_P590781	Fam13c	0	-1.86256	0.00489719	-1.83696	0	-2.14874
A_55_P2159480	Fam160a1	0	-2.01957	0.00489719	-1.67711	0	-2.42433
A_51_P393654	Fam171b	0.00313783	2.48035	0	3.94059	0	4.83401
A_55_P2038767	Fam49a	0.00313783	-1.5157	0.00198877	-1.61773	0	-1.73826
A_55_P1957053	Fam59b	0.00313783	2.48158	0	3.13254	0	3.76065
A_51_P391380	Fam63b	0	-1.908	0	-1.82814	0	-2.17868
A_55_P2091676	Fas	0.00313783	-1.70975	0.00198877	-1.67663	0	-2.03801
A_55_P2010161	Fastkd5	0.00945853	1.50364	0.00612497	1.52538	0	1.67824
A_55_P2047188	Fgf1	0	-1.92088	0	-2.03738	0	-2.0715
A_55_P1976356	Fgf18	0	-2.54552	0	-2.61411	0	-3.56208
A_55_P2211319	Fgf18	0	-2.32752	0	-2.87279	0	-3.18108
A_52_P235347	Fgf21	0	3.12934	0	2.99227	0	2.69413
A_55_P1981259	Fkbp14	0	-2.50311	0	-3.3385	0	-3.85125
A_51_P447287	Fkbp14	0.0236544	-1.55313	0.00612497	-1.75995	0	-1.95653
A_51_P207622	Fmod	0.00547599	-2.04407	0.00198877	-2.15877	0	-2.14681
A_51_P308796	Fosl1	0	3.33401	0	3.35463	0	4.00471
A_66_P138915	Fyn	0.0185793	1.61199	0.0170711	1.62543	0.00120392	1.764
A_52_P597634	Fzd1	0	-1.82527	0	-2.30883	0	-2.21082
A_52_P129428	Fzd2	0.0284664	-1.50188	0.0153152	-1.5744	0	-1.78762
A_51_P296608	Gadd45a	0.00313783	2.08871	0	2.92162	0	3.00453
A_55_P2111855	Gale	0.00755478	-1.83885	0.00489719	-1.87295	0	-2.24857
A_55_P1973259	Gamt	0	-1.82573	0	-2.18203	0	-2.22413
A_55_P2070510	Gas1	0	-1.8943	0	-1.75355	0	-2.07803
A_51_P157083	Gas1	0	-3.45102	0	-4.51048	0	-6.45096
A_66_P134809	Gas5	0	1.64599	0	1.88323	0	2.08416
A_55_P2106175	Gch1	0.00945853	1.66739	0.00489719	1.6962	0	1.80896
A_55_P2097478	Gda	0.00547599	-2.08798	0.00612497	-2.18384	0	-2.2217
A_55_P1960735	Gdf15	0	2.26336	0	2.40649	0	2.33737
A_52_P75465	Gdpd1	0	2.10822	0	2.4635	0	2.52736
Probe	#N/A	#N/A	#N/A	#N/A	#N/A	#N/A	#N/A
A_51_P468073	Ggt1	0.0319827	1.58752	0.022746	1.60344	0	1.73296
A_55_P1972381	Gjb4	0	2.11127	0.00489719	2.04109	0.00120392	1.99514
A_55_P2047962	Gjc2	0	-1.8792	0.00198877	-1.89375	0	-1.80541
A_51_P337543	Glce	0	1.86118	0	2.12544	0	2.1968
A_55_P2183587	Gli1	0.0445705	-1.5852	0.0394863	-1.57374	0	-1.81181
A_55_P2042743	Glrp1	0.0236544	1.68885	0	2.03867	0	2.05953
A_55_P2308283	Gm16062	0.0141636	1.80223	0	2.08458	0	2.15463
A_52_P157880	Gm1947	0	1.90081	0	2.11294	0	1.94698
A_55_P2124461	Gm2251	0.00945853	2.08069	0.00351437	2.25731	0	2.55796
A_55_P1960936	Gm2562	0.038925	1.64601	0.00489719	1.92841	0	2.15107
A_55_P2024220	Gm2587	0	1.70625	0.00198877	1.71397	0	2.07382
A_55_P2140212	Gm2627	0	2.77686	0	3.04948	0	3.75075
A_55_P1984961	Gm2818	0.0214679	-1.76869	0	-1.99673	0	-2.25987
A_55_P1964896	Gm3014	0.0170744	-1.68917	0.0204574	-1.70055	0	-1.91202
A_55_P2088720	Gm3651	0	2.26715	0	3.67703	0	3.67262
A_55_P1957213	Gm4148	0	2.61179	0	3.32021	0	3.73175
A_55_P2090505	Gm4382	0.0214679	1.79463	0.0144735	1.79833	0.00120392	2.05048
A_55_P2150179	Gm5077	0	-2.02834	0	-2.57769	0	-2.76944
A_55_P1952743	Gm9797	0	1.5288	0	1.74353	0	2.02628
A_55_P2143851	Gm996	0.00547599	-1.92058	0.00198877	-2.01995	0	-2.39317
A_55_P1992329	Gmpr	0.0297858	-1.7424	0	-2.33894	0	-2.76562
A_55_P1987146	Gpr115	0.00313783	-1.50663	0	-1.55405	0	-1.64428
A_55_P2121877	Gpr137b	0	1.74183	0.00351437	1.8096	0	2.19308
A_55_P2066299	Gpr137b	0.00313783	1.90918	0	2.28455	0	2.94629
A_55_P2107203	Gpr137b	0	1.66001	0	1.78209	0	2.20222
A_55_P2187121	Gpr137b-ps	0	1.63258	0	1.93562	0	2.35139
A_55_P2066301	Gpr137b-ps	0	1.85633	0	2.04808	0	2.25658
A_55_P2107207	Gpr137b-ps	0.00547599	2.07033	0.00198877	2.30214	0	2.65172
A_52_P597775	Gprc5a	0	1.59748	0	1.71145	0	1.99608
A_52_P481957	Grem1	0	2.47517	0	2.42155	0	2.51786
A_55_P1961423	Gsta3	0	-1.87264	0	-2.11946	0	-2.2043
A_51_P503625	Gsta3	0.0451626	-1.79482	0	-2.33244	0	-2.67172
A_51_P112223	Gsta4	0.0200048	-1.47844	0	-1.62717	0	-1.97707
A_51_P284486	Gstm2	0.0272556	-1.55311	0	-1.84586	0	-1.81909
A_51_P155313	Gsto1	0.00547599	3.38984	0.00727312	3.09952	0	4.22088
A_55_P2019233	Gsto2	0	5.29595	0	7.81024	0	9.18027
A_55_P2024841	Gstt1	0	-2.74868	0	-3.81387	0	-4.31897
A_55_P2074414	Gtf2h1	0.00755478	1.62812	0	1.7304	0	2.17493
A_51_P172155	Hal	0	-2.17959	0	-2.23383	0	-2.24566
A_55_P2016237	Hand2	0.0225034	-1.8271	0.00351437	-2.33064	0	-3.63469
A_51_P181565	Hbegf	0	1.69224	0	1.77762	0	1.97601
A_51_P216605	Hbp1	0.0225034	1.58712	0	1.99422	0	1.96815
A_55_P2136154	Heca	0.0141636	1.60124	0	1.97689	0	2.05191
A_52_P502141	Hectd2	0	2.21528	0	3.25418	0	2.79326
A_51_P249313	Herc3	0.00313783	-1.53631	0	-1.64022	0	-1.88753
A_51_P483118	Hmga1	0	2.17965	0	2.14888	0	3.1369
A_52_P300730	Hmga2	0.0185793	2.10044	0.00198877	2.52167	0	3.02832
A_55_P2043921	Hmga2	0.0111812	2.11618	0.00727312	2.28465	0	2.54219
A_55_P2162136	Hmgn2	0.0141636	-1.5109	0.00840014	-1.56692	0	-1.89851
A_52_P512575	Hopx	0	-2.8925	0	-2.83601	0	-3.88625
A_55_P2011286	Hopx	0	-2.47375	0	-3.16804	0	-4.14152
A_51_P360586	Hoxa6	0.0126585	-1.64691	0.0162321	-1.62877	0.00472474	-1.66705
A_55_P2091196	Hrct1	0	-2.4753	0	-2.71868	0	-3.13724
A_55_P2100103	Htr7	0	-2.34215	0.00198877	-2.33074	0	-2.80384
A_55_P2052563	Id1	0	-2.21231	0	-2.42793	0	-3.20109
A_52_P240542	Id2	0.0111812	-2.0087	0.00727312	-2.18954	0	-2.36161
A_51_P380178	Id3	0	-2.2304	0	-2.19845	0	-2.71197
A_52_P449871	Id4	0.00313783	-1.97677	0.00489719	-2.03572	0	-2.32496
A_51_P286488	Ier3	0.00755478	1.86094	0	2.4217	0	2.23026
A_55_P2021114	Ier5	0	1.78594	0.0115379	1.71313	0	1.97735
A_55_P2021109	Ier5	0.0378811	1.68544	0.0311746	1.73453	0.00624451	1.8262
A_51_P327751	Ifit1	0	3.03491	0	2.66643	0	3.24119
A_51_P367060	Ifrd1	0.0111812	1.7078	0	2.11474	0	1.90771
A_51_P152404	Ikbip	0	-1.66545	0	-1.71954	0	-1.99949
A_66_P105046	Il18	0	-1.81262	0	-1.95975	0	-2.42116
A_51_P271503	Il1r1	0	-1.69696	0.00198877	-1.72195	0	-2.00624
A_55_P2027737	Il1rl1	0	2.24123	0	2.57638	0	2.80326
A_51_P339793	Il1rl1	0	4.47129	0	5.34956	0	5.26894
A_55_P1964960	Il33	0.00313783	-3.5933	0	-4.44723	0	-6.77051
A_51_P140742	Islr	0	-2.6526	0	-3.07957	0	-3.13064
A_51_P417720	Itga11	0	-2.3047	0	-3.13782	0	-3.78036
A_51_P196726	Itih2	0	-1.87148	0	-1.899	0	-1.96875
A_55_P2129614	Itprip	0	3.16483	0	3.45386	0	3.78749
A_51_P475748	Ivl	0	2.09189	0.0105996	1.92131	0.0192894	1.79163
A_55_P2124346	Ivns1abp	0	1.82874	0	2.03796	0	2.04957
A_52_P337427	Izumo4	0	-1.9531	0	-2.43262	0	-2.26854
A_55_P2123502	Jam2	0.00547599	2.17462	0	2.33529	0.0317077	1.75133
A_55_P2158990	Jun	0	2.30737	0	2.78099	0	3.00102
A_55_P2015032	Kazald1	0	-1.74789	0.00198877	-1.84263	0	-1.91637
A_55_P2122020	Klf4	0.0126585	1.88865	0	2.43575	0	2.53695
A_51_P258806	Klrg2	0	1.53678	0	1.51687	0	1.5438
A_66_P118600	Lama1	0	-4.61535	0	-5.33644	0	-5.6423
A_51_P212420	Lama4	0	-2.51398	0	-2.75218	0	-2.56067
A_66_P101600	Lamb1	0	1.50086	0	1.60926	0	1.56611
A_55_P1981366	Lamc2	0	2.53964	0.00840014	2.04758	0.00548105	1.9952
A_51_P296528	Lass4	0.00945853	-1.59226	0.00612497	-1.65675	0	-2.1532
A_52_P315345	Lats2	0.00313783	1.50095	0.00198877	1.54417	0	1.84555
A_51_P454008	Lbp	0.00755478	-1.78669	0.00198877	-2.04214	0.00548105	-1.81915
A_51_P373393	Lce3c	0.0284664	2.07148	0	2.88354	0	3.38174
A_51_P354706	Lefty1	0.0261399	-1.57102	0.0134812	-1.62383	0	-1.94484
A_55_P2171116	Lgals3	0.00313783	1.96885	0	2.49948	0	2.70073
A_55_P2159259	Lifr	0	-1.90215	0	-2.62116	0	-2.88491
A_51_P267239	Litaf	0.0272556	1.52684	0.036288	1.51748	0.00472474	1.62057
A_55_P2054708	LOC100044824	0	-2.75673	0	-2.9291	0	-3.41514
A_52_P495104	LOC100045753	0.00313783	1.56858	0	1.72443	0	1.66307
A_55_P2119927	LOC100047419	0.00313783	-1.70884	0	-1.93175	0	-1.9403
A_55_P2099850	LOC100047805	0	-1.6932	0	-1.69083	0	-1.808
A_55_P2185890	LOC100048018	0	-2.75246	0	-3.12182	0	-3.16506
A_55_P1970715	LOC100048332	0	-2.01323	0	-2.10341	0	-2.22483
A_55_P2213209	LOC269472	0.0261399	-1.54712	0.0212677	-1.55559	0.00222116	-1.74503
A_55_P2156160	LOC637711	0.0351958	-1.60344	0.00198877	-1.91404	0	-2.52364
A_55_P2004037	LOC676755	0	3.54704	0	5.68905	0	6.10276
A_55_P1971298	Lonp1	0	1.7741	0	1.96055	0	2.17592
A_51_P145415	Lpcat3	0.00945853	-1.56557	0	-1.91748	0	-1.96731
A_55_P2083481	Lpin1	0.0469768	-1.53446	0.00489719	-1.72375	0	-1.9497
A_51_P259296	Lpl	0.0111812	-2.04067	0	-2.83501	0	-3.10518
A_55_P2245920	Lrrc8a	0	1.77265	0.0105996	1.58851	0	1.85814
A_51_P503261	Lrrc8c	0.0214679	1.5302	0.0242061	1.55459	0.00222116	1.62253
A_52_P545810	Lrrfip1	0	1.71641	0	1.87029	0	2.02794
A_55_P1957413	Lsp1	0	-1.78624	0	-2.68169	0	-3.23587
A_51_P296487	Lss	0.00755478	-1.79144	0.00351437	-1.98787	0	-2.41486
A_51_P405167	Maf	0.0225034	-1.69226	0.00489719	-1.82621	0	-2.47668
A_52_P608322	Maff	0.0371639	1.56104	0.0162321	1.58923	0.00120392	1.77671
A_55_P2093994	Maged2	0	-1.76933	0	-2.25985	0	-2.15142
A_52_P656714	Map3k5	0.00945853	-1.75921	0.00198877	-1.91628	0.00310986	-1.80149
A_55_P2024224	Mapk6	0	1.71042	0	2.15905	0	2.26803
A_55_P1983638	Mapk6	0	2.10686	0	2.021	0	2.44365
A_51_P479808	Mapk6	0	1.89632	0	1.99562	0	2.41887
A_51_P257550	Marcksl1	0.0451626	1.6763	0.0257246	1.72977	0.0350325	1.63458
A_55_P2076866	Megf6	0.0272556	-2.12963	0.0105996	-2.38056	0.00472474	-2.32341
A_51_P259861	Mettl9	0.0308639	-1.56831	0.0257246	-1.61299	0	-1.85224
A_51_P385697	Mgat3	0	-2.03226	0	-2.6085	0	-2.7781
A_51_P426270	Mgp	0	-4.92603	0	-9.64965	0	-18.0157
A_55_P2175880	Mgst1	0	-2.55111	0	-2.89967	0	-3.43617
A_52_P549827	Mgst1	0	-2.50799	0	-2.8361	0	-3.26596
A_55_P1991164	Mlc1	0.0200048	1.8579	0.00612497	2.03204	0	2.1886
A_51_P120830	Mmp10	0	7.70943	0	11.1289	0	9.05641
A_51_P184484	Mmp13	0	9.68216	0	12.6639	0	10.6386
A_51_P255699	Mmp3	0	3.46686	0	3.86895	0	3.04376
A_55_P2060966	Mov10	0	-1.6954	0	-1.9001	0	-1.93355
A_55_P2089076	Msmp	0	-1.98605	0	-2.34424	0	-2.38352
A_66_P111660	Mt1	0.0156117	-1.89442	0	-2.50757	0	-2.30676
A_52_P358349	Mtdh	0	1.55344	0	1.60927	0	1.63064
A_51_P355943	Mvd	0.00755478	-1.95576	0.00198877	-2.52102	0	-2.9035
A_55_P2058861	Mvk	0	-1.59296	0	-1.61085	0	-2.20495
A_52_P190647	Mxd3	0.00945853	-1.92364	0.00489719	-1.93734	0	-2.26673
A_55_P2172121	Mxd4	0.0170744	-1.54023	0.00727312	-1.57692	0.00222116	-1.61221
A_55_P2152926	Mybbp1a	0	1.558	0.00489719	1.60139	0	1.824
A_52_P108346	Myc	0.0272556	1.82928	0	2.80141	0	2.59673
A_55_P2139407	Myl12b	0.0141636	-1.63133	0.00840014	-1.69373	0	-1.78603
A_55_P2005853	Nacc2	0	-1.71021	0	-2.00427	0	-2.42957
A_51_P244492	Nbl1	0	1.71436	0.00198877	1.6585	0	2.32708
A_51_P405606	Ndrg1	0	2.34333	0	2.60476	0	3.04717
A_55_P2184180	Ndufv3	0	-1.67016	0	-1.72243	0	-1.93736
A_55_P2035320	Nfil3	0.0308639	1.98079	0	2.81278	0.00120392	2.58929
A_51_P315666	Nid2	0	-2.17862	0	-2.21249	0	-2.9773
A_55_P2118717	Ninl	0.00755478	-1.56767	0.0204574	-1.54346	0	-1.75824
A_66_P105947	Nkain3	0.0297858	-1.73189	0.036288	-1.72983	0	-1.98079
A_55_P2106901	Nkain4	0	-3.28488	0	-4.06159	0	-4.72703
A_51_P258078	Nop2	0	1.90264	0	1.83757	0	2.44093
A_55_P1972263	Nop56	0	1.85963	0	2.10172	0	2.37064
A_51_P187901	Nop56	0	1.96771	0	2.12314	0	2.36066
A_55_P2105512	Nop56	0	1.88394	0	2.09313	0	2.51848
A_51_P496751	Nop58	0.0361263	1.56	0.00351437	1.85885	0	1.96947
A_66_P134808	Nos1ap	0	-1.59512	0	-1.72714	0	-1.82817
A_55_P1991199	Nos1ap	0.0156117	-1.57224	0.0153152	-1.56606	0.00222116	-1.6803
A_51_P382347	Nphp3	0	-2.14809	0	-2.06648	0	-2.41905
A_55_P2137576	Nphp3	0	-1.63246	0	-1.73305	0	-1.87795
A_55_P2171459	Nptn	0.00313783	-1.63377	0.0162321	-1.55221	0.00472474	-1.63507
A_55_P2028798	Nqo2	0.0490436	-1.73691	0.00947148	-1.91223	0.00310986	-2.0115
A_52_P494622	Nr4a2	0	2.30007	0	2.13275	0	2.35874
A_51_P308844	Nrn1	0	-2.5033	0	-2.88084	0	-3.45031
A_55_P1954067	Nrxn2	0	-1.87481	0	-2.10248	0	-2.07803
A_55_P1954061	Nrxn2	0	-3.19893	0	-3.22137	0	-3.28572
A_55_P1976395	Nsdhl	0.00945853	-1.61213	0.00351437	-1.69305	0	-2.02922
A_51_P115085	Nup153	0.00313783	1.40958	0	1.58741	0	1.53765
A_51_P519251	Nupr1	0	2.79506	0	2.52966	0	2.35292
A_55_P2086433	Oasl1	0.00755478	1.72452	0.0134812	1.68293	0.00222116	1.82524
A_51_P295085	Ogn	0	-2.47693	0	-2.73444	0	-3.73727
A_51_P191782	Olfml3	0.00313783	-2.67246	0	-4.73587	0	-6.26395
A_55_P2102540	Olfml3	0	-2.44511	0	-3.1093	0	-3.68856
A_55_P2060021	Otub2	0.00547599	1.66614	0	1.90985	0	2.07797
A_55_P2097808	P4ha1	0.04992	-1.52114	0	-1.80621	0	-2.21622
A_55_P2003034	P4ha3	0	-2.35927	0	-3.03964	0	-4.49499
A_55_P2003033	P4ha3	0	-1.81031	0	-2.07393	0	-2.39042
A_51_P196127	Papss1	0	-1.79718	0	-1.92507	0	-2.25663
A_51_P114693	Parm1	0.00313783	-1.61469	0.00489719	-1.55263	0	-1.73133
A_51_P418259	Pccb	0.0200048	-1.5313	0	-1.70967	0.00310986	-1.58647
A_55_P2020577	Pcolce	0	-1.75403	0	-2.36057	0	-2.58911
A_55_P1974845	Pde1a	0	-1.99828	0	-1.83579	0	-2.30608
A_51_P345649	Pdgfra	0.00313783	-2.13433	0	-2.47245	0	-2.26989
A_51_P466229	Pdgfrl	0	-2.0763	0	-3.23737	0	-5.80401
A_51_P297968	Pdia6	0	-1.69968	0	-2.04606	0	-2.70998
A_55_P2053491	Pdia6	0.0126585	-1.77273	0.00351437	-1.89997	0	-2.48639
A_55_P1991770	Pdlim4	0.00547599	-2.02313	0	-2.58374	0	-2.30424
A_52_P356780	Pdzd8	0	1.56482	0	1.83455	0	1.77777
A_51_P117995	Pfkm	0.0156117	-1.51305	0.00198877	-1.76303	0.00310986	-1.65509
A_55_P1987483	Pgm2	0	-1.69313	0	-2.21937	0	-2.22063
A_55_P2068233	Phactr1	0	-1.99331	0	-2.19736	0	-2.57902
A_51_P182572	Phactr1	0	-2.24071	0	-1.97411	0	-2.42367
A_52_P605517	Phactr1	0.00755478	-1.74524	0.00840014	-1.71255	0.00120392	-1.80487
A_55_P2151091	Phactr4	0.00313783	1.62256	0	1.71171	0	1.99158
A_51_P368210	Phyhip	0	-1.65851	0	-1.75393	0	-1.77455
A_51_P284665	Plcb1	0.0469768	-1.90757	0.0187534	-2.05552	0.0132082	-1.97166
A_51_P219444	Plcl2	0	1.7936	0	2.11699	0	2.4806
A_55_P2174601	Plekha7	0	-2.68152	0	-2.55256	0	-2.79637
A_55_P2109585	Plekha7	0	-2.81071	0	-2.66271	0	-3.13801
A_51_P509971	Plekho1	0.00945853	1.7036	0	1.81887	0	1.7961
A_51_P290576	Plk2	0.0445705	1.75799	0	2.76443	0	2.58471
A_51_P477121	Pmaip1	0.00547599	1.72398	0.00489719	1.77475	0	2.34938
A_55_P1983588	Pmepa1	0.0126585	1.69626	0.0414778	1.58283	0.00548105	1.66782
A_55_P1959174	Pmepa1	0	1.69603	0.00198877	1.83978	0.00120392	1.63704
A_55_P2040170	Pmp22	0	-2.18776	0	-2.29715	0	-2.4546
A_51_P284823	Polr1b	0.0141636	1.67025	0.00612497	1.71908	0	1.87451
A_51_P230439	Ppfibp2	0	-2.58791	0	-2.8763	0	-3.954
A_55_P2170309	Ppfibp2	0	-2.40464	0	-2.4531	0	-2.90972
A_52_P607683	Ppm1e	0.0200048	1.77062	0.00489719	1.99846	0	2.16519
A_55_P2136880	Ppp1r15a	0	2.40282	0	2.83725	0	3.54836
A_51_P220278	Ppp2r2b	0	-2.8853	0	-3.3009	0	-4.23896
A_51_P273433	Prkg2	0.0225034	1.66075	0.00351437	1.86198	0.00831301	1.74515
A_55_P2183208	Prl2c1	0	6.6763	0	7.50307	0	7.2133
A_52_P619248	Prl2c5	0	6.39095	0	8.72467	0	7.58755
A_55_P2004752	Prl2c5	0	6.60812	0	7.48219	0	6.52291
A_55_P2066081	Prmt6	0.0236544	1.62719	0.0125116	1.73633	0.00120392	2.00337
A_51_P382152	Procr	0	1.87917	0	2.14971	0	2.20779
A_55_P2417569	Prrx2	0.00547599	-1.778	0.00612497	-1.89084	0	-2.71326
A_51_P477682	Prss12	0.0319827	-1.83604	0.00612497	-2.09237	0.0114048	-1.90812
A_51_P254855	Ptgs2	0	2.50245	0	2.9197	0	2.58193
A_55_P2040295	Ptp4a1	0.0214679	1.71111	0.00612497	1.82608	0.0237871	1.62905
A_51_P463120	Ptplad2	0	-1.88217	0	-2.36973	0	-3.21039
A_55_P2069485	Ptpn13	0	-1.96528	0	-2.34372	0	-2.41034
A_55_P2172999	Ptpn13	0.00313783	-1.61581	0	-2.09132	0	-1.86668
A_55_P1992104	Ptprj	0.0170744	-1.68037	0.00198877	-1.8601	0	-1.7968
A_52_P605812	Ptrh1	0	1.86467	0	1.93236	0	1.85689
A_52_P628590	Pvr	0	1.79617	0	1.75778	0	2.04663
A_52_P350664	Pygb	0	-1.61318	0.0105996	-1.58534	0.00310986	-1.61344
A_52_P392742	Qtrtd1	0.0126585	1.55821	0	1.91753	0	1.83763
A_52_P529360	Rab11fip5	0.0331734	1.5872	0.0105996	1.69593	0	1.98508
A_55_P1956557	Rab3a	0	-1.78026	0	-2.168	0	-2.0663
A_52_P432919	Rab3d	0	-1.76711	0	-2.07455	0	-2.19316
A_55_P2129172	Rab40b	0	-2.29437	0	-2.2716	0	-2.48009
A_55_P2101336	Ramp2	0.00547599	1.84414	0.00198877	2.02072	0	2.30173
A_55_P2091736	Rassf2	0.0331734	-1.54499	0.0115379	-1.62545	0.0137834	-1.54816
A_66_P139267	Rbpj	0.0445705	1.5363	0.0179814	1.6313	0.00695456	1.6079
A_52_P76034	Rcc2	0.0261399	1.55167	0	1.76207	0	1.87686
A_55_P2046393	Rcn3	0	-1.59818	0	-1.84986	0	-2.13318
A_51_P249286	Rgs16	0	2.22247	0	2.55372	0	2.61657
A_52_P53019	Rhbdl3	0	-1.70878	0	-1.8969	0.00310986	-1.61753
A_51_P255329	Riok2	0	1.61779	0	1.51834	0	1.76081
A_55_P2044627	Rnase10	0.0111812	-1.53967	0	-1.76217	0	-1.85951
A_55_P2234361	Rnf150	0	-2.16819	0	-2.40701	0	-2.61472
A_55_P2068607	Rnf19b	0	1.73348	0.00198877	1.60283	0	1.63398
A_51_P475249	Rnf44	0	1.79597	0	1.85469	0	1.97388
A_51_P506674	Rpp38	0	1.80104	0	1.86316	0	2.06412
A_51_P278653	Rprm	0.00755478	-1.72436	0.048675	-1.538	0.00120392	-1.79315
A_55_P1981789	Rrp8	0.00313783	1.56262	0.00489719	1.53389	0.00120392	1.56074
A_52_P579640	Rrs1	0	1.599	0	1.73112	0	1.73556
A_51_P142421	Rspo1	0	-3.26612	0.0343261	-2.28972	0	-3.45865
A_55_P2163659	Rspo3	0	-3.49002	0	-3.09068	0	-5.11512
A_51_P304170	Rtp4	0	2.11506	0.0249979	1.65658	0.00120392	1.87129
A_55_P2183438	Runx1	0	1.98426	0	2.24607	0	1.87541
A_55_P1972257	Sars	0	1.64252	0	1.80738	0	2.01396
A_51_P444052	Scp2	0.00945853	-1.51383	0	-1.7865	0	-1.79972
A_51_P277336	Sdpr	0	-1.86348	0.00198877	-1.88015	0	-1.96134
A_55_P2010622	Sec16b	0	-2.13266	0	-2.29785	0	-2.91591
A_51_P470328	Sepp1	0.0272556	-1.53632	0	-1.91979	0	-2.40582
A_51_P128336	Serinc5	0.722733	-1.19803	0.0170711	-1.87468	0.0181979	-1.75046
A_55_P2006008	Serpinb1a	0	-1.89349	0	-2.28574	0	-2.00467
A_55_P2004867	Serpinb2	0.00547599	2.20688	0	2.43192	0	2.58637
A_51_P468140	Serpind1	0.0126585	-2.04558	0.00612497	-2.1913	0.00831301	-2.0163
A_55_P2119257	Serpine1	0	2.85845	0	3.91953	0	5.04648
A_55_P1991475	Sesn1	0	-1.61046	0	-1.89339	0	-1.78999
A_51_P161354	Sesn2	0	2.0823	0	2.08437	0	2.64403
A_51_P246773	Sesn3	0.00755478	-1.91376	0	-2.65178	0	-2.84756
A_55_P2039416	Sgk1	0	1.81292	0	2.11862	0	2.02046
A_55_P1971849	Sh3glb2	0	-1.86707	0	-1.69397	0	-1.88834
A_51_P333518	Sh3rf2	0	-3.05201	0	-2.82178	0	-3.69904
A_51_P305052	Siglecg	0.0141636	1.74675	0.00727312	1.74504	0	2.07032
A_55_P2133632	Sipa1l2	0.00755478	-1.63653	0	-2.28353	0	-2.97576
A_55_P2030428	Sirt1	0.00547599	1.5428	0	1.71912	0	1.88436
A_51_P219385	Six5	0.0156117	-1.57624	0	-1.73556	0.00472474	-1.61893
A_55_P2022895	Slc12a8	0	-1.77875	0.0427068	-1.50953	0.00120392	-1.6901
A_51_P340653	Slc16a4	0.00313783	-1.87538	0	-2.21563	0	-2.20555
A_51_P493117	Slc16a9	0.0284664	-1.81968	0.0257246	-1.78608	0.0102345	-1.82676
A_51_P502152	Slc19a1	0	1.64086	0	1.93519	0	1.95231
A_51_P268697	Slc1a3	0	-2.52765	0	-2.71252	0	-3.03368
A_51_P156438	Slc25a33	0.0111812	1.79737	0.00727312	1.83906	0.00120392	2.10267
A_51_P108334	Slc25a4	0.0361263	-1.65909	0.137885	-1.48935	0.0276061	-1.60107
A_51_P304125	Slc29a2	0.0170744	1.65117	0.00947148	1.6649	0	2.04852
A_55_P2103596	Slc30a4	0.0341089	1.98586	0	3.55653	0.00222116	2.33045
A_51_P259214	Slc39a6	0.0331734	1.59885	0.0257246	1.61495	0.00120392	1.75504
A_55_P1973838	Slc6a9	0	1.66837	0.00198877	1.65271	0	1.64986
A_66_P106661	Slc7a1	0	1.63538	0.00351437	1.69498	0.00120392	1.77229
A_51_P502150	Slc9a3r1	0.0170744	-2.13132	0.0257246	-2.05879	0	-2.58384
A_51_P383140	Slk	0.00313783	1.512	0	1.77093	0	1.72007
A_52_P65108	Smad1	0.00313783	1.55055	0.00612497	1.53916	0	1.60888
A_55_P2129658	Smad6	0	-1.82964	0	-2.14167	0	-2.7257
A_55_P2007802	Smarca2	0.0185793	-1.63262	0.0170711	-1.64449	0	-1.79754
A_51_P405423	Smcr8	0	1.61574	0	1.65494	0	1.83248
A_55_P1984655	Smtnl2	0	-2.84455	0	-3.72234	0	-3.65194
A_66_P100249	Snhg12	0.0248971	1.56157	0	2.14747	0	2.1508
A_52_P670812	Snord123	0	-2.16688	0	-2.18875	0	-2.88933
A_66_P116372	Soat2	0.04992	1.75324	0.00727312	1.99947	0.00222116	2.06858
A_55_P2053374	Sorbs1	0.0469768	1.54192	0.00351437	1.69575	0	2.18969
A_52_P214630	Sox9	0.0650274	-1.48189	0.106782	-1.42801	0.0137834	-1.53975
A_55_P2186005	Sphk1	0.00547599	2.0754	0.0311746	1.75981	0.00222116	2.00725
A_51_P501248	Sphk1	0	2.12208	0	2.08133	0	2.05468
A_55_P2050508	Spna1	0	-2.0256	0	-1.99264	0.00120392	-1.89213
A_51_P501069	Spna1	0	-1.83901	0	-1.78216	0	-1.7897
A_55_P2048855	Sprr2a2	0.04992	-3.18895	0.0432228	-3.27119	0.00120392	-5.2817
A_66_P138462	Sprr2h	0.0214679	2.12964	0	3.36901	0	4.99966
A_55_P2069714	Sqstm1	0.0185793	1.80676	0.00351437	1.99402	0	2.59868
A_55_P1967928	Srfbp1	0	1.70414	0	1.84032	0	2.14159
A_55_P2207255	Srpx	0.00755478	-2.23599	0.0187534	-2.07342	0	-2.33075
A_55_P2031979	Sspn	0.00313783	-1.61141	0.00198877	-1.66819	0	-1.9346
A_51_P483473	St3gal5	0	-1.63146	0	-1.73698	0	-2.21319
A_52_P108850	St8sia1	0.00547599	-2.41926	0	-2.67177	0	-4.21055
A_55_P1967231	Stbd1	0.00313783	1.81332	0	2.2526	0	2.9579
A_51_P143893	Steap4	0.0361263	-1.98586	0.022746	-2.08955	0.00472474	-2.17622
A_55_P2171658	Stx3	0	1.65592	0	1.78729	0	1.81707
A_51_P100298	Stx3	0.0248971	1.47562	0.00489719	1.59298	0.00548105	1.50299
A_51_P123676	Synpo	0.217125	-1.30064	0	-2.05754	0	-2.72984
A_55_P2088223	Synpr	0.0141636	-1.56046	0.00489719	-1.60593	0	-1.83969
A_55_P2149763	Tapbp	0.0225034	-1.56683	0	-2.22176	0	-2.36185
A_51_P479052	Tars	0	1.788	0	1.84388	0	1.87291
A_55_P2183597	Tbc1d2	0	1.82971	0	2.31034	0	2.85732
A_55_P2061170	Tbc1d2	0	1.76888	0	2.16935	0	2.8647
A_55_P1997898	Tcfeb	0.0185793	-1.66088	0	-1.94315	0.00120392	-2.09665
A_51_P317640	Tgfb2	0	-1.92487	0	-2.3502	0	-2.64643
A_65_P10913	Tgfb2	0	-1.67801	0	-2.28534	0	-3.41172
A_51_P124748	Tgfb3	0.00313783	-1.39925	0	-1.8854	0	-2.66908
A_65_P16059	Tgfbr3	0	-1.99337	0.00198877	-2.34246	0	-2.78088
A_55_P2092526	Tgif1	0	1.96003	0	2.27197	0	2.47584
A_52_P220879	Tgm2	0	-2.2255	0	-2.53788	0	-2.04537
A_55_P2034110	Tgm2	0	-1.71799	0	-1.99448	0	-1.77568
A_52_P532559	Thrb	0	-1.872	0	-1.7768	0	-2.02029
A_55_P1957004	Timm10	0	1.73832	0	1.82924	0	2.08713
A_55_P1957003	Timm10	0	1.77527	0	1.96578	0	2.13347
A_55_P2083629	Tle2	0	-2.1916	0	-2.2838	0.00392618	-2.16084
A_52_P35064	Tm7sf2	0	-2.01857	0	-2.43228	0	-2.93567
A_55_P2171406	Tm7sf2	0	-1.68876	0	-1.93866	0	-2.06968
A_51_P284244	Tmed3	0.00547599	-1.52676	0	-1.66346	0	-1.68269
A_55_P1972575	Tmeff1	0	2.39896	0	2.42056	0	2.7724
A_55_P2121165	Tmeff1	0.0297858	1.55351	0	2.12669	0	1.97368
A_52_P229052	Tmeff2	0.00547599	-1.82103	0.00351437	-1.77317	0	-2.69335
A_55_P2022519	Tmem108	0	-1.97342	0.00351437	-1.75565	0	-2.38544
A_51_P503654	Tmem205	0.0214679	-1.52321	0.0153152	-1.51341	0.00310986	-1.53328
A_51_P288876	Tmem45a	0	-2.347	0	-2.28684	0	-3.08172
A_55_P2053838	Tnfaip3	0.0248971	1.65013	0.0105996	1.75535	0	2.01897
A_55_P2140002	Tnfaip8	0	-1.63906	0	-1.83883	0	-2.10978
A_52_P151320	Tnfaip8l1	0	-1.78235	0	-1.77581	0	-2.42251
A_52_P106620	Tnfrsf11b	0	2.14102	0	2.23356	0	1.97537
A_51_P131408	Tnfrsf12a	0	2.05384	0	2.32717	0	2.11671
A_55_P2071132	Tnfrsf23	0	1.85611	0	1.67932	0	1.7984
A_55_P2037585	Trf	0	-3.98697	0	-4.03777	0	-5.64375
A_55_P2037584	Trf	0	-2.92389	0	-4.08946	0	-5.66672
A_55_P2009988	Trib3	0	2.89331	0	4.24056	0	4.14059
A_55_P1998947	Trim16	0.0272556	1.57693	0.0427068	1.5256	0	1.90375
A_55_P1973213	Trmt61a	0.00313783	1.64005	0.00351437	1.69056	0	1.94534
A_51_P320614	Txnrd1	0.00313783	1.70455	0	1.91256	0	2.11436
A_55_P2026233	Uba7	0	-1.75874	0	-2.27745	0	-1.92295
A_55_P2143765	Ugt1a6b	0.00547599	-1.82345	0.0134812	-1.76672	0.00762602	-1.71703
A_55_P1962404	Ugt1a6b	0	-1.91408	0	-1.9881	0	-1.86637
A_65_P02321	Usp36	0	1.69225	0	1.73307	0	1.86162
A_55_P2131088	Vwa5a	0.00313783	-1.68215	0	-1.93119	0	-2.02685
A_55_P1954156	Wdr43	0	1.68086	0	2.05026	0	2.10092
A_51_P125050	Wdr74	0.0773285	1.37866	0.195772	1.29758	0.0149275	1.45342
A_55_P2071952	Wdr92	0	2.34605	0	2.37347	0	2.78787
A_55_P2138366	Xpo4	0.0248971	1.5968	0	1.86011	0.00310986	1.70449
A_51_P292566	Xpot	0.0248971	1.52536	0.00351437	1.74046	0	1.8648
A_52_P325161	Zbtb10	0	1.6939	0	1.94511	0	2.2466
A_52_P495553	Zbtb10	0	1.81993	0	1.8903	0	2.35895
A_55_P2430367	Zbtb8b	0	-1.59291	0	-1.60895	0	-1.73981
A_55_P2002884	Zcchc24	0	-2.13224	0	-2.55853	0	-2.84274
A_55_P2015585	Zcchc24	0	-2.29905	0	-2.76342	0	-2.91731
A_66_P119164	Zfp354c	0.00313783	-1.70573	0.00198877	-1.60683	0	-1.7719
A_51_P235801	Zfp36l1	0.0170744	1.78145	0.0179814	1.71603	0.0321343	1.56222
A_51_P422335	Zfp420	0.0111812	1.56946	0	1.85537	0	1.75987
A_55_P2126951	Zfp467	0.0126585	-1.59908	0.00198877	-1.79255	0	-1.92152
A_55_P2126950	Zfp467	0	-1.6644	0	-1.91435	0	-1.76117
A_55_P2175405	Zfp467	0.00313783	-1.55465	0	-1.81647	0	-2.02947
A_55_P2175400	Zfp467	0	-2.40457	0	-2.79558	0	-3.8889
A_51_P126626	Zfp503	0.0156117	-1.68067	0.022746	-1.63359	0.00120392	-1.98874
A_51_P437478	Zfp566	0.00313783	1.76217	0	1.95729	0	1.99564
A_55_P2060487	Zfp593	0	2.68416	0	2.53942	0	2.59242
A_55_P2150058	Zfp593	0.0185793	1.83974	0	2.13994	0.00222116	2.08175
A_51_P280085	Zfp655	0.00313783	1.56374	0.00351437	1.52919	0	1.74553
A_51_P240594	Zfp7	0	1.52304	0	1.84069	0	1.9898
A_55_P2002465	Zfp747	0.0200048	1.53066	0.00351437	1.70347	0	1.75702
A_55_P2026945	Zranb2	0.00313783	1.67637	0.00840014	1.63969	0.00310986	1.70972
