# Supplementary material for: Transcriptomic Analysis Reveals Novel Mechanistic Insight into Murine Biological Responses to Multi-Walled Carbon Nanotubes in Lungs and Cultured Lung Epithelial Cells
Source: PLoS One. 2013 Nov 19;8(11):e80452. doi: 10.1371/journal.pone.0080452 (PMC3834097; doi:10.1371/journal.pone.0080452)
Supplement: Table S4 — List of genes showing differential expression in control lung epithelial cells vs control lung tissue samples. (XLS) [file pone.0080452.s006.xls]

## Sheet: Sheet1
Table S4: List of genes showing differential expression in control lung epithelial cells vs control lung tissue samples
Probe	Gene Symbol	Gene Name	FDR P-value	Fold Change
A_55_P2181738	Lyz1	lysozyme 1	0	549.2
A_55_P1961014	Selenbp1	selenium binding protein 1	0	545.6
A_52_P64356	Sparcl1	SPARC-like 1	0	536.7
A_51_P128575	Scgb1a1	secretoglobin, family 1A, member 1 (uteroglobin)	0	303.26
A_51_P167292	Chi3l3	chitinase 3-like 3	0	293.2
A_51_P162162	Inmt	indolethylamine N-methyltransferase	0	267.9
A_55_P2346639	1110069O07Rik	RIKEN cDNA 1110069O07 gene	0	234.1
A_51_P155323	Hc	hemolytic complement	0	216.5
A_51_P420547	Clic5	chloride intracellular channel 5	0	215.2
A_55_P2117959	Cyp4b1	cytochrome P450, family 4, subfamily b, polypeptide 1	0	206
A_55_P2007601	Sftpd	surfactant associated protein D	0	204.5
A_51_P269084	Chchd10	coiled-coil-helix-coiled-coil-helix domain containing 10	0	193.3
A_51_P453909	Cyp2f2	cytochrome P450, family 2, subfamily f, polypeptide 2	0	188.6
A_51_P291417	Thbd	thrombomodulin	0	180.4
A_55_P2064771	Ly6c1	lymphocyte antigen 6 complex, locus C1	0	180.3
A_51_P353252	Mal2	mal, T-cell differentiation protein 2	0	176
A_55_P1962299	Hba-a2	hemoglobin alpha, adult chain 2	0	168
A_55_P2027609	Scgb3a2	secretoglobin, family 3A, member 2	0	167.1
A_51_P333923	Tspan1	tetraspanin 1	0	164.6
A_55_P1984307	Gpr116	G protein-coupled receptor 116	0	155.2
A_55_P2122605	Cbr2	carbonyl reductase 2	0	152.5
A_55_P2108151	NA	NA	0	148.7
A_51_P238722	Cd93	CD93 antigen	0	148.5
A_55_P1992889	Serping1	serine (or cysteine) peptidase inhibitor, clade G, member 1	0	142.5
A_55_P2023732	Limch1	LIM and calponin homology domains 1	0	134.3
A_51_P328001	Sftpc	surfactant associated protein C	0	129.6
A_55_P2023727	Limch1	LIM and calponin homology domains 1	0	127.5
A_51_P458778	Hpgd	hydroxyprostaglandin dehydrogenase 15 (NAD)	0	114.1
A_55_P2048607	Hp	haptoglobin	0	110.7
A_55_P2122604	Cbr2	carbonyl reductase 2	0	108.4
A_55_P1954718	Cyb561	cytochrome b-561	0	106.7
A_51_P172054	Gas6	growth arrest specific 6	0	106.4
A_55_P1962303	Hba-a1	hemoglobin alpha, adult chain 1	0	104.8
A_55_P1998471	S100a9	S100 calcium binding protein A9 (calgranulin B)	0	103.8
A_55_P1990121	Aqp5	aquaporin 5	0	103.4
A_51_P226269	1190002H23Rik	RIKEN cDNA 1190002H23 gene	0	102.4
A_51_P125205	Aqp1	aquaporin 1	0	99.1
A_55_P2163774	Crip1	cysteine-rich protein 1 (intestinal)	0	98.8
A_52_P24439	Sftpa1	surfactant associated protein A1	0	98.5
A_66_P139946	E030019B13Rik	RIKEN cDNA E030019B13 gene	0	97.3
A_51_P250058	Epas1	endothelial PAS domain protein 1	0	97.3
A_55_P2096266	Sftpb	surfactant associated protein B	0	95.2
A_52_P1042732	Akap5	A kinase (PRKA) anchor protein 5	0	89.5
A_51_P200517	Rasgef1a	RasGEF domain family, member 1A	0	88.4
A_51_P215475	Ptprb	protein tyrosine phosphatase, receptor type, B	0	88
A_51_P103397	Vwf	Von Willebrand factor homolog	0	88
A_51_P460954	Ccl6	chemokine (C-C motif) ligand 6	0	86.9
A_51_P189814	Cldn5	claudin 5	0	86.6
A_51_P284608	Cd74	CD74 antigen (invariant polypeptide of major histocompatibility complex, class II antigen-associated)	0	82.2
A_55_P1982049	Icam2	intercellular adhesion molecule 2	0	82
A_51_P194853	Sec14l4	SEC14-like 4 (S. cerevisiae)	0	81.8
A_51_P375969	Ces3	carboxylesterase 3	0	80
A_55_P2071691	Kank3	KN motif and ankyrin repeat domains 3	0	79.7
A_55_P1952618	Ear2	eosinophil-associated, ribonuclease A family, member 2	0	78.4
A_55_P1981836	BC020535	cDNA sequence BC020535	0	75.7
A_51_P153053	Smpdl3a	sphingomyelin phosphodiesterase, acid-like 3A	0	74.7
A_55_P2077055	Itih4	inter alpha-trypsin inhibitor, heavy chain 4	0	72.7
A_51_P127297	Hsd11b1	hydroxysteroid 11-beta dehydrogenase 1	0	72.36
A_51_P316553	Kdr	kinase insert domain protein receptor	0	72.17
A_66_P121053	Sftpd	surfactant associated protein D	0	72.1
A_55_P2094925	Srgn	serglycin	0	72.1
A_52_P195018	Arap3	ArfGAP with RhoGAP domain, ankyrin repeat and PH domain 3	0	71.3
A_55_P2004016	Crispld2	cysteine-rich secretory protein LCCL domain containing 2	0	70.9
A_52_P466147	Rarres2	retinoic acid receptor responder (tazarotene induced) 2	0	70.4
A_51_P265495	Ly6a	lymphocyte antigen 6 complex, locus A	0	70.2
A_55_P1965416	Atp9a	ATPase, class II, type 9A	0	67.8
A_55_P1989673	Slco2a1	solute carrier organic anion transporter family, member 2a1	0	65.9
A_51_P156955	Cfd	complement factor D (adipsin)	0	64.4
A_52_P352735	Ccdc153	coiled-coil domain containing 153	0	63.6
A_51_P146149	Napsa	napsin A aspartic peptidase	0	63.2
A_55_P2086835	Gm5514	predicted gene 5514	0	63.1
A_55_P1997696	Plbd1	phospholipase B domain containing 1	0	62.9
A_55_P2100149	Mapt	microtubule-associated protein tau	0	62.7
A_52_P248604	Cdh5	cadherin 5	0	62
A_51_P375146	Cd36	CD36 antigen	0	61.5
A_51_P479321	Acss1	acyl-CoA synthetase short-chain family member 1	0	60.8
A_51_P304397	Cpm	carboxypeptidase M	0	59.8
A_55_P2090070	Myh14	myosin, heavy polypeptide 14	0	59.1
A_55_P2052062	Cd200	CD200 antigen	0	58.1
A_52_P368306	Tmem100	transmembrane protein 100	0	57.4
A_55_P1954006	Ldhb	lactate dehydrogenase B	0	57.2
A_55_P2137527	Fam183b	family with sequence similarity 183, member B	0	56.9
A_55_P2078633	C4b	complement component 4B (Childo blood group)	0	56.5
A_55_P1986341	Gm4956	predicted gene 4956	0	55.5
A_55_P2016166	Wfdc2	WAP four-disulfide core domain 2	0	53.9
A_55_P2089219	LOC100046616	similar to aquaporin 5	0	53.8
A_55_P2024888	Ctss	cathepsin S	0	53
A_51_P131561	1600029D21Rik	RIKEN cDNA 1600029D21 gene	0	52
A_66_P128434	Kit	kit oncogene	0	51.2
A_51_P356642	Krt19	keratin 19	0	51.1
A_51_P151126	Cd52	CD52 antigen	0	49.7
A_55_P2011341	LOC100045268	similar to precursor (AA -28 to 232)	0	48.4
A_51_P110341	Scgb3a1	secretoglobin, family 3A, member 1	0	48.13
A_51_P202331	Plunc	palate, lung, and nasal epithelium associated	0	47.9
A_55_P2011380	Acvrl1	activin A receptor, type II-like 1	0	47.7
A_51_P314397	Crip2	cysteine rich protein 2	0	47.2
A_55_P2101336	Ramp2	receptor (calcitonin) activity modifying protein 2	0	46.7
A_55_P2094060	Gzma	granzyme A	0	46.5
A_55_P2083609	Dkk3	dickkopf homolog 3 (Xenopus laevis)	0	46.2
A_55_P2013236	S100g	S100 calcium binding protein G	0	46
A_51_P321341	Sult1a1	sulfotransferase family 1A, phenol-preferring, member 1	0	45.3
A_55_P1983488	Lsr	lipolysis stimulated lipoprotein receptor	0	45
A_51_P171999	Apoe	apolipoprotein E	0	44.39
A_51_P246924	Tppp3	tubulin polymerization-promoting protein family member 3	0	44.3
A_55_P2114187	LOC620515	similar to Chitinase 3-like protein 3 precursor (Secretory protein Ym1) (Eosinophil chemotactic cytokine) (ECF-L)	0	44.3
A_51_P256246	Tspan13	tetraspanin 13	0	43.9
A_55_P2052016	Crispld2	cysteine-rich secretory protein LCCL domain containing 2	0	43.8
A_55_P1992049	Gucy1a3	guanylate cyclase 1, soluble, alpha 3	0	43.1
A_52_P629895	Adh1	alcohol dehydrogenase 1 (class I)	0	43.1
A_51_P414653	Plvap	plasmalemma vesicle associated protein	0	42.7
A_55_P2111163	S100g	S100 calcium binding protein G	0	42.4
A_55_P1978681	Tspan8	tetraspanin 8	0	42.2
A_55_P2061338	Slc16a11	solute carrier family 16 (monocarboxylic acid transporters), member 11	0	41.4
A_66_P115467	Sfta2	surfactant associated 2	0	41.3
A_52_P686785	Lyve1	lymphatic vessel endothelial hyaluronan receptor 1	0	41.2
A_30_P01017818	NA	NA	0	41
A_51_P308048	Cmtm8	CKLF-like MARVEL transmembrane domain containing 8	0	41
A_66_P127495	NA	NA	0	40.8
A_66_P105032	Gm13889	predicted gene 13889	0	40.5
A_55_P2030269	Dnahc6	dynein, axonemal, heavy chain 6	0	40.5
A_55_P2038747	Ano1	anoctamin 1, calcium activated chloride channel	0	40.3
A_51_P398723	Flt1	FMS-like tyrosine kinase 1	0	40
A_55_P2035424	Hpgd	hydroxyprostaglandin dehydrogenase 15 (NAD)	0	39.8
A_51_P331328	Gpihbp1	GPI-anchored HDL-binding protein 1	0	39.6
A_51_P213691	Scnn1a	sodium channel, nonvoltage-gated 1 alpha	0	39.4
A_51_P269404	Fmo3	flavin containing monooxygenase 3	0	38.9
A_55_P2183473	Cldn3	claudin 3	0	38.7
A_30_P01022001	NA	NA	0	38.6
A_55_P2239317	Afap1l1	actin filament associated protein 1-like 1	0	38.2
A_55_P2178578	Tmprss4	transmembrane protease, serine 4	0	38.1
A_55_P1967683	Bex4	brain expressed gene 4	0	37.9
A_55_P2110513	Lmo7	LIM domain only 7	0	37.7
A_55_P2129000	Cyyr1	cysteine and tyrosine-rich protein 1	0	37.6
A_55_P1991164	Mlc1	megalencephalic leukoencephalopathy with subcortical cysts 1 homolog (human)	0	37.4
A_55_P1997766	Acp5	acid phosphatase 5, tartrate resistant	0	37.1
A_55_P2109857	Rgs2	regulator of G-protein signaling 2	0	36.9
A_51_P309920	Itga8	integrin alpha 8	0	36.9
A_52_P820196	Cxcl15	chemokine (C-X-C motif) ligand 15	0	36.8
A_55_P2007457	Muc5b	mucin 5, subtype B, tracheobronchial	0	36.8
A_52_P412585	Ear1	eosinophil-associated, ribonuclease A family, member 1	0	36.6
A_51_P212754	Tgfbi	transforming growth factor, beta induced	0	36.2
A_52_P312102	NA	NA	0	36.1
A_51_P455338	Ear11	eosinophil-associated, ribonuclease A family, member 11	0	35.9
A_55_P1974019	Dapk1	death associated protein kinase 1	0	35.7
A_51_P380750	Cbfa2t3	core-binding factor, runt domain, alpha subunit 2, translocated to, 3 (human)	0	35.7
A_55_P1961499	Ly6c1	lymphocyte antigen 6 complex, locus C1	0	35.5
A_55_P1954758	Prickle1	prickle homolog 1 (Drosophila)	0	35.4
A_55_P2059931	Prom1	prominin 1	0	35.1
A_51_P137336	Cdh1	cadherin 1	0	35.04
A_51_P321150	Lyz2	lysozyme 2	0	34.9
A_52_P286098	Epb4.1l4b	erythrocyte protein band 4.1-like 4b	0	34.4
A_55_P1957468	She	src homology 2 domain-containing transforming protein E	0	34.3
A_51_P376238	Serping1	serine (or cysteine) peptidase inhibitor, clade G, member 1	0	34.3
A_55_P2097518	Zdhhc22	zinc finger, DHHC-type containing 22	0	34.3
A_51_P324814	Krt18	keratin 18	0	34.2
A_55_P2069470	1110017D15Rik	RIKEN cDNA 1110017D15 gene	0	34
A_55_P2136906	Vpreb3	pre-B lymphocyte gene 3	0	34
A_52_P508991	Fmo1	flavin containing monooxygenase 1	0	33.7
A_55_P2108248	Art4	ADP-ribosyltransferase 4	0	33.6
A_52_P222073	Ccbp2	chemokine binding protein 2	0	33.2
A_51_P414396	Mmrn2	multimerin 2	0	32.9
A_51_P292008	Gpx3	glutathione peroxidase 3	0	32.7
A_51_P261517	Tyrobp	TYRO protein tyrosine kinase binding protein	0	32.4
A_55_P2141093	Eya2	eyes absent 2 homolog (Drosophila)	0	32.4
A_55_P2083879	Vsig2	V-set and immunoglobulin domain containing 2	0	32.3
A_55_P2010641	Slc38a5	solute carrier family 38, member 5	0	32.2
A_51_P354126	Reg3g	regenerating islet-derived 3 gamma	0	31.8
A_55_P2043182	Gimap6	GTPase, IMAP family member 6	0	31.7
A_55_P1954486	Mapt	microtubule-associated protein tau	0	31.3
A_52_P56636	Chia	chitinase, acidic	0	31.2
A_55_P2142146	Glul	glutamate-ammonia ligase (glutamine synthetase)	0	30.9
A_55_P2157008	Ear10	eosinophil-associated, ribonuclease A family, member 10	0	30.9
A_52_P509965	Ager	advanced glycosylation end product-specific receptor	0	30.7
A_55_P1973809	Hbb-b1	hemoglobin, beta adult major chain	0	30.7
A_55_P2032849	NA	NA	0	30.4
A_55_P1955015	Myo1g	myosin IG	0	30.3
A_51_P509679	Igh-VJ558	immunoglobulin heavy chain (J558 family)	0	30.2
A_51_P394394	Tspan2	tetraspanin 2	0	30
A_66_P128079	Krt8	keratin 8	0	29.9
A_51_P254656	Hdc	histidine decarboxylase	0	29.9
A_55_P2044653	Cyp2b10	cytochrome P450, family 2, subfamily b, polypeptide 10	0	29.9
A_55_P2313033	Ptprb	protein tyrosine phosphatase, receptor type, B	0	29.5
A_55_P2047275	Tspan7	tetraspanin 7	0	29.5
A_55_P2053933	Foxa1	forkhead box A1	0	29.5
A_51_P256827	S100a8	S100 calcium binding protein A8 (calgranulin A)	0	29.4
A_52_P707503	Tmem212	transmembrane protein 212	0	29.4
A_55_P2025687	Muc4	mucin 4	0	29.4
A_51_P382849	Emb	embigin	0	29.1
A_55_P1962747	H2-Ab1	histocompatibility 2, class II antigen A, beta 1	0	29.1
A_30_P01023652	NA	NA	0	29.1
A_51_P108659	Pon1	paraoxonase 1	0	28.76
A_55_P2370384	1600029I14Rik	RIKEN cDNA 1600029I14 gene	0	28.7
A_55_P2037608	Acp5	acid phosphatase 5, tartrate resistant	0	28.3
A_52_P343306	H2-Aa	histocompatibility 2, class II antigen A, alpha	0	28.2
A_51_P327451	Alas2	aminolevulinic acid synthase 2, erythroid	0	28
A_52_P1020860	AW112010	expressed sequence AW112010	0	27.6
A_51_P401987	Tmem37	transmembrane protein 37	0	27.5
A_55_P1967736	Nkd1	naked cuticle 1 homolog (Drosophila)	0	27.5
A_51_P136355	Gng11	guanine nucleotide binding protein (G protein), gamma 11	0	27.4
A_55_P2015670	Itga6	integrin alpha 6	0	27.1
A_51_P229911	Adcy4	adenylate cyclase 4	0	26.8
A_55_P2111355	Egfl7	EGF-like domain 7	0	26.8
A_55_P2005470	Mfap4	microfibrillar-associated protein 4	0	26.7
A_51_P505617	Il18r1	interleukin 18 receptor 1	0	26.7
A_52_P678056	Fam176b	family with sequence similarity 176, member B	0	26.3
A_55_P2088425	Tcn2	transcobalamin 2	0	26.3
A_52_P515769	Pcdh12	protocadherin 12	0	26.2
A_55_P2146560	H2-Ab1	histocompatibility 2, class II antigen A, beta 1	0	26.2
A_51_P426270	Mgp	matrix Gla protein	0	26.1
A_51_P222467	Abcg1	ATP-binding cassette, sub-family G (WHITE), member 1	0	26
A_51_P301998	Fmo2	flavin containing monooxygenase 2	0	25.9
A_51_P455807	Ehd4	EH-domain containing 4	0	25.8
A_51_P227962	Dynlrb2	dynein light chain roadblock-type 2	0	25.8
A_52_P532227	S1pr1	sphingosine-1-phosphate receptor 1	0	25.6
A_51_P103594	Fam162b	family with sequence similarity 162, member B	0	25.41
A_52_P274496	Tspan18	tetraspanin 18	0	25.4
A_55_P2111523	Higd1b	HIG1 domain family, member 1B	0	25.4
A_66_P118579	3300002A11Rik	RIKEN cDNA 3300002A11 gene	0	25.4
A_55_P1953341	Wfdc2	WAP four-disulfide core domain 2	0	25.2
A_52_P179068	Gucy1b3	guanylate cyclase 1, soluble, beta 3	0	25
A_55_P1979508	Clic3	chloride intracellular channel 3	0	24.9
A_52_P281702	Igfbp5	insulin-like growth factor binding protein 5	0	24.7
A_51_P342652	Cd79b	CD79B antigen	0	24.7
A_55_P2125811	Esam	endothelial cell-specific adhesion molecule	0	24.7
A_55_P2059010	Rbp1	retinol binding protein 1, cellular	0	24.5
A_55_P1960411	Lrrc23	leucine rich repeat containing 23	0	24.5
A_55_P1966749	Cyp2s1	cytochrome P450, family 2, subfamily s, polypeptide 1	0	24.4
A_52_P156775	Scgb1c1	secretoglobin, family 1C, member 1	0	24.4
A_55_P2113160	Mal	myelin and lymphocyte protein, T-cell differentiation protein	0	24.3
A_55_P2232988	Scube2	signal peptide, CUB domain, EGF-like 2	0	24.3
A_55_P2013586	Prss8	protease, serine, 8 (prostasin)	0	24.3
A_51_P257951	Retnla	resistin like alpha	0	24.3
A_55_P2140592	Dmkn	dermokine	0	24.2
A_52_P23225	Gpc3	glypican 3	0	24.2
A_55_P1979242	Kcne2	potassium voltage-gated channel, Isk-related subfamily, gene 2	0	24
A_55_P1978511	H2-Q7	histocompatibility 2, Q region locus 7	0	24
A_55_P2133405	Dmkn	dermokine	0	24
A_51_P246653	Clec7a	C-type lectin domain family 7, member a	0	23.9
A_55_P1992019	Ptpru	protein tyrosine phosphatase, receptor type, U	0	23.9
A_55_P1982404	Gpm6b	glycoprotein m6b	0	23.8
A_55_P2051716	Tbx1	T-box 1	0	23.8
A_55_P2074085	Gimap8	GTPase, IMAP family member 8	0	23.7
A_55_P2036026	Robo4	roundabout homolog 4 (Drosophila)	0	23.6
A_52_P111031	Pcdh17	protocadherin 17	0	23.6
A_55_P2025078	Csf1r	colony stimulating factor 1 receptor	0	23.5
A_52_P570240	Kbtbd11	kelch repeat and BTB (POZ) domain containing 11	0	23.5
A_55_P2149951	Prx	periaxin	0	23.5
A_55_P2097828	Gmfg	glia maturation factor, gamma	0	23.4
A_51_P371750	Marco	macrophage receptor with collagenous structure	0	23.3
A_55_P2112445	Tbx4	T-box 4	0	23.2
A_52_P195839	Ctsc	cathepsin C	0	23
A_51_P243122	Sec14l3	SEC14-like 3 (S. cerevisiae)	0	23
A_55_P1997585	Cyp2a21-ps	cytochrome P450, family 2, subfamily a, polypeptide 21, pseudogene	0	23
A_55_P2243828	LOC552901	hypothetical LOC552901	0	22.8
A_55_P2085288	Acoxl	acyl-Coenzyme A oxidase-like	0	22.6
A_51_P472274	Sox18	SRY-box containing gene 18	0	22.5
A_51_P502456	H2-K2	histocompatibility 2, K region locus 2	0	22.5
A_51_P244492	Nbl1	neuroblastoma, suppression of tumorigenicity 1	0	22.5
A_55_P2051334	H2-K2	histocompatibility 2, K region locus 2	0	22.4
A_55_P2020072	NA	NA	0	22.4
A_55_P2159934	Rnf186	ring finger protein 186	0	22.4
A_52_P574759	Rbpjl	recombination signal binding protein for immunoglobulin kappa J region-like	0	22
A_55_P2024625	Ccl21a	chemokine (C-C motif) ligand 21A (serine)	0	21.9
A_55_P2051313	Gstk1	glutathione S-transferase kappa 1	0	21.8
A_66_P113245	Mfng	MFNG O-fucosylpeptide 3-beta-N-acetylglucosaminyltransferase	0	21.8
A_55_P2156186	BC028528	cDNA sequence BC028528	0	21.5
A_55_P2083988	Lmo2	LIM domain only 2	0	21.5
A_51_P209183	Cxcl14	chemokine (C-X-C motif) ligand 14	0	21.4
A_55_P2062936	Abca3	ATP-binding cassette, sub-family A (ABC1), member 3	0	21.4
A_51_P486810	Gpx2	glutathione peroxidase 2	0	21.3
A_55_P2013601	Ldb2	LIM domain binding 2	0	21.3
A_52_P199614	Wdfy4	WD repeat and FYVE domain containing 4	0	21.2
A_51_P189272	Tmcc3	transmembrane and coiled coil domains 3	0	21.2
A_51_P451588	Plekhb1	pleckstrin homology domain containing, family B (evectins) member 1	0	21.1
A_55_P1999102	Pi16	peptidase inhibitor 16	0	21.1
A_55_P1966102	Nme5	non-metastatic cells 5, protein expressed in (nucleoside-diphosphate kinase)	0	21.1
A_51_P383991	40790.0	septin 4	0	21.1
A_51_P128463	Grrp1	glycine/arginine rich protein 1	0	20.93
A_51_P221256	Slc34a2	solute carrier family 34 (sodium phosphate), member 2	0	20.9
A_66_P139785	Ppap2b	phosphatidic acid phosphatase type 2B	0	20.9
A_55_P2115166	AI661453	expressed sequence AI661453	0	20.9
A_55_P2018017	Tnfsf10	tumor necrosis factor (ligand) superfamily, member 10	0	20.9
A_51_P195875	Notch4	Notch gene homolog 4 (Drosophila)	0	20.9
A_52_P267391	Trim12	tripartite motif-containing 12	0	20.8
A_51_P258409	Hey1	hairy/enhancer-of-split related with YRPW motif 1	0	20.8
A_51_P136521	Lypd2	Ly6/Plaur domain containing 2	0	20.7
A_55_P2102181	NA	NA	0	20.7
A_52_P15388	Ltf	lactotransferrin	0	20.4
A_51_P198434	H2-K1	histocompatibility 2, K1, K region	0	20.4
A_51_P405476	Fcer1g	Fc receptor, IgE, high affinity I, gamma polypeptide	0	20.3
A_51_P436068	Gpr182	G protein-coupled receptor 182	0	20.3
A_51_P105927	Rasl12	RAS-like, family 12	0	20.28
A_51_P452779	Pygl	liver glycogen phosphorylase	0	20.2
A_66_P124011	Spint2	serine protease inhibitor, Kunitz type 2	0	20.1
A_52_P56751	Lcp1	lymphocyte cytosolic protein 1	0	20.1
A_55_P2011061	Tspan12	tetraspanin 12	0	20.1
A_55_P2006118	Rbp4	retinol binding protein 4, plasma	0	20
A_55_P2128853	Ear12	eosinophil-associated, ribonuclease A family, member 12	0	19.9
A_51_P419117	Rab15	RAB15, member RAS oncogene family	0	19.9
A_55_P1988108	Mrc1	mannose receptor, C type 1	0	19.9
A_51_P112627	St6galnac2	ST6 (alpha-N-acetyl-neuraminyl-2,3-beta-galactosyl-1,3)-N-acetylgalactosaminide alpha-2,6-sialyltransferase 2	0	19.87
A_51_P343833	Traf1	TNF receptor-associated factor 1	0	19.8
A_51_P455647	Car2	carbonic anhydrase 2	0	19.8
A_55_P2110512	Lmo7	LIM domain only 7	0	19.8
A_55_P2055597	Enpp2	ectonucleotide pyrophosphatase/phosphodiesterase 2	0	19.7
A_65_P19395	H2-D1	histocompatibility 2, D region locus 1	0	19.7
A_51_P173601	Bcam	basal cell adhesion molecule	0	19.7
A_55_P2044439	Mfng	MFNG O-fucosylpeptide 3-beta-N-acetylglucosaminyltransferase	0	19.7
A_55_P1953377	NA	NA	0	19.6
A_51_P422369	Odf3b	outer dense fiber of sperm tails 3B	0	19.6
A_55_P1969356	BC020535	cDNA sequence BC020535	0	19.5
A_55_P2066230	Hck	hemopoietic cell kinase	0	19.5
A_51_P103222	Slc39a4	solute carrier family 39 (zinc transporter), member 4	0	19.5
A_55_P2015485	Ccdc19	coiled-coil domain containing 19	0	19.4
A_55_P2146254	Ifitm1	interferon induced transmembrane protein 1	0	19.4
A_66_P120249	Nr1h3	nuclear receptor subfamily 1, group H, member 3	0	19.4
A_51_P476018	Sox7	SRY-box containing gene 7	0	19.2
A_51_P251129	Stard8	START domain containing 8	0	19.2
A_55_P1954277	Emid1	EMI domain containing 1	0	19.2
A_55_P2124871	Npw	neuropeptide W	0	19.2
A_51_P356967	Lgi3	leucine-rich repeat LGI family, member 3	0	19.1
A_55_P2147831	Gimap4	GTPase, IMAP family member 4	0	19.1
A_55_P2128597	Nr1h3	nuclear receptor subfamily 1, group H, member 3	0	19.1
A_52_P472302	Fxyd6	FXYD domain-containing ion transport regulator 6	0	19.1
A_55_P2007326	Cyp2a4	cytochrome P450, family 2, subfamily a, polypeptide 4	0	18.9
A_51_P362066	Chi3l1	chitinase 3-like 1	0	18.8
A_51_P237754	H2-T23	histocompatibility 2, T region locus 23	0	18.7
A_51_P247637	Rnf144a	ring finger protein 144A	0	18.7
A_51_P339540	Cdkn1c	cyclin-dependent kinase inhibitor 1C (P57)	0	18.6
A_55_P2061620	Chst1	carbohydrate (keratan sulfate Gal-6) sulfotransferase 1	0	18.5
A_55_P2053718	Pink1	PTEN induced putative kinase 1	0	18.5
A_55_P2087265	NA	NA	0	18.4
A_55_P2093231	LOC674761	similar to myosin, heavy polypeptide 7, cardiac muscle, beta	0	18.2
A_52_P216427	Nkx2-1	NK2 homeobox 1	0	18.14
A_55_P2005475	Sult1a1	sulfotransferase family 1A, phenol-preferring, member 1	0	18.1
A_55_P2097279	Lilrb3	leukocyte immunoglobulin-like receptor, subfamily B (with TM and ITIM domains), member 3	0	18.1
A_51_P346938	Lrg1	leucine-rich alpha-2-glycoprotein 1	0	18.1
A_55_P2136289	NA	NA	0	18
A_51_P497985	C2	complement component 2 (within H-2S)	0	18
A_55_P2174203	Lims2	LIM and senescent cell antigen like domains 2	0	17.9
A_55_P2158653	Cldn7	claudin 7	0	17.8
A_55_P1987730	5730469M10Rik	RIKEN cDNA 5730469M10 gene	0	17.7
A_55_P1971006	1190003J15Rik	RIKEN cDNA 1190003J15 gene	0	17.7
A_51_P435922	Rsph9	radial spoke head 9 homolog (Chlamydomonas)	0	17.7
A_55_P2037812	Palmd	palmdelphin	0	17.7
A_55_P2069306	Ptpn18	protein tyrosine phosphatase, non-receptor type 18	0	17.7
A_52_P1026777	Ecscr	endothelial cell-specific chemotaxis regulator	0	17.6
A_55_P1956130	LOC68395	histocompatibility 2, Q region locus 6-like	0	17.6
A_55_P1961968	Plagl1	pleiomorphic adenoma gene-like 1	0	17.6
A_66_P125828	Gm6684	glutathione S-transferase kappa 1	0	17.6
A_55_P2038540	Hbb-b2	hemoglobin, beta adult minor chain	0	17.6
A_55_P2049752	Pamr1	peptidase domain containing associated with muscle regeneration 1	0	17.6
A_51_P322265	Grap	GRB2-related adaptor protein	0	17.4
A_55_P2122709	Arhgef3	Rho guanine nucleotide exchange factor (GEF) 3	0	17.3
A_51_P470328	Sepp1	selenoprotein P, plasma, 1	0	17.3
A_52_P51078	Ctsh	cathepsin H	0	17.3
A_52_P244193	Cd24a	CD24a antigen	0	17.1
A_52_P354823	Irf8	interferon regulatory factor 8	0	17.1
A_51_P304170	Rtp4	receptor transporter protein 4	0	17.1
A_51_P153683	Lrrc26	leucine rich repeat containing 26	0	17.1
A_55_P2062793	Mfap2	microfibrillar-associated protein 2	0	16.9
A_55_P2061737	Tmsb4x	thymosin, beta 4, X chromosome	0	16.9
A_52_P257625	Esm1	endothelial cell-specific molecule 1	0	16.9
A_51_P430259	1700009P17Rik	RIKEN cDNA 1700009P17 gene	0	16.9
A_66_P117417	NA	NA	0	16.9
A_55_P2037962	Trpm6	transient receptor potential cation channel, subfamily M, member 6	0	16.8
A_55_P1978424	Bcl2a1d	B-cell leukemia/lymphoma 2 related protein A1d	0	16.8
A_55_P2111990	Tekt1	tektin 1	0	16.7
A_55_P1964348	Gdpd2	glycerophosphodiester phosphodiesterase domain containing 2	0	16.7
A_51_P236267	St8sia4	ST8 alpha-N-acetyl-neuraminide alpha-2,8-sialyltransferase 4	0	16.7
A_52_P220879	Tgm2	transglutaminase 2, C polypeptide	0	16.7
A_55_P2087796	Fam176b	family with sequence similarity 176, member B	0	16.7
A_51_P152990	Grem2	gremlin 2 homolog, cysteine knot superfamily (Xenopus laevis)	0	16.7
A_55_P1978506	H2-Q6	histocompatibility 2, Q region locus 6	0	16.6
A_52_P552879	Efcab4a	EF-hand calcium binding domain 4A	0	16.6
A_55_P2273929	4732457N14	hypothetical protein 4732457N14	0	16.5
A_51_P350817	Cnn1	calponin 1	0	16.5
A_55_P1979998	1700026L06Rik	RIKEN cDNA 1700026L06 gene	0	16.4
A_51_P130332	Hspa12b	heat shock protein 12B	0	16.4
A_55_P2055638	Gsn	gelsolin	0	16.3
A_55_P1996963	1110012J17Rik	RIKEN cDNA 1110012J17 gene	0	16.3
A_51_P144264	Klf2	Kruppel-like factor 2 (lung)	0	16.2
A_55_P2151609	Sorl1	sortilin-related receptor, LDLR class A repeats-containing	0	16.2
A_55_P2209053	2900001G08Rik	RIKEN cDNA 2900001G08 gene	0	16.1
A_51_P451458	Mamdc2	MAM domain containing 2	0	16.1
A_55_P2070869	Lcn2	lipocalin 2	0	16.1
A_51_P237668	Bex2	brain expressed X-linked 2	0	16
A_55_P2052485	Ushbp1	Usher syndrome 1C binding protein 1	0	16
A_55_P2178496	Fam53b	family with sequence similarity 53, member B	0	15.9
A_51_P489452	Cdo1	cysteine dioxygenase 1, cytosolic	0	15.9
A_55_P2111825	1700001C02Rik	RIKEN cDNA 1700001C02 gene	0	15.7
A_51_P182131	5330417C22Rik	RIKEN cDNA 5330417C22 gene	0	15.7
A_55_P1960148	NA	NA	0	15.6
A_51_P126198	Dapk2	death-associated protein kinase 2	0	15.6
A_55_P2035400	Ripk4	receptor-interacting serine-threonine kinase 4	0	15.6
A_55_P2065866	Cygb	cytoglobin	0	15.6
A_55_P1994128	Tmem184a	transmembrane protein 184a	0	15.6
A_55_P1967196	Lamb3	laminin, beta 3	0	15.6
A_52_P322181	Adrb1	adrenergic receptor, beta 1	0	15.5
A_55_P2069251	Prr18	proline rich region 18	0	15.5
A_55_P1996578	Fgfr3	fibroblast growth factor receptor 3	0	15.5
A_55_P2100824	LOC676689	similar to H-2 class I histocompatibility antigen, L-D alpha chain precursor	0	15.5
A_55_P2132024	Tekt1	tektin 1	0	15.4
A_51_P501844	Cyp26b1	cytochrome P450, family 26, subfamily b, polypeptide 1	0	15.4
A_51_P336833	Fabp4	fatty acid binding protein 4, adipocyte	0	15.3
A_51_P462428	NA	NA	0	15.3
A_51_P219789	H2-Q2	histocompatibility 2, Q region locus 2	0	15.3
A_55_P2066309	Slc39a8	solute carrier family 39 (metal ion transporter), member 8	0	15.2
A_51_P311038	Adamts15	a disintegrin-like and metallopeptidase (reprolysin type) with thrombospondin type 1 motif, 15	0	15.2
A_55_P2033041	Sirpb1b	signal-regulatory protein beta 1B	0	15.2
A_51_P307741	Cckar	cholecystokinin A receptor	0	15.2
A_30_P01018239	NA	NA	0	15.1
A_55_P2013948	Gsn	gelsolin	0	15.1
A_52_P817257	Gm5480	predicted gene 5480	0	15
A_55_P2103837	Gbp4	guanylate binding protein 4	0	15
A_55_P1959763	Dach1	dachshund 1 (Drosophila)	0	15
A_55_P1966194	Plek	pleckstrin	0	15
A_51_P317941	Perp	PERP, TP53 apoptosis effector	0	14.9
A_51_P287198	Krt23	keratin 23	0	14.9
A_66_P113892	1110017F19Rik	RIKEN cDNA 1110017F19 gene	0	14.8
A_51_P297679	Hcls1	hematopoietic cell specific Lyn substrate 1	0	14.8
A_55_P1973352	NA	NA	0	14.8
A_55_P1968178	Smagp	small cell adhesion glycoprotein	0	14.7
A_51_P220162	Notch3	Notch gene homolog 3 (Drosophila)	0	14.7
A_51_P342773	Vipr2	vasoactive intestinal peptide receptor 2	0	14.7
A_55_P2125049	EG547347	predicted gene, EG547347	0	14.6
A_51_P401668	Laptm5	lysosomal-associated protein transmembrane 5	0	14.6
A_55_P2049647	H2-K1	histocompatibility 2, K1, K region	0	14.6
A_52_P463977	Tmem140	transmembrane protein 140	0	14.6
A_55_P2106180	Dnahc2	dynein, axonemal, heavy chain 2	0	14.6
A_55_P2030030	Adssl1	adenylosuccinate synthetase like 1	0	14.5
A_51_P434670	Qk	quaking	0	14.5
A_30_P01032945	NA	NA	0	14.4
A_52_P410685	Krt7	keratin 7	0	14.4
A_30_P01021631	NA	NA	0	14.4
A_52_P481279	Gm1060	predicted gene 1060	0	14.3
A_55_P2047188	Fgf1	fibroblast growth factor 1	0	14.3
A_51_P347529	Nek5	NIMA (never in mitosis gene a)-related expressed kinase 5	0	14.3
A_51_P503625	Gsta3	glutathione S-transferase, alpha 3	0	14.3
A_51_P272283	Cmbl	carboxymethylenebutenolidase-like (Pseudomonas)	0	14.2
A_52_P221756	Spock2	sparc/osteonectin, cwcv and kazal-like domains proteoglycan 2	0	14.1
A_51_P143190	Lyl1	lymphoblastomic leukemia 1	0	14.1
A_55_P1989921	Eml2	echinoderm microtubule associated protein like 2	0	14.1
A_51_P108581	Adrbk2	adrenergic receptor kinase, beta 2	0	14.09
A_51_P371091	Rcsd1	RCSD domain containing 1	0	14
A_55_P2052696	Synm	synemin, intermediate filament protein	0	14
A_52_P638459	Ccl5	chemokine (C-C motif) ligand 5	0	14
A_51_P302566	Maob	monoamine oxidase B	0	13.9
A_55_P1957459	Lilrb4	leukocyte immunoglobulin-like receptor, subfamily B, member 4	0	13.9
A_55_P2028837	Tspan2	tetraspanin 2	0	13.9
A_55_P1957088	Fam53b	family with sequence similarity 53, member B	0	13.9
A_52_P207335	2810432L12Rik	RIKEN cDNA 2810432L12 gene	0	13.9
A_55_P2156731	H2-Eb1	histocompatibility 2, class II antigen E beta	0	13.9
A_55_P2098935	Sh2d3c	SH2 domain containing 3C	0	13.9
A_55_P1988183	Cdkn2b	cyclin-dependent kinase inhibitor 2B (p15, inhibits CDK4)	0	13.8
A_55_P2160416	Acoxl	acyl-Coenzyme A oxidase-like	0	13.8
A_51_P234692	Neat1	nuclear paraspeckle assembly transcript 1 (non-protein coding)	0	13.8
A_51_P211506	Muc20	mucin 20	0	13.7
A_52_P236705	Ripply3	ripply3 homolog (zebrafish)	0	13.7
A_51_P340829	AA986860	expressed sequence AA986860	0	13.6
A_51_P390538	Mpeg1	macrophage expressed gene 1	0	13.6
A_55_P2181222	E430029J22Rik	RIKEN cDNA E430029J22 gene	0	13.6
A_52_P677891	Fam174b	family with sequence similarity 174, member B	0	13.6
A_55_P2079928	Ccdc68	coiled-coil domain containing 68	0	13.6
A_30_P01028912	NA	NA	0	13.5
A_51_P432460	Ppp1r14a	protein phosphatase 1, regulatory (inhibitor) subunit 14A	0	13.5
A_55_P1966327	NA	NA	0	13.5
A_51_P127681	Clic4	chloride intracellular channel 4 (mitochondrial)	0	13.46
A_55_P1964573	Arhgef6	Rac/Cdc42 guanine nucleotide exchange factor (GEF) 6	0	13.4
A_55_P2027653	Arhgap25	Rho GTPase activating protein 25	0	13.4
A_51_P441426	Pf4	platelet factor 4	0	13.4
A_52_P532456	Plagl1	pleiomorphic adenoma gene-like 1	0	13.4
A_55_P1968568	Rapgef5	Rap guanine nucleotide exchange factor (GEF) 5	0	13.3
A_51_P366672	Slc36a2	solute carrier family 36 (proton/amino acid symporter), member 2	0	13.3
A_30_P01020135	NA	NA	0	13.2
A_55_P2007022	Cd97	CD97 antigen	0	13.2
A_51_P329949	Fam13a	family with sequence similarity 13, member A	0	13.1
A_66_P139546	Igfbp6	insulin-like growth factor binding protein 6	0	13.1
A_55_P2017929	Clu	clusterin	0	13.1
A_51_P483576	NA	NA	0	13
A_55_P1975370	Apoc1	apolipoprotein C-I	0	13
A_55_P1994321	NA	NA	0	13
A_51_P467629	Efcab10	EF-hand calcium binding domain 10	0	13
A_30_P01026518	NA	NA	0	13
A_55_P1960291	Tjp3	tight junction protein 3	0	12.9
A_55_P2086203	Kcnq1	potassium voltage-gated channel, subfamily Q, member 1	0	12.9
A_55_P2109257	Nipal3	NIPA-like domain containing 3	0	12.9
A_55_P2053988	Epas1	endothelial PAS domain protein 1	0	12.9
A_51_P494675	Cotl1	coactosin-like 1 (Dictyostelium)	0	12.9
A_51_P436727	Arrb1	arrestin, beta 1	0	12.9
A_55_P2039225	Rap1gap	Rap1 GTPase-activating protein	0	12.9
A_52_P16419	Gpd1	glycerol-3-phosphate dehydrogenase 1 (soluble)	0	12.9
A_52_P506529	Rabgap1l	RAB GTPase activating protein 1-like	0	12.9
A_51_P507801	F13a1	coagulation factor XIII, A1 subunit	0	12.9
A_51_P383399	Aldh1a7	aldehyde dehydrogenase family 1, subfamily A7	0	12.8
A_55_P1998943	Oas1a	2'-5' oligoadenylate synthetase 1A	0	12.8
A_51_P387123	Oasl2	2'-5' oligoadenylate synthetase-like 2	0	12.8
A_55_P2039071	Dhdh	dihydrodiol dehydrogenase (dimeric)	0	12.8
A_30_P01026656	NA	NA	0	12.8
A_55_P1981704	Ccdc113	coiled-coil domain containing 113	0	12.7
A_51_P281333	St3gal6	ST3 beta-galactoside alpha-2,3-sialyltransferase 6	0	12.7
A_55_P2301312	Wdr78	WD repeat domain 78	0	12.7
A_55_P2024155	Zbtb16	zinc finger and BTB domain containing 16	0	12.6
A_55_P2091596	NA	NA	0	12.6
A_55_P1962084	Hist2h2aa1	histone cluster 2, H2aa1	0	12.6
A_55_P1985410	Reps2	RALBP1 associated Eps domain containing protein 2	0	12.6
A_55_P1977787	NA	NA	0	12.6
A_51_P303424	Itgax	integrin alpha X	0	12.6
A_51_P413866	Cfb	complement factor B	0	12.5
A_51_P465350	Ly86	lymphocyte antigen 86	0	12.4
A_55_P2079636	Scgb3a2	secretoglobin, family 3A, member 2	0	12.4
A_51_P352385	Ism1	isthmin 1 homolog (zebrafish)	0	12.4
A_55_P2158946	Lama2	laminin, alpha 2	0	12.4
A_55_P2090798	Mtus1	mitochondrial tumor suppressor 1	0	12.4
A_52_P669005	Lrat	lecithin-retinol acyltransferase (phosphatidylcholine-retinol-O-acyltransferase)	0	12.4
A_51_P483617	0610040J01Rik	RIKEN cDNA 0610040J01 gene	0	12.3
A_51_P437240	Emp2	epithelial membrane protein 2	0	12.3
A_51_P379478	Nckap5	NCK-associated protein 5	0	12.3
A_51_P203955	Gbp2	guanylate binding protein 2	0	12.3
A_55_P2124461	Gm2251	predicted gene 2251	0	12.2
A_51_P268843	Rasip1	Ras interacting protein 1	0	12.2
A_52_P485891	Dnahc5	dynein, axonemal, heavy chain 5	0	12.2
A_51_P473953	4631416L12Rik	RIKEN cDNA 4631416L12 gene	0	12.2
A_51_P487818	Fabp1	fatty acid binding protein 1, liver	0	12.1
A_51_P456465	Cldn10a	claudin 10A	0	12.1
A_55_P2027392	Gpr146	G protein-coupled receptor 146	0	12.1
A_52_P284495	Ankrd33b	ankyrin repeat domain 33B	0	12.1
A_55_P2056729	Igfbp2	insulin-like growth factor binding protein 2	0	12.1
A_55_P2262136	Tek	endothelial-specific receptor tyrosine kinase	0	12
A_66_P122115	Cdhr3	cadherin-related family member 3	0	12
A_55_P2071236	Aqp5	aquaporin 5	0	12
A_55_P2083649	Alas1	aminolevulinic acid synthase 1	0	11.9
A_51_P438805	Txnip	thioredoxin interacting protein	0	11.9
A_55_P2032232	Rgs9	regulator of G-protein signaling 9	0	11.9
A_51_P368823	Grb7	growth factor receptor bound protein 7	0	11.8
A_55_P1969002	Tbx3	T-box 3	0	11.8
A_51_P424878	2810405K02Rik	RIKEN cDNA 2810405K02 gene	0	11.8
A_55_P2077901	Cd2	CD2 antigen	0	11.8
A_51_P199135	Cd83	CD83 antigen	0	11.8
A_52_P284889	Prkcz	protein kinase C, zeta	0	11.8
A_55_P2142028	Clip4	CAP-GLY domain containing linker protein family, member 4	0	11.8
A_55_P2024461	Tbkbp1	TBK1 binding protein 1	0	11.7
A_55_P2012439	Tnfrsf19	tumor necrosis factor receptor superfamily, member 19	0	11.7
A_55_P2092864	Emp2	epithelial membrane protein 2	0	11.7
A_55_P2081164	Cd300lf	CD300 antigen like family member F	0	11.7
A_30_P01030803	NA	NA	0	11.7
A_51_P514712	Parp14	poly (ADP-ribose) polymerase family, member 14	0	11.7
A_52_P117352	Gja4	gap junction protein, alpha 4	0	11.5
A_55_P2158990	Jun	Jun oncogene	0	11.5
A_55_P2096081	Myo5b	myosin VB	0	11.5
A_55_P2163812	40790.0	septin 4	0	11.5
A_51_P446131	Gipc2	GIPC PDZ domain containing family, member 2	0	11.4
A_55_P2035315	Rasgef1b	RasGEF domain family, member 1B	0	11.4
A_55_P1972481	NA	NA	0	11.4
A_55_P2093705	Meig1	meiosis expressed gene 1	0	11.3
A_55_P2173188	Kank3	KN motif and ankyrin repeat domains 3	0	11.3
A_55_P1973930	Krt79	keratin 79	0	11.3
A_52_P557293	Tmprss2	transmembrane protease, serine 2	0	11.3
A_51_P470715	Cish	cytokine inducible SH2-containing protein	0	11.2
A_51_P215438	Prodh	proline dehydrogenase	0	11.2
A_55_P2151006	C1qtnf7	C1q and tumor necrosis factor related protein 7	0	11.1
A_55_P2003211	Igsf5	immunoglobulin superfamily, member 5	0	11.1
A_55_P2110351	Eppk1	epiplakin 1	0	11.1
A_55_P2068356	1700016K19Rik	RIKEN cDNA 1700016K19 gene	0	11.1
A_30_P01025798	NA	NA	0	11
A_51_P269134	Sftpb	surfactant associated protein B	0	11
A_51_P400752	H2-Q5	histocompatibility 2, Q region locus 5	0	11
A_52_P8324	Tmem178	transmembrane protein 178	0	11
A_55_P2002757	Blnk	B-cell linker	0	11
A_66_P133383	C030048H21Rik	RIKEN cDNA C030048H21 gene	0	11
A_52_P413646	Bmp6	bone morphogenetic protein 6	0	11
A_55_P2044684	Rsph1	radial spoke head 1 homolog (Chlamydomonas)	0	11
A_52_P249424	Vegfa	vascular endothelial growth factor A	0	11
A_55_P2030578	Tns1	tensin 1	0	10.9
A_55_P1962906	Als2cl	ALS2 C-terminal like	0	10.9
A_51_P455866	Elf5	E74-like factor 5	0	10.9
A_55_P1981322	Grhl2	grainyhead-like 2 (Drosophila)	0	10.9
A_55_P2133365	1110017D15Rik	RIKEN cDNA 1110017D15 gene	0	10.9
A_55_P1983754	Pcp4l1	Purkinje cell protein 4-like 1	0	10.8
A_55_P1983733	Aldh1l1	aldehyde dehydrogenase 1 family, member L1	0	10.8
A_55_P2327577	NA	NA	0	10.8
A_51_P443443	5830417I10Rik	RIKEN cDNA 5830417I10 gene	0	10.8
A_30_P01023417	NA	NA	0	10.8
A_55_P2032543	Cblc	Casitas B-lineage lymphoma c	0	10.8
A_55_P2128501	Krt8	keratin 8	0	10.7
A_55_P2017982	Pde8b	phosphodiesterase 8B	0	10.7
A_55_P1954092	Gm2563	predicted gene 2563	0	10.7
A_55_P2157023	Sox17	SRY-box containing gene 17	0	10.7
A_66_P128445	Bend7	BEN domain containing 7	0	10.6
A_55_P2143219	Rasgrp2	RAS, guanyl releasing protein 2	0	10.6
A_51_P431329	Car3	carbonic anhydrase 3	0	10.6
A_30_P01027314	NA	NA	0	10.6
A_55_P2143832	Col4a4	collagen, type IV, alpha 4	0	10.6
A_52_P26626	Fam92b	family with sequence similarity 92, member B	0	10.5
A_55_P1955308	Sirpb1a	signal-regulatory protein beta 1A	0	10.5
A_55_P1959595	Fmo5	flavin containing monooxygenase 5	0	10.5
A_52_P288251	Tmem204	transmembrane protein 204	0	10.5
A_55_P1980262	Cxx1b	CAAX box 1 homolog B (human)	0	10.5
A_52_P336958	9430020K01Rik	RIKEN cDNA 9430020K01 gene	0	10.5
A_51_P101460	Dsp	desmoplakin	0	10.43
A_55_P2151273	Elovl1	elongation of very long chain fatty acids (FEN1/Elo2, SUR4/Elo3, yeast)-like 1	0	10.4
A_52_P482251	Gjb6	gap junction protein, beta 6	0	10.4
A_55_P2085835	5330417C22Rik	RIKEN cDNA 5330417C22 gene	0	10.4
A_55_P2016105	Errfi1	ERBB receptor feedback inhibitor 1	0	10.4
A_51_P337125	Inpp5d	inositol polyphosphate-5-phosphatase D	0	10.4
A_51_P341108	Spint1	serine protease inhibitor, Kunitz type 1	0	10.3
A_30_P01029853	NA	NA	0	10.3
A_52_P624434	Clec1a	C-type lectin domain family 1, member a	0	10.3
A_55_P1952235	Spry1	sprouty homolog 1 (Drosophila)	0	10.3
A_52_P550147	NA	NA	0	10.3
A_55_P2040951	Actc1	actin, alpha, cardiac muscle 1	0	10.3
A_51_P359603	Itgb7	integrin beta 7	0	10.3
A_55_P2114697	Gcm1	glial cells missing homolog 1 (Drosophila)	0	10.3
A_51_P212038	Atp6v0e2	ATPase, H+ transporting, lysosomal V0 subunit E2	0	10.3
A_55_P2100968	Dnahc7b	dynein, axonemal, heavy chain 7B	0	10.3
A_55_P2040026	Itga4	integrin alpha 4	0	10.3
A_52_P649224	Sash1	SAM and SH3 domain containing 1	0	10.2
A_55_P2031466	Lrrc32	leucine rich repeat containing 32	0	10.2
A_55_P1988202	Ifi203	interferon activated gene 203	0	10.2
A_51_P518600	Atp6v1c2	ATPase, H+ transporting, lysosomal V1 subunit C2	0	10.2
A_55_P2023542	Ccr7	chemokine (C-C motif) receptor 7	0	10.2
A_55_P2093232	Myh7	myosin, heavy polypeptide 7, cardiac muscle, beta	0	10.2
A_51_P316935	8430408G22Rik	RIKEN cDNA 8430408G22 gene	0	10.2
A_52_P90363	Ifi27l2a	interferon, alpha-inducible protein 27 like 2A	0	10.2
A_55_P1973868	Sema3b	sema domain, immunoglobulin domain (Ig), short basic domain, secreted, (semaphorin) 3B	0	10.2
A_52_P423814	Cox8b	cytochrome c oxidase, subunit VIIIb	0	10.1
A_55_P2173952	Myh6	myosin, heavy polypeptide 6, cardiac muscle, alpha	0.01	10.1
A_55_P2015832	Gm1574	predicted gene 1574	0	10.1
A_55_P2009121	Agrn	agrin	0	10.1
A_51_P447976	Fam46c	family with sequence similarity 46, member C	0	10.1
A_66_P121636	Ablim3	actin binding LIM protein family, member 3	0	10.1
A_51_P185906	Abi3	ABI gene family, member 3	0	10.1
A_51_P423518	Amph	amphiphysin	0	10.1
A_52_P98614	Slc6a2	solute carrier family 6 (neurotransmitter transporter, noradrenalin), member 2	0	10.1
A_55_P1960936	Gm2562	predicted gene 2562	0	10.1
A_51_P422751	Clca3	chloride channel calcium activated 3	0.04	10.1
A_55_P2133266	Cxx1c	CAAX box 1 homolog C (human)	0	10.1
A_55_P2018191	BC020535	cDNA sequence BC020535	0	10.1
A_55_P2131766	D4Wsu53e	DNA segment, Chr 4, Wayne State University 53, expressed	0	10
A_52_P523712	Tbx5	T-box 5	0	10
A_52_P258557	Slc26a9	solute carrier family 26, member 9	0	10
A_51_P212068	Abp1	amiloride binding protein 1 (amine oxidase, copper-containing)	0	10
A_51_P114826	Cdh13	cadherin 13	0	10
A_51_P369803	Psmb9	proteasome (prosome, macropain) subunit, beta type 9 (large multifunctional peptidase 2)	0	10
A_55_P1960416	Lrrc33	leucine rich repeat containing 33	0	10
A_55_P2028847	Gm9468	predicted gene 9468	0	9.9
A_30_P01020783	NA	NA	0	9.9
A_51_P472249	Slc7a7	solute carrier family 7 (cationic amino acid transporter, y+ system), member 7	0	9.9
A_55_P1969032	Rgs9	regulator of G-protein signaling 9	0	9.9
A_51_P363749	Irf6	interferon regulatory factor 6	0	9.9
A_51_P444052	Scp2	sterol carrier protein 2, liver	0	9.9
A_51_P412348	Scnn1b	sodium channel, nonvoltage-gated 1 beta	0	9.9
A_51_P451052	Pgm5	phosphoglucomutase 5	0	9.9
A_51_P173678	Slc10a6	solute carrier family 10 (sodium/bile acid cotransporter family), member 6	0	9.9
A_55_P2037585	Trf	transferrin	0	9.9
A_55_P2071286	Tmc4	transmembrane channel-like gene family 4	0	9.9
A_51_P108226	1100001G20Rik	RIKEN cDNA 1100001G20 gene	0	9.81
A_30_P01021445	NA	NA	0	9.8
A_51_P456870	Foxj1	forkhead box J1	0	9.8
A_55_P2027117	Rgs3	regulator of G-protein signaling 3	0	9.8
A_55_P2034110	Tgm2	transglutaminase 2, C polypeptide	0	9.8
A_55_P1961423	Gsta3	glutathione S-transferase, alpha 3	0	9.8
A_51_P427516	Thsd1	thrombospondin, type I, domain 1	0	9.8
A_55_P2094706	Sox17	SRY-box containing gene 17	0	9.8
A_51_P345367	Psmb8	proteasome (prosome, macropain) subunit, beta type 8 (large multifunctional peptidase 7)	0	9.7
A_52_P447284	Clic6	chloride intracellular channel 6	0	9.7
A_55_P2126557	Gm5858	predicted gene 5858	0	9.7
A_52_P16752	Aox3	aldehyde oxidase 3	0	9.7
A_51_P297105	Ucp2	uncoupling protein 2 (mitochondrial, proton carrier)	0	9.7
A_51_P502872	2200002D01Rik	RIKEN cDNA 2200002D01 gene	0	9.7
A_66_P123824	Sorl1	sortilin-related receptor, LDLR class A repeats-containing	0	9.6
A_55_P2113071	Eif2c4	eukaryotic translation initiation factor 2C, 4	0	9.6
A_55_P2087182	Car4	carbonic anhydrase 4	0	9.6
A_55_P2089804	Atf7	activating transcription factor 7	0	9.6
A_55_P2472435	Gbp3	guanylate binding protein 3	0	9.6
A_55_P2037717	Slc22a18	solute carrier family 22 (organic cation transporter), member 18	0	9.6
A_55_P1976928	Unc13d	unc-13 homolog D (C. elegans)	0	9.6
A_55_P2124736	Col14a1	collagen, type XIV, alpha 1	0	9.6
A_51_P112355	Igtp	interferon gamma induced GTPase	0	9.52
A_51_P151902	Spon1	spondin 1, (f-spondin) extracellular matrix protein	0	9.5
A_52_P209484	Tmem88	transmembrane protein 88	0	9.5
A_55_P1962946	Sykb	spleen tyrosine kinase	0	9.5
A_52_P700056	Gm11428	predicted gene 11428	0	9.5
A_52_P239536	Ppp1r9a	protein phosphatase 1, regulatory (inhibitor) subunit 9A	0	9.5
A_51_P255657	2210011C24Rik	RIKEN cDNA 2210011C24 gene	0	9.5
A_66_P106808	Scn3a	sodium channel, voltage-gated, type III, alpha	0	9.5
A_55_P1967149	Irx3	Iroquois related homeobox 3 (Drosophila)	0	9.5
A_55_P1981366	Lamc2	laminin, gamma 2	0	9.5
A_55_P1965772	Atp2a3	ATPase, Ca++ transporting, ubiquitous	0	9.5
A_55_P2025655	NA	NA	0	9.5
A_55_P2021275	Iqca	IQ motif containing with AAA domain	0	9.5
A_51_P372992	4632428N05Rik	RIKEN cDNA 4632428N05 gene	0	9.5
A_51_P227345	Dpep1	dipeptidase 1 (renal)	0	9.5
A_52_P400999	Arhgap31	Rho GTPase activating protein 31	0	9.5
A_52_P52618	Csf2rb	colony stimulating factor 2 receptor, beta, low-affinity (granulocyte-macrophage)	0	9.4
A_51_P267933	Snhg11	small nucleolar RNA host gene 11 (non-protein coding)	0	9.4
A_55_P2113210	Cyth4	cytohesin 4	0	9.4
A_55_P2036567	Vav1	vav 1 oncogene	0	9.3
A_55_P1975155	Galnt6	UDP-N-acetyl-alpha-D-galactosamine:polypeptide N-acetylgalactosaminyltransferase 6	0	9.3
A_55_P1954393	Susd4	sushi domain containing 4	0	9.3
A_55_P2083411	Cyp4f18	cytochrome P450, family 4, subfamily f, polypeptide 18	0	9.3
A_52_P631547	Cytl1	cytokine-like 1	0	9.2
A_55_P2011678	Pdzk1ip1	PDZK1 interacting protein 1	0	9.2
A_55_P1971074	Atp11a	ATPase, class VI, type 11A	0	9.2
A_52_P597775	Gprc5a	G protein-coupled receptor, family C, group 5, member A	0	9.2
A_51_P131358	Selplg	selectin, platelet (p-selectin) ligand	0	9.2
A_51_P417074	Arhgap8	Rho GTPase activating protein 8	0	9.2
A_55_P1954086	Postn	periostin, osteoblast specific factor	0	9.2
A_52_P317393	Gpr56	G protein-coupled receptor 56	0	9.1
A_55_P2067453	Tspan17	tetraspanin 17	0	9.1
A_55_P1969276	Hhip	Hedgehog-interacting protein	0	9.1
A_55_P2043337	Colq	collagen-like tail subunit (single strand of homotrimer) of asymmetric acetylcholinesterase	0	9.1
A_55_P2031167	Efna1	ephrin A1	0	9.1
A_51_P324838	Evpl	envoplakin	0	9.1
A_51_P275435	2310007B03Rik	RIKEN cDNA 2310007B03 gene	0	9.1
A_52_P114722	Ptpn6	protein tyrosine phosphatase, non-receptor type 6	0	9.1
A_66_P122086	9030619P08Rik	RIKEN cDNA 9030619P08 gene	0	9.1
A_55_P2148688	NA	NA	0	9
A_55_P2092661	Nup210	nucleoporin 210	0	9
A_51_P136294	Ms4a4b	membrane-spanning 4-domains, subfamily A, member 4B	0	9
A_51_P239737	Pigr	polymeric immunoglobulin receptor	0	9
A_51_P227445	NA	NA	0	9
A_66_P105689	Trim34	tripartite motif-containing 34	0	9
A_55_P1991783	Gm7149	predicted gene 7149	0	9
A_51_P388847	Stap2	signal transducing adaptor family member 2	0	9
A_51_P439085	2310016C08Rik	RIKEN cDNA 2310016C08 gene	0	8.9
A_55_P1995512	Tmem139	transmembrane protein 139	0	8.9
A_66_P135391	Igfbp2	insulin-like growth factor binding protein 2	0	8.9
A_55_P2197914	C030027H14Rik	RIKEN cDNA C030027H14 gene	0	8.9
A_30_P01032425	NA	NA	0	8.9
A_55_P2028365	Lrrc36	leucine rich repeat containing 36	0	8.9
A_66_P119376	Kctd12	potassium channel tetramerisation domain containing 12	0	8.9
A_51_P161830	Enpep	glutamyl aminopeptidase	0	8.9
A_52_P390944	Chst3	carbohydrate (chondroitin 6/keratan) sulfotransferase 3	0	8.9
A_55_P2289040	NA	NA	0	8.9
A_55_P2145224	NA	NA	0	8.9
A_51_P507509	Gimap1	GTPase, IMAP family member 1	0	8.8
A_55_P2079561	Lilra6	leukocyte immunoglobulin-like receptor, subfamily A (with TM domain), member 6	0	8.8
A_51_P302358	Ltb	lymphotoxin B	0	8.8
A_30_P01029720	NA	NA	0	8.8
A_52_P58145	Aldh1a2	aldehyde dehydrogenase family 1, subfamily A2	0	8.8
A_55_P2023314	Casz1	castor homolog 1, zinc finger (Drosophila)	0	8.8
A_55_P2034853	2610028H24Rik	RIKEN cDNA 2610028H24 gene	0	8.8
A_55_P1978465	H2-Q8	histocompatibility 2, Q region locus 8	0	8.8
A_51_P481238	Dopey2	dopey family member 2	0	8.8
A_55_P2151986	Gngt2	guanine nucleotide binding protein (G protein), gamma transducing activity polypeptide 2	0	8.8
A_55_P2171206	Matn4	matrilin 4	0	8.8
A_52_P156190	Ednra	endothelin receptor type A	0	8.8
A_55_P2062246	Tgtp2	T-cell specific GTPase 2	0	8.7
A_51_P505967	Spag6	sperm associated antigen 6	0	8.7
A_30_P01031754	NA	NA	0	8.7
A_55_P2010773	Tbx2	T-box 2	0	8.7
A_55_P2097372	Tctex1d4	Tctex1 domain containing 4	0	8.7
A_55_P1962149	Dnahc10	dynein, axonemal, heavy chain 10	0	8.7
A_51_P247168	D19Ertd652e	DNA segment, Chr 19, ERATO Doi 652, expressed	0	8.7
A_55_P2002103	Hmha1	histocompatibility (minor) HA-1	0	8.7
A_55_P2064328	Lama2	laminin, alpha 2	0	8.7
A_55_P1989296	Tnxb	tenascin XB	0	8.7
A_55_P1971991	1810019J16Rik	RIKEN cDNA 1810019J16 gene	0	8.7
A_55_P2031481	Fam131a	family with sequence similarity 131, member A	0	8.6
A_55_P2092831	Gm2008	predicted gene 2008	0	8.6
A_30_P01017482	NA	NA	0	8.6
A_51_P232371	Stab1	stabilin 1	0	8.6
A_55_P2019833	Gm3790	predicted gene 3790	0	8.6
A_55_P2102857	Krtcap3	keratinocyte associated protein 3	0	8.6
A_55_P2053374	Sorbs1	sorbin and SH3 domain containing 1	0	8.6
A_55_P2069592	Pitpnm3	PITPNM family member 3	0	8.6
A_55_P2075731	Gm2943	predicted gene 2943	0	8.6
A_55_P2332731	D130062J21Rik	RIKEN cDNA D130062J21 gene	0	8.6
A_51_P377452	Ncf4	neutrophil cytosolic factor 4	0	8.6
A_55_P2068247	Gm2488	predicted gene 2488	0	8.6
A_52_P424784	Clstn2	calsyntenin 2	0	8.6
A_55_P2179711	NA	NA	0	8.5
A_55_P2100155	Mapt	microtubule-associated protein tau	0	8.5
A_52_P204331	D630039A03Rik	RIKEN cDNA D630039A03 gene	0	8.5
A_55_P2058783	2310016C08Rik	RIKEN cDNA 2310016C08 gene	0	8.5
A_55_P1981829	Rhox8	reproductive homeobox 8	0	8.5
A_55_P2096867	Gap43	growth associated protein 43	0	8.5
A_55_P2035038	Gm2437	predicted gene 2437	0	8.5
A_51_P278868	H2-DMb1	histocompatibility 2, class II, locus Mb1	0	8.5
A_52_P302345	Cyp4v3	cytochrome P450, family 4, subfamily v, polypeptide 3	0	8.5
A_55_P2021398	Gm2393	predicted gene 2393	0	8.5
A_51_P266248	Ighv14-2	immunoglobulin heavy variable V14-2	0	8.5
A_52_P579531	Pdlim3	PDZ and LIM domain 3	0	8.4
A_55_P1969131	Cidec	cell death-inducing DFFA-like effector c	0	8.4
A_30_P01028737	NA	NA	0	8.4
A_51_P235687	Alox5ap	arachidonate 5-lipoxygenase activating protein	0	8.4
A_51_P279163	Plcg2	phospholipase C, gamma 2	0	8.4
A_30_P01023251	NA	NA	0	8.4
A_30_P01023171	NA	NA	0	8.4
A_52_P425839	Retnlg	resistin like gamma	0	8.4
A_51_P296535	Col4a3	collagen, type IV, alpha 3	0	8.4
A_52_P398989	Cytip	cytohesin 1 interacting protein	0	8.4
A_55_P2020035	LOC100045113	similar to ubiquitin-conjugating enzyme E2 UbcH-ben	0	8.3
A_51_P370458	Krtap17-1	keratin associated protein 17-1	0	8.3
A_55_P2041634	1110014N23Rik	RIKEN cDNA 1110014N23 gene	0	8.3
A_51_P480328	Eltd1	EGF, latrophilin seven transmembrane domain containing 1	0	8.3
A_51_P333622	2010300C02Rik	RIKEN cDNA 2010300C02 gene	0	8.2
A_66_P124254	NA	NA	0	8.2
A_55_P2062190	Gstm1	glutathione S-transferase, mu 1	0	8.2
A_51_P379976	Arl4a	ADP-ribosylation factor-like 4A	0	8.2
A_51_P425048	H2-Q2	histocompatibility 2, Q region locus 2	0	8.2
A_55_P1999082	Clec14a	C-type lectin domain family 14, member a	0	8.2
A_51_P509643	Snca	synuclein, alpha	0	8.2
A_55_P1961761	Dcc	deleted in colorectal carcinoma	0	8.2
A_55_P2101944	Gm9444	predicted gene 9444	0	8.2
A_55_P2132902	Gprasp1	G protein-coupled receptor associated sorting protein 1	0	8.2
A_55_P2057283	NA	NA	0	8.2
A_51_P493117	Slc16a9	solute carrier family 16 (monocarboxylic acid transporters), member 9	0	8.2
A_66_P136813	6030408B16Rik	RIKEN cDNA 6030408B16 gene	0	8.2
A_55_P2071354	Fam179a	family with sequence similarity 179, member A	0	8.2
A_52_P413395	Sln	sarcolipin	0.03	8.2
A_55_P1960479	Gm3114	predicted gene 3114	0	8.2
A_51_P114462	Ccl17	chemokine (C-C motif) ligand 17	0	8.2
A_51_P157270	3830431G21Rik	RIKEN cDNA 3830431G21 gene	0	8.1
A_66_P139647	Vwa3a	von Willebrand factor A domain containing 3A	0	8.1
A_55_P1979997	1700026L06Rik	RIKEN cDNA 1700026L06 gene	0	8.1
A_66_P135185	Etv1	ets variant gene 1	0	8.1
A_52_P410765	Sema7a	sema domain, immunoglobulin domain (Ig), and GPI membrane anchor, (semaphorin) 7A	0	8.1
A_55_P1961760	Gm3237	predicted gene 3237	0	8.1
A_52_P240542	Id2	inhibitor of DNA binding 2	0	8.1
A_52_P365011	Fes	feline sarcoma oncogene	0	8.1
A_55_P2171788	Gm2598	predicted gene 2598	0	8.1
A_55_P2070766	Gm3241	predicted gene 3241	0	8.1
A_55_P2086954	Gm4372	predicted gene 4372	0	8.1
A_66_P124179	Atp6v0d2	ATPase, H+ transporting, lysosomal V0 subunit D2	0	8
A_55_P2120055	Fgfr4	fibroblast growth factor receptor 4	0	8
A_55_P2024366	Raver2	ribonucleoprotein, PTB-binding 2	0	8
A_55_P2135986	Ms4a4c	membrane-spanning 4-domains, subfamily A, member 4C	0	8
A_51_P301636	9030409G11Rik	RIKEN cDNA 9030409G11 gene	0	8
A_55_P2047310	Pdgfb	platelet derived growth factor, B polypeptide	0	8
A_55_P2116149	NA	NA	0	8
A_55_P2077497	Gm6940	predicted gene 6940	0	8
A_51_P511511	Stk33	serine/threonine kinase 33	0	8
A_55_P2106690	Tal1	T-cell acute lymphocytic leukemia 1	0	8
A_55_P2413458	Tcfcp2l1	transcription factor CP2-like 1	0	8
A_55_P2120141	Gm4522	predicted gene 4522	0	7.9
A_55_P2047620	Gm3124	predicted gene 3124	0	7.9
A_55_P1970670	Scp2	sterol carrier protein 2, liver	0	7.9
A_55_P1967591	LOC100044615	similar to Ubtf protein	0	7.9
A_55_P2139430	LOC100048207	hypothetical protein LOC100048207	0	7.9
A_55_P2033780	Fabp3	fatty acid binding protein 3, muscle and heart	0	7.9
A_55_P1978216	AF251705	cDNA sequence AF251705	0	7.9
A_55_P2114118	Cadm1	cell adhesion molecule 1	0	7.9
A_55_P2017694	Gprc5c	G protein-coupled receptor, family C, group 5, member C	0	7.9
A_55_P1952882	Cyp4f18	cytochrome P450, family 4, subfamily f, polypeptide 18	0	7.9
A_55_P2036693	Cd40	CD40 antigen	0	7.9
A_51_P191463	H2-M2	histocompatibility 2, M region locus 2	0	7.88
A_55_P2129316	NA	NA	0	7.8
A_52_P609200	Serinc3	serine incorporator 3	0	7.8
A_55_P2002963	Coro1a	coronin, actin binding protein 1A	0	7.8
A_55_P2013840	Krt42	keratin 42	0	7.8
A_55_P2133337	NA	NA	0	7.8
A_51_P139184	Fank1	fibronectin type 3 and ankyrin repeat domains 1	0	7.8
A_55_P1952915	Sh3bgr	SH3-binding domain glutamic acid-rich protein	0	7.8
A_55_P2029682	Fry	furry homolog (Drosophila)	0	7.8
A_52_P175376	Tcfcp2l1	transcription factor CP2-like 1	0	7.8
A_51_P121891	Rac2	RAS-related C3 botulinum substrate 2	0	7.79
A_66_P112305	Myo1f	myosin IF	0	7.7
A_55_P2009762	Mapkapk3	mitogen-activated protein kinase-activated protein kinase 3	0	7.7
A_55_P1972040	Nox4	NADPH oxidase 4	0	7.7
A_55_P2386236	Ceacam2	carcinoembryonic antigen-related cell adhesion molecule 2	0	7.7
A_55_P2108483	NA	NA	0	7.7
A_55_P2054261	C2cd4b	C2 calcium-dependent domain containing 4B	0	7.7
A_55_P2154107	Gcm1	glial cells missing homolog 1 (Drosophila)	0	7.7
A_55_P2077501	Gm6940	predicted gene 6940	0	7.7
A_55_P1974367	Fabp3	fatty acid binding protein 3, muscle and heart	0	7.7
A_66_P132832	Gcom1	GRINL1A complex locus	0	7.7
A_51_P309158	Snx20	sorting nexin 20	0	7.7
A_55_P1973583	Hpn	hepsin	0	7.7
A_55_P1961567	Ypel3	yippee-like 3 (Drosophila)	0	7.7
A_52_P249733	Tcap	titin-cap	0	7.7
A_55_P1960999	Pigr	polymeric immunoglobulin receptor	0	7.7
A_55_P2064351	Vipr1	vasoactive intestinal peptide receptor 1	0	7.7
A_55_P2029892	E030019B06Rik	RIKEN cDNA E030019B06 gene	0	7.7
A_30_P01026324	NA	NA	0	7.7
A_55_P2174582	1190003J15Rik	RIKEN cDNA 1190003J15 gene	0	7.6
A_55_P1963807	Actg2	actin, gamma 2, smooth muscle, enteric	0	7.6
A_55_P2116650	A130040M12Rik	RIKEN cDNA A130040M12 gene	0	7.6
A_55_P2114953	Usp18	ubiquitin specific peptidase 18	0	7.6
A_55_P2119772	Scn3a	sodium channel, voltage-gated, type III, alpha	0	7.6
A_55_P1955305	Sirpb1a	signal-regulatory protein beta 1A	0	7.6
A_55_P2139256	Rps6ka1	ribosomal protein S6 kinase polypeptide 1	0	7.6
A_55_P2041457	Gm3195	predicted gene 3195	0	7.6
A_51_P181451	C1qa	complement component 1, q subcomponent, alpha polypeptide	0	7.6
A_51_P378298	Faim3	Fas apoptotic inhibitory molecule 3	0	7.6
A_55_P2037584	Trf	transferrin	0	7.6
A_55_P2083252	Mtus2	microtubule associated tumor suppressor candidate 2	0	7.6
A_52_P295104	2210020M01Rik	RIKEN cDNA 2210020M01 gene	0	7.6
A_52_P132165	Hsd17b11	hydroxysteroid (17-beta) dehydrogenase 11	0	7.6
A_65_P17218	Mndal	myeloid nuclear differentiation antigen like	0	7.5
A_30_P01020902	NA	NA	0	7.5
A_51_P176365	Gimap5	GTPase, IMAP family member 5	0	7.5
A_55_P1983368	1700029G01Rik	RIKEN cDNA 1700029G01 gene	0	7.5
A_55_P1963533	Pcdhac2	protocadherin alpha subfamily C, 2	0	7.5
A_51_P287100	Cdh16	cadherin 16	0	7.5
A_55_P2021476	NA	NA	0	7.5
A_51_P219918	Tmem125	transmembrane protein 125	0	7.5
A_55_P2068673	Stmn2	stathmin-like 2	0	7.5
A_55_P2063505	Gm4235	predicted gene 4235	0	7.5
A_30_P01019010	NA	NA	0	7.4
A_55_P2085905	Anpep	alanyl (membrane) aminopeptidase	0	7.4
A_55_P2081223	Spnb2	spectrin beta 2	0	7.4
A_55_P2109122	Hist1h2bc	histone cluster 1, H2bc	0	7.4
A_52_P33382	Gm5226	predicted pseudogene 5226	0	7.4
A_51_P194498	Wfdc1	WAP four-disulfide core domain 1	0	7.4
A_66_P108247	Ucp3	uncoupling protein 3 (mitochondrial, proton carrier)	0	7.4
A_55_P2166282	NA	NA	0	7.4
A_55_P2076866	Megf6	multiple EGF-like-domains 6	0	7.4
A_55_P2010152	Sell	selectin, lymphocyte	0	7.4
A_55_P2040723	Dnali1	dynein, axonemal, light intermediate polypeptide 1	0	7.4
A_55_P2025765	Adam8	a disintegrin and metallopeptidase domain 8	0	7.4
A_52_P97699	D430019H16Rik	RIKEN cDNA D430019H16 gene	0	7.4
A_55_P2164090	Kcnj15	potassium inwardly-rectifying channel, subfamily J, member 15	0	7.4
A_51_P188772	Rgnef	Rho-guanine nucleotide exchange factor	0	7.4
A_55_P1988689	Rbpjl	recombination signal binding protein for immunoglobulin kappa J region-like	0	7.3
A_52_P167411	Tnk1	tyrosine kinase, non-receptor, 1	0	7.3
A_51_P365008	Tns1	tensin 1	0	7.3
A_52_P601021	C1qtnf2	C1q and tumor necrosis factor related protein 2	0	7.3
A_30_P01018297	NA	NA	0	7.3
A_55_P2004527	Klra8	killer cell lectin-like receptor, subfamily A, member 8	0	7.3
A_66_P135106	Slco3a1	solute carrier organic anion transporter family, member 3a1	0	7.3
A_51_P229602	Plxna2	plexin A2	0	7.3
A_66_P115004	Gabrp	gamma-aminobutyric acid (GABA) A receptor, pi	0	7.3
A_55_P2038723	Gm626	predicted gene 626	0	7.3
A_55_P1966644	Trpc6	transient receptor potential cation channel, subfamily C, member 6	0	7.3
A_55_P1973526	AU021034	expressed sequence AU021034	0	7.3
A_55_P2175880	Mgst1	microsomal glutathione S-transferase 1	0	7.3
A_52_P512575	Hopx	HOP homeobox	0	7.2
A_55_P1999715	Tcrb-J	T-cell receptor beta, joining region	0	7.2
A_55_P2043277	Siglec5	sialic acid binding Ig-like lectin 5	0	7.2
A_55_P1954987	Slc10a1	solute carrier family 10 (sodium/bile acid cotransporter family), member 1	0	7.2
A_52_P665675	Abca1	ATP-binding cassette, sub-family A (ABC1), member 1	0	7.2
A_52_P68028	Ace	angiotensin I converting enzyme (peptidyl-dipeptidase A) 1	0	7.2
A_51_P315890	Kcnk6	potassium inwardly-rectifying channel, subfamily K, member 6	0	7.2
A_55_P2056871	Akap13	A kinase (PRKA) anchor protein 13	0	7.2
A_55_P2076360	NA	NA	0	7.2
A_55_P2037454	Etv5	ets variant gene 5	0	7.2
A_55_P2064171	NA	NA	0	7.2
A_52_P483336	Ms4a1	membrane-spanning 4-domains, subfamily A, member 1	0	7.2
A_51_P485421	NA	NA	0	7.19
A_51_P425962	Khdrbs3	KH domain containing, RNA binding, signal transduction associated 3	0	7.1
A_30_P01032717	NA	NA	0	7.1
A_51_P414126	Rab19	RAB19, member RAS oncogene family	0	7.1
A_55_P2159575	Reep6	receptor accessory protein 6	0	7.1
A_55_P2145711	Tox3	TOX high mobility group box family member 3	0	7.1
A_51_P392967	Zmynd10	zinc finger, MYND domain containing 10	0	7.1
A_55_P1980548	LOC100047388	similar to H2-T18 protein	0	7.1
A_55_P2082869	Ezh1	enhancer of zeste homolog 1 (Drosophila)	0	7.1
A_55_P2082841	Gm2658	predicted gene 2658	0	7.1
A_55_P2094641	NA	NA	0	7.1
A_55_P2017645	Tap2	transporter 2, ATP-binding cassette, sub-family B (MDR/TAP)	0	7.1
A_52_P590396	Sort1	sortilin 1	0	7.1
A_51_P196207	Capsl	calcyphosine-like	0	7
A_55_P1988531	Myh11	myosin, heavy polypeptide 11, smooth muscle	0	7
A_55_P1975989	Wdr63	WD repeat domain 63	0	7
A_55_P1988048	Emcn	endomucin	0	7
A_55_P1971076	Atp11a	ATPase, class VI, type 11A	0	7
A_55_P2015687	D14Ertd668e	DNA segment, Chr 14, ERATO Doi 668, expressed	0	7
A_55_P2011146	Reep1	receptor accessory protein 1	0	7
A_55_P2052862	Fam73a	family with sequence similarity 73, member A	0	7
A_51_P359570	Ifit3	interferon-induced protein with tetratricopeptide repeats 3	0	7
A_51_P247249	Alox5	arachidonate 5-lipoxygenase	0	7
A_55_P2001628	Rps4y2	ribosomal protein S4, Y-linked 2	0	7
A_55_P2052240	Crlf1	cytokine receptor-like factor 1	0	7
A_55_P2049186	Plvap	plasmalemma vesicle associated protein	0	7
A_55_P2029574	Por	P450 (cytochrome) oxidoreductase	0	7
A_51_P102789	C1qc	complement component 1, q subcomponent, C chain	0	6.94
A_51_P109840	Vtn	vitronectin	0	6.92
A_51_P496432	Acsl1	acyl-CoA synthetase long-chain family member 1	0	6.9
A_52_P625270	1700024G13Rik	RIKEN cDNA 1700024G13 gene	0	6.9
A_55_P2055324	Spint1	serine protease inhibitor, Kunitz type 1	0	6.9
A_52_P347764	4930451C15Rik	RIKEN cDNA 4930451C15 gene	0	6.9
A_52_P547612	Tmem30b	transmembrane protein 30B	0	6.9
A_30_P01024356	NA	NA	0	6.9
A_30_P01028215	NA	NA	0	6.9
A_55_P1979067	A430073D23Rik	RIKEN cDNA A430073D23 gene	0	6.9
A_66_P125777	Slc43a2	solute carrier family 43, member 2	0	6.9
A_55_P2038452	LOC100044439	similar to cytochrome P450 CYP4F18	0	6.9
A_55_P2026233	Uba7	ubiquitin-like modifier activating enzyme 7	0	6.9
A_55_P2038106	Cst8	cystatin 8 (cystatin-related epididymal spermatogenic)	0	6.9
A_51_P105124	P2ry6	pyrimidinergic receptor P2Y, G-protein coupled, 6	0	6.83
A_51_P433789	Agr3	anterior gradient homolog 3 (Xenopus laevis)	0	6.8
A_55_P1964648	Btla	B and T lymphocyte associated	0	6.8
A_55_P1969477	Abcb1a	ATP-binding cassette, sub-family B (MDR/TAP), member 1A	0	6.8
A_55_P2151061	LOC100045530	hypothetical protein LOC100045530	0	6.8
A_55_P2104567	Casc1	cancer susceptibility candidate 1	0	6.8
A_55_P1999687	Gm3064	predicted gene 3064	0	6.8
A_51_P283004	Tinag	tubulointerstitial nephritis antigen	0	6.8
A_55_P1982227	LOC100048656	similar to Ubtf protein	0	6.8
A_55_P2139407	Myl12b	myosin, light chain 12B, regulatory	0	6.8
A_55_P2072661	Prex1	phosphatidylinositol-3,4,5-trisphosphate-dependent Rac exchange factor 1	0	6.8
A_55_P2071952	Wdr92	WD repeat domain 92	0	6.8
A_55_P2101920	4931408A02Rik	RIKEN cDNA 4931408A02 gene	0	6.8
A_55_P2052490	Ushbp1	Usher syndrome 1C binding protein 1	0	6.8
A_52_P399934	Dusp2	dual specificity phosphatase 2	0	6.8
A_55_P1961335	Ctsk	cathepsin K	0	6.8
A_51_P516133	Hist1h1c	histone cluster 1, H1c	0	6.8
A_51_P134452	Lpar3	lysophosphatidic acid receptor 3	0	6.8
A_30_P01019423	NA	NA	0	6.8
A_51_P164835	Ppl	periplakin	0	6.8
A_51_P277336	Sdpr	serum deprivation response	0	6.8
A_51_P288558	Wdr16	WD repeat domain 16	0	6.7
A_52_P308875	NA	NA	0	6.7
A_55_P2066613	Lcp1	lymphocyte cytosolic protein 1	0	6.7
A_55_P2158227	Angpt1	angiopoietin 1	0	6.7
A_51_P481482	Dram1	DNA-damage regulated autophagy modulator 1	0	6.7
A_51_P467110	Dpp4	dipeptidylpeptidase 4	0	6.7
A_51_P273609	Itpka	inositol 1,4,5-trisphosphate 3-kinase A	0	6.7
A_55_P2096127	Gm2527	predicted gene 2527	0	6.7
A_55_P2018666	Thrsp	thyroid hormone responsive SPOT14 homolog (Rattus)	0	6.7
A_55_P2060101	Tprgl	transformation related protein 63 regulated like	0	6.7
A_52_P549827	Mgst1	microsomal glutathione S-transferase 1	0	6.7
A_51_P316042	Card11	caspase recruitment domain family, member 11	0	6.7
A_66_P136801	Peg13	paternally expressed 13	0	6.7
A_55_P2033135	Sh3bgr	SH3-binding domain glutamic acid-rich protein	0	6.7
A_55_P2068248	Gm2488	predicted gene 2488	0	6.7
A_51_P177171	Tie1	tyrosine kinase with immunoglobulin-like and EGF-like domains 1	0	6.7
A_51_P176474	Kndc1	kinase non-catalytic C-lobe domain (KIND) containing 1	0	6.6
A_65_P12104	Tmtc1	transmembrane and tetratricopeptide repeat containing 1	0	6.6
A_52_P544043	Pcsk5	proprotein convertase subtilisin/kexin type 5	0	6.6
A_51_P519108	6330439K17Rik	RIKEN cDNA 6330439K17 gene	0	6.6
A_51_P299805	Slc46a3	solute carrier family 46, member 3	0	6.6
A_55_P2373987	A730009E18Rik	RIKEN cDNA A730009E18 gene	0	6.6
A_52_P393314	P2rx7	purinergic receptor P2X, ligand-gated ion channel, 7	0	6.6
A_51_P325318	Serinc2	serine incorporator 2	0	6.6
A_51_P455997	Meg3	maternally expressed 3	0	6.6
A_55_P1974804	Slc24a4	solute carrier family 24 (sodium/potassium/calcium exchanger), member 4	0	6.6
A_51_P268193	Slc7a10	solute carrier family 7 (cationic amino acid transporter, y+ system), member 10	0	6.6
A_55_P2007964	Cx3cr1	chemokine (C-X3-C) receptor 1	0	6.6
A_55_P2071906	NA	NA	0	6.6
A_51_P480602	Tff2	trefoil factor 2 (spasmolytic protein 1)	0	6.6
A_52_P418515	1700007G11Rik	RIKEN cDNA 1700007G11 gene	0	6.6
A_55_P2137611	Irgm2	immunity-related GTPase family M member 2	0	6.6
A_51_P202801	Abcb9	ATP-binding cassette, sub-family B (MDR/TAP), member 9	0	6.6
A_55_P2095133	Synpo2	synaptopodin 2	0	6.6
A_51_P245789	Pcolce2	procollagen C-endopeptidase enhancer 2	0	6.6
A_51_P392005	Car8	carbonic anhydrase 8	0	6.6
A_51_P240693	Tecpr1	tectonin beta-propeller repeat containing 1	0	6.5
A_55_P2063126	Inadl	InaD-like (Drosophila)	0	6.5
A_52_P675395	Cxcr7	chemokine (C-X-C motif) receptor 7	0	6.5
A_55_P2031436	Ly6e	lymphocyte antigen 6 complex, locus E	0	6.5
A_51_P240019	Gyg	glycogenin	0	6.5
A_55_P2003813	Scn3b	sodium channel, voltage-gated, type III, beta	0	6.5
A_55_P1974947	Tmem232	transmembrane protein 232	0	6.5
A_52_P422494	Cd300lf	CD300 antigen like family member F	0	6.5
A_55_P2008016	Armc3	armadillo repeat containing 3	0	6.5
A_52_P361081	Arhgef16	Rho guanine nucleotide exchange factor (GEF) 16	0	6.5
A_55_P1992959	Pfkfb4	6-phosphofructo-2-kinase/fructose-2,6-biphosphatase 4	0	6.5
A_55_P2006915	Myo5c	myosin VC	0	6.5
A_55_P1966432	Gstm1	glutathione S-transferase, mu 1	0	6.5
A_55_P1953728	Nes	nestin	0	6.5
A_51_P359046	Slurp1	secreted Ly6/Plaur domain containing 1	0	6.5
A_51_P442284	Dnajc12	DnaJ (Hsp40) homolog, subfamily C, member 12	0	6.5
A_51_P366138	Mertk	c-mer proto-oncogene tyrosine kinase	0	6.5
A_55_P2151822	Plxnd1	plexin D1	0	6.5
A_55_P2129920	Chd7	chromodomain helicase DNA binding protein 7	0	6.5
A_30_P01027115	NA	NA	0	6.5
A_55_P1958280	Arrdc1	arrestin domain containing 1	0	6.5
A_52_P525317	Gja5	gap junction protein, alpha 5	0	6.5
A_51_P115626	Shank3	SH3/ankyrin domain gene 3	0	6.46
A_55_P2068096	Rap1gap	Rap1 GTPase-activating protein	0	6.4
A_52_P9703	Cyp2a4	cytochrome P450, family 2, subfamily a, polypeptide 4	0	6.4
A_55_P2036180	Mcf2l	mcf.2 transforming sequence-like	0	6.4
A_51_P382970	Itga9	integrin alpha 9	0	6.4
A_52_P650028	Dock10	dedicator of cytokinesis 10	0	6.4
A_55_P2153783	Fmo1	flavin containing monooxygenase 1	0	6.4
A_51_P129012	B2m	beta-2 microglobulin	0	6.4
A_51_P185757	Casz1	castor homolog 1, zinc finger (Drosophila)	0	6.4
A_55_P2052834	Lst1	leukocyte specific transcript 1	0	6.4
A_51_P428372	Ppbp	pro-platelet basic protein	0	6.4
A_55_P1977968	Epb4.1	erythrocyte protein band 4.1	0	6.4
A_30_P01022537	NA	NA	0	6.4
A_55_P2029902	Gab3	growth factor receptor bound protein 2-associated protein 3	0	6.4
A_51_P507942	Atp13a2	ATPase type 13A2	0	6.4
A_55_P2044533	NA	NA	0	6.4
A_55_P2013371	Ttc29	tetratricopeptide repeat domain 29	0	6.4
A_52_P337259	Heyl	hairy/enhancer-of-split related with YRPW motif-like	0	6.4
A_55_P2075294	NA	NA	0	6.3
A_55_P2074736	Prkar1b	protein kinase, cAMP dependent regulatory, type I beta	0	6.3
A_51_P102257	Tns1	tensin 1	0	6.3
A_52_P143477	Tgoln1	trans-golgi network protein	0	6.3
A_55_P2000409	Rab44	RAB44, member RAS oncogene family	0	6.3
A_51_P325856	1810033B17Rik	RIKEN cDNA 1810033B17 gene	0	6.3
A_55_P2017160	Cdc14a	CDC14 cell division cycle 14 homolog A (S. cerevisiae)	0	6.3
A_51_P275454	Trim30	tripartite motif-containing 30	0	6.3
A_51_P463428	Pik3ip1	phosphoinositide-3-kinase interacting protein 1	0	6.3
A_55_P1987186	Ttll9	tubulin tyrosine ligase-like family, member 9	0	6.3
A_51_P282227	As3mt	arsenic (+3 oxidation state) methyltransferase	0	6.3
A_51_P343517	Ly6d	lymphocyte antigen 6 complex, locus D	0	6.3
A_52_P577662	Ednrb	endothelin receptor type B	0	6.3
A_55_P2091741	Lamp3	lysosomal-associated membrane protein 3	0	6.3
A_51_P430900	Dusp1	dual specificity phosphatase 1	0	6.3
A_52_P322141	Ccdc88b	coiled-coil domain containing 88B	0	6.3
A_55_P2049771	Gm4621	predicted gene 4621	0	6.3
A_51_P330044	Cyp2j9	cytochrome P450, family 2, subfamily j, polypeptide 9	0	6.3
A_52_P263518	Gng2	guanine nucleotide binding protein (G protein), gamma 2	0	6.3
A_30_P01025966	NA	NA	0	6.3
A_66_P109519	Ehf	ets homologous factor	0	6.2
A_55_P1989061	Tsc22d3	TSC22 domain family, member 3	0	6.2
A_52_P459929	Itga1	integrin alpha 1	0	6.2
A_55_P1964368	Kctd14	potassium channel tetramerisation domain containing 14	0	6.2
A_30_P01017707	NA	NA	0	6.2
A_55_P2103698	Isg15	ISG15 ubiquitin-like modifier	0	6.2
A_55_P2035159	Pcdh1	protocadherin 1	0	6.2
A_55_P1974780	Gm3306	predicted gene 3306	0	6.2
A_52_P20727	Nhlrc1	NHL repeat containing 1	0	6.2
A_51_P224164	Slc26a4	solute carrier family 26, member 4	0	6.2
A_51_P405089	NA	NA	0	6.2
A_55_P2437763	8430431K14Rik	RIKEN cDNA 8430431K14 gene	0	6.2
A_55_P2140118	Qpct	glutaminyl-peptide cyclotransferase (glutaminyl cyclase)	0	6.2
A_66_P124551	Akap13	A kinase (PRKA) anchor protein 13	0	6.2
A_55_P2144386	Emr1	EGF-like module containing, mucin-like, hormone receptor-like sequence 1	0	6.2
A_55_P2183015	P2rx4	purinergic receptor P2X, ligand-gated ion channel 4	0	6.2
A_51_P201982	Angpt2	angiopoietin 2	0	6.1
A_52_P135873	Gm2744	predicted gene 2744	0	6.1
A_52_P467690	Spnb2	spectrin beta 2	0	6.1
A_55_P2009604	NA	NA	0	6.1
A_55_P1968703	Gfra2	glial cell line derived neurotrophic factor family receptor alpha 2	0	6.1
A_55_P2004526	Klra8	killer cell lectin-like receptor, subfamily A, member 8	0	6.1
A_52_P72434	Khk	ketohexokinase	0	6.1
A_52_P670026	Rsad2	radical S-adenosyl methionine domain containing 2	0	6.1
A_52_P197402	Tbc1d30	TBC1 domain family, member 30	0	6.1
A_51_P383001	Meox2	mesenchyme homeobox 2	0	6.1
A_55_P2081050	Kcnj13	potassium inwardly-rectifying channel, subfamily J, member 13	0	6.1
A_52_P635338	Fes	feline sarcoma oncogene	0	6.1
A_55_P2172934	Rgs7bp	regulator of G-protein signalling 7 binding protein	0	6.1
A_55_P1962699	LOC100047021	similar to Ubtf protein	0	6.1
A_51_P400543	Aif1	allograft inflammatory factor 1	0	6.1
A_55_P2192397	A330023F24Rik	RIKEN cDNA A330023F24 gene	0	6.1
A_55_P1966833	Xaf1	XIAP associated factor 1	0	6.1
A_55_P2227335	Ptpre	protein tyrosine phosphatase, receptor type, E	0	6.1
A_55_P1992910	Gyg	glycogenin	0	6.1
A_55_P1966660	LOC547349	similar to MHC class I antigen precursor	0	6.1
A_51_P185593	Synm	synemin, intermediate filament protein	0	6.1
A_52_P507382	Unc93b1	unc-93 homolog B1 (C. elegans)	0	6.1
A_55_P1984806	Retn	resistin	0	6.1
A_55_P2017826	Myb	myeloblastosis oncogene	0	6.1
A_52_P306305	Akap2	A kinase (PRKA) anchor protein 2	0	6.1
A_55_P2105843	Gm2371	predicted gene 2371	0	6.1
A_55_P2148935	LOC100040286	similar to cyclic nucleotide gated channel beta 1	0	6.1
A_55_P2071191	Prss8	protease, serine, 8 (prostasin)	0	6.1
A_55_P1957797	U46068	cDNA sequence U46068	0	6.1
A_51_P369784	Es22	esterase 22	0	6.1
A_55_P2394490	D630004K10Rik	RIKEN cDNA D630004K10 gene	0	6
A_30_P01020742	NA	NA	0	6
A_55_P1964364	Kctd14	potassium channel tetramerisation domain containing 14	0	6
A_55_P2181634	NA	NA	0	6
A_51_P394814	Svep1	sushi, von Willebrand factor type A, EGF and pentraxin domain containing 1	0	6
A_66_P134501	Olfm1	olfactomedin 1	0	6
A_55_P2130373	Dcaf11	DDB1 and CUL4 associated factor 11	0	6
A_55_P1962771	Cyfip2	cytoplasmic FMR1 interacting protein 2	0	6
A_55_P2110743	Mettl7a2	methyltransferase like 7A2	0	6
A_55_P2077628	NA	NA	0	6
A_51_P312485	Fpr1	formyl peptide receptor 1	0	6
A_55_P1954986	Elk1	ELK1, member of ETS oncogene family	0	6
A_66_P110161	Eppk1	epiplakin 1	0	6
A_55_P2019684	Bspry	B-box and SPRY domain containing	0	6
A_52_P114620	Elmo3	engulfment and cell motility 3, ced-12 homolog (C. elegans)	0	6
A_51_P247694	Gpr97	G protein-coupled receptor 97	0	6
A_52_P645862	Agtr1a	angiotensin II receptor, type 1a	0	6
A_52_P502577	S1pr3	sphingosine-1-phosphate receptor 3	0	6
A_55_P2140646	Creg1	cellular repressor of E1A-stimulated genes 1	0	6
A_55_P2068892	Il6ra	interleukin 6 receptor, alpha	0	6
A_30_P01021970	NA	NA	0	6
A_52_P168567	Cebpa	CCAAT/enhancer binding protein (C/EBP), alpha	0	6
A_51_P408363	Cfp	complement factor properdin	0	6
A_52_P456640	Fgr	Gardner-Rasheed feline sarcoma viral (Fgr) oncogene homolog	0	6
A_55_P2082604	Ndor1	NADPH dependent diflavin oxidoreductase 1	0	6
A_52_P456448	Ccdc81	coiled-coil domain containing 81	0	6
A_55_P1964433	Zmynd12	zinc finger, MYND domain containing 12	0	5.9
A_55_P2130695	Armc4	armadillo repeat containing 4	0	5.9
A_55_P2435563	Etl4	enhancer trap locus 4	0	5.9
A_55_P2039586	Adrbk2	adrenergic receptor kinase, beta 2	0	5.9
A_51_P386899	Mfsd7c	major facilitator superfamily domain containing 7C	0	5.9
A_55_P2035018	Clec4n	C-type lectin domain family 4, member n	0	5.9
A_55_P2211164	5330406M23Rik	RIKEN cDNA 5330406M23 gene	0	5.9
A_55_P2058467	Gm4415	predicted gene 4415	0	5.9
A_51_P459944	Tcf21	transcription factor 21	0	5.9
A_55_P2018929	Spns2	spinster homolog 2 (Drosophila)	0	5.9
A_51_P274124	Mansc1	MANSC domain containing 1	0	5.9
A_51_P430082	Tst	thiosulfate sulfurtransferase, mitochondrial	0	5.9
A_55_P2079922	Ccdc78	coiled-coil domain containing 78	0	5.9
A_51_P158073	A230050P20Rik	RIKEN cDNA A230050P20 gene	0	5.9
A_52_P638895	Vegfa	vascular endothelial growth factor A	0	5.85
A_55_P2105542	Pde2a	phosphodiesterase 2A, cGMP-stimulated	0	5.8
A_55_P2100620	Gm12216	predicted gene 12216	0	5.8
A_52_P613241	Icam1	intercellular adhesion molecule 1	0	5.8
A_55_P2170454	Gsta2	glutathione S-transferase, alpha 2 (Yc2)	0	5.8
A_55_P1960053	Hvcn1	hydrogen voltage-gated channel 1	0	5.8
A_30_P01033174	NA	NA	0	5.8
A_52_P682382	Scd1	stearoyl-Coenzyme A desaturase 1	0	5.8
A_55_P2124273	Myo1f	myosin IF	0	5.8
A_52_P479262	NA	NA	0	5.8
A_30_P01024586	NA	NA	0	5.8
A_55_P2085546	Dnaja4	DnaJ (Hsp40) homolog, subfamily A, member 4	0	5.8
A_51_P167527	Lum	lumican	0	5.8
A_55_P1974645	Entpd2	ectonucleoside triphosphate diphosphohydrolase 2	0	5.8
A_55_P2146185	Rs1	retinoschisis (X-linked, juvenile) 1 (human)	0	5.8
A_51_P508959	Prr15	proline rich 15	0	5.8
A_55_P2122130	NA	NA	0	5.8
A_55_P1985623	Abcc3	ATP-binding cassette, sub-family C (CFTR/MRP), member 3	0	5.8
A_55_P2160387	Cxcl11	chemokine (C-X-C motif) ligand 11	0	5.8
A_55_P2137937	Fxyd1	FXYD domain-containing ion transport regulator 1	0	5.8
A_55_P2014229	Sema4a	sema domain, immunoglobulin domain (Ig), transmembrane domain (TM) and short cytoplasmic domain, (semaphorin) 4A	0	5.8
A_55_P1954231	Lrtm2	leucine-rich repeats and transmembrane domains 2	0	5.8
A_51_P434758	Fam83e	family with sequence similarity 83, member E	0	5.8
A_55_P2063715	Ccdc11	coiled-coil domain containing 11	0	5.8
A_30_P01033617	NA	NA	0	5.8
A_55_P1965233	Sh3tc1	SH3 domain and tetratricopeptide repeats 1	0	5.8
A_55_P2129354	Pilra	paired immunoglobin-like type 2 receptor alpha	0	5.7
A_66_P109368	Prex2	phosphatidylinositol-3,4,5-trisphosphate-dependent Rac exchange factor 2	0	5.7
A_51_P495780	Plin4	perilipin 4	0	5.7
A_51_P520966	Icosl	icos ligand	0	5.7
A_55_P2093286	Apod	apolipoprotein D	0	5.7
A_51_P344346	Ccdc129	coiled-coil domain containing 129	0	5.7
A_51_P367780	Adamtsl2	ADAMTS-like 2	0	5.7
A_52_P650180	Nipal2	NIPA-like domain containing 2	0	5.7
A_55_P2042217	Fam161a	family with sequence similarity 161, member A	0	5.7
A_51_P181319	Dcxr	dicarbonyl L-xylulose reductase	0	5.7
A_51_P342567	Akap12	A kinase (PRKA) anchor protein (gravin) 12	0	5.7
A_51_P473734	H2-DMa	histocompatibility 2, class II, locus DMa	0	5.7
A_51_P403814	Slc4a5	solute carrier family 4, sodium bicarbonate cotransporter, member 5	0	5.7
A_30_P01026840	NA	NA	0	5.7
A_52_P588483	Fbln1	fibulin 1	0	5.7
A_55_P2005833	Adamts8	a disintegrin-like and metallopeptidase (reprolysin type) with thrombospondin type 1 motif, 8	0	5.7
A_55_P2288232	6330407I18Rik	RIKEN cDNA 6330407I18 gene	0	5.7
A_51_P139108	Cpxm1	carboxypeptidase X 1 (M14 family)	0	5.7
A_55_P2120469	Armc2	armadillo repeat containing 2	0	5.7
A_55_P2171116	Lgals3	lectin, galactose binding, soluble 3	0	5.7
A_55_P2136752	Ermn	ermin, ERM-like protein	0	5.7
A_51_P110759	Slc1a1	solute carrier family 1 (neuronal/epithelial high affinity glutamate transporter, system Xag), member 1	0	5.68
A_51_P246066	Slamf9	SLAM family member 9	0	5.6
A_55_P2079619	Rnf43	ring finger protein 43	0	5.6
A_55_P2000454	Tspan18	tetraspanin 18	0	5.6
A_55_P2050426	Ankrd50	ankyrin repeat domain 50	0	5.6
A_30_P01024852	NA	NA	0	5.6
A_55_P2143150	Qk	quaking	0	5.6
A_66_P123155	Ddo	D-aspartate oxidase	0	5.6
A_55_P2015753	Enho	energy homeostasis associated	0	5.6
A_51_P294555	Ifitm6	interferon induced transmembrane protein 6	0	5.6
A_55_P2097478	Gda	guanine deaminase	0	5.6
A_55_P2130399	Rilp	Rab interacting lysosomal protein	0	5.6
A_55_P2103561	Prdx6	peroxiredoxin 6	0	5.6
A_55_P2041673	Ttc38	tetratricopeptide repeat domain 38	0	5.6
A_51_P224042	Ppil6	peptidylprolyl isomerase (cyclophilin)-like 6	0	5.6
A_55_P2041121	Rn4.5s	4.5S RNA	0	5.6
A_55_P2060269	Gm6401	predicted gene 6401	0	5.6
A_51_P322972	Hkdc1	hexokinase domain containing 1	0	5.6
A_30_P01023118	NA	NA	0	5.6
A_52_P621588	Il28ra	interleukin 28 receptor alpha	0	5.6
A_52_P340408	Ccdc108	coiled-coil domain containing 108	0	5.6
A_55_P2088380	C230072F16Rik	RIKEN cDNA C230072F16 gene	0	5.6
A_55_P1984886	Hcst	hematopoietic cell signal transducer	0	5.6
A_51_P511250	Fam46b	family with sequence similarity 46, member B	0	5.6
A_52_P164136	Arrdc3	arrestin domain containing 3	0	5.6
A_51_P285206	Cd3d	CD3 antigen, delta polypeptide	0	5.6
A_55_P2102095	1810010H24Rik	RIKEN cDNA 1810010H24 gene	0	5.6
A_51_P245989	Ccr2	chemokine (C-C motif) receptor 2	0	5.6
A_55_P2040170	Pmp22	peripheral myelin protein 22	0	5.6
A_51_P161054	Itgb6	integrin beta 6	0	5.6
A_55_P2013357	Renbp	renin binding protein	0	5.6
A_55_P2067960	Cplx2	complexin 2	0	5.6
A_51_P290931	Ptprb	protein tyrosine phosphatase, receptor type, B	0	5.5
A_51_P419389	Bmpr2	bone morphogenic protein receptor, type II (serine/threonine kinase)	0	5.5
A_55_P1964533	Lrrc43	leucine rich repeat containing 43	0	5.5
A_55_P2129348	Pilra	paired immunoglobin-like type 2 receptor alpha	0	5.5
A_51_P365019	Gclc	glutamate-cysteine ligase, catalytic subunit	0	5.5
A_66_P112024	NA	NA	0	5.5
A_55_P1957249	Pdgfrb	platelet derived growth factor receptor, beta polypeptide	0	5.5
A_51_P391159	Ang	angiogenin, ribonuclease, RNase A family, 5	0	5.5
A_55_P2066878	Kcnj13	potassium inwardly-rectifying channel, subfamily J, member 13	0	5.5
A_55_P1976278	Prkcb	protein kinase C, beta	0	5.5
A_55_P2143233	Rasgrp2	RAS, guanyl releasing protein 2	0	5.5
A_55_P2128499	Mgl2	macrophage galactose N-acetyl-galactosamine specific lectin 2	0	5.5
A_30_P01032304	NA	NA	0	5.5
A_55_P2181404	Dnahc9	dynein, axonemal, heavy chain 9	0	5.5
A_55_P1995135	Casz1	castor homolog 1, zinc finger (Drosophila)	0	5.5
A_51_P174961	F10	coagulation factor X	0	5.5
A_55_P2104259	Plin5	perilipin 5	0	5.5
A_51_P505696	Inpp5k	inositol polyphosphate 5-phosphatase K	0	5.5
A_52_P609109	Pitpnc1	phosphatidylinositol transfer protein, cytoplasmic 1	0	5.5
A_55_P1981830	LOC100041203	similar to cyclic nucleotide gated channel beta 1	0	5.5
A_51_P347961	Npc2	Niemann Pick type C2	0	5.5
A_55_P2040838	Gm14548	predicted gene 14548	0	5.5
A_55_P2106666	Adcy9	adenylate cyclase 9	0	5.5
A_55_P2372228	NA	NA	0	5.5
A_51_P428086	Spnb2	spectrin beta 2	0	5.5
A_55_P2038007	Csrp1	cysteine and glycine-rich protein 1	0	5.5
A_55_P2045055	Clec10a	C-type lectin domain family 10, member A	0	5.5
A_51_P145520	Sigirr	single immunoglobulin and toll-interleukin 1 receptor (TIR) domain	0	5.5
A_51_P119429	Nckap1l	NCK associated protein 1 like	0	5.47
A_55_P2087087	Pecam1	platelet/endothelial cell adhesion molecule 1	0	5.45
A_51_P217498	Slc2a4	solute carrier family 2 (facilitated glucose transporter), member 4	0	5.44
A_51_P296036	Nrbp2	nuclear receptor binding protein 2	0	5.4
A_55_P2093704	Meig1	meiosis expressed gene 1	0	5.4
A_51_P425824	Fam132a	family with sequence similarity 132, member A	0	5.4
A_55_P1976112	C130074G19Rik	RIKEN cDNA C130074G19 gene	0	5.4
A_55_P2043157	Cadps2	Ca2+-dependent activator protein for secretion 2	0	5.4
A_55_P1955998	Nlrp1a	NLR family, pyrin domain containing 1A	0	5.4
A_55_P1968370	Gprc5c	G protein-coupled receptor, family C, group 5, member C	0	5.4
A_55_P2428514	Retn	resistin	0	5.4
A_51_P383194	Pde9a	phosphodiesterase 9A	0	5.4
A_66_P122559	Myct1	myc target 1	0	5.4
A_55_P2192662	Lepr	leptin receptor	0	5.4
A_52_P284821	Slco4c1	solute carrier organic anion transporter family, member 4C1	0	5.4
A_55_P2034550	1700013F07Rik	RIKEN cDNA 1700013F07 gene	0	5.4
A_55_P1979156	Arap3	ArfGAP with RhoGAP domain, ankyrin repeat and PH domain 3	0	5.4
A_51_P279062	Treml1	triggering receptor expressed on myeloid cells-like 1	0	5.4
A_55_P1992849	Adrb3	adrenergic receptor, beta 3	0	5.4
A_55_P1981241	Grasp	GRP1 (general receptor for phosphoinositides 1)-associated scaffold protein	0	5.4
A_55_P2169445	Mfsd6	major facilitator superfamily domain containing 6	0	5.4
A_51_P359272	Alcam	activated leukocyte cell adhesion molecule	0	5.4
A_55_P2152566	Sp110	Sp110 nuclear body protein	0	5.4
A_51_P246677	Rec8	REC8 homolog (yeast)	0	5.4
A_55_P2113703	Spib	Spi-B transcription factor (Spi-1/PU.1 related)	0	5.4
A_55_P2082929	H2-Ob	histocompatibility 2, O region beta locus	0	5.4
A_30_P01019537	NA	NA	0	5.4
A_55_P2140240	Gm2626	predicted gene 2626	0	5.4
A_55_P2244677	6720422M22Rik	RIKEN cDNA 6720422M22 gene	0	5.4
A_51_P415395	C2cd4b	C2 calcium-dependent domain containing 4B	0	5.4
A_55_P2324921	NA	NA	0	5.4
A_55_P2118037	Sirpa	signal-regulatory protein alpha	0	5.4
A_52_P512817	Shisa5	shisa homolog 5 (Xenopus laevis)	0	5.4
A_52_P682745	Dock4	dedicator of cytokinesis 4	0	5.4
A_51_P391445	Ifngr1	interferon gamma receptor 1	0	5.3
A_51_P225793	Prr5l	proline rich 5 like	0	5.3
A_51_P164296	Adamdec1	ADAM-like, decysin 1	0	5.3
A_55_P2328787	NA	NA	0	5.3
A_51_P440327	Efhc1	EF-hand domain (C-terminal) containing 1	0	5.3
A_55_P1971244	Ndufa4l2	NADH dehydrogenase (ubiquinone) 1 alpha subcomplex, 4-like 2	0	5.3
A_30_P01025230	NA	NA	0	5.3
A_55_P1963547	Prdm16	PR domain containing 16	0	5.3
A_66_P123055	Gm10845	predicted gene 10845	0	5.3
A_55_P2022861	Elovl1	elongation of very long chain fatty acids (FEN1/Elo2, SUR4/Elo3, yeast)-like 1	0	5.3
A_55_P1999301	Cyp2e1	cytochrome P450, family 2, subfamily e, polypeptide 1	0	5.3
A_51_P268234	Il34	interleukin 34	0	5.3
A_51_P448664	Tbxas1	thromboxane A synthase 1, platelet	0	5.3
A_55_P1978962	Slc9a3r2	solute carrier family 9 (sodium/hydrogen exchanger), member 3 regulator 2	0	5.3
A_55_P1974577	Nfam1	Nfat activating molecule with ITAM motif 1	0	5.3
A_65_P18948	Ppm1h	protein phosphatase 1H (PP2C domain containing)	0	5.3
A_55_P1955227	Rabac1	Rab acceptor 1 (prenylated)	0	5.3
A_66_P137660	Fam166b	family with sequence similarity 166, member B	0	5.3
A_55_P1985514	Dlg3	discs, large homolog 3 (Drosophila)	0	5.3
A_55_P2088571	Repin1	replication initiator 1	0	5.3
A_51_P234847	1700001L19Rik	RIKEN cDNA 1700001L19 gene	0	5.3
A_55_P2107192	NA	NA	0	5.3
A_55_P1996766	LOC100047804	similar to ATP-binding cassette (ABC) transporter ABCA14	0	5.3
A_55_P2144716	Hecw2	HECT, C2 and WW domain containing E3 ubiquitin protein ligase 2	0	5.3
A_66_P118093	LOC100048617	hypothetical protein LOC100048617	0	5.3
A_55_P2005743	Ubxn11	UBX domain protein 11	0	5.3
A_55_P2012815	Acvr2b	activin receptor IIB	0	5.3
A_55_P2031989	Rin2	Ras and Rab interactor 2	0	5.3
A_55_P1977140	LOC100047320	hypothetical protein LOC100047320	0	5.2
A_55_P2020128	Dhrs3	dehydrogenase/reductase (SDR family) member 3	0	5.2
A_51_P449995	C6	complement component 6	0	5.2
A_55_P1995647	Rsph4a	radial spoke head 4 homolog A (Chlamydomonas)	0	5.2
A_51_P337662	Ddx26b	DEAD/H (Asp-Glu-Ala-Asp/His) box polypeptide 26B	0	5.2
A_55_P2004541	Klra7	killer cell lectin-like receptor, subfamily A, member 7	0	5.2
A_55_P2079158	Fam154b	family with sequence similarity 154, member B	0	5.2
A_51_P521176	Rassf7	Ras association (RalGDS/AF-6) domain family (N-terminal) member 7	0	5.2
A_51_P295192	Nfkbia	nuclear factor of kappa light polypeptide gene enhancer in B-cells inhibitor, alpha	0	5.2
A_52_P293120	Prrg3	proline rich Gla (G-carboxyglutamic acid) 3 (transmembrane)	0	5.2
A_55_P1967617	Med16	mediator complex subunit 16	0	5.2
A_51_P293938	Rasl11b	RAS-like, family 11, member B	0	5.2
A_51_P136303	Cyp4f15	cytochrome P450, family 4, subfamily f, polypeptide 15	0	5.2
A_51_P224311	Popdc2	popeye domain containing 2	0	5.2
A_55_P2040873	NA	NA	0	5.2
A_51_P159453	Serpina3n	serine (or cysteine) peptidase inhibitor, clade A, member 3N	0	5.2
A_55_P2077053	Itih4	inter alpha-trypsin inhibitor, heavy chain 4	0	5.2
A_55_P2257341	2410004I01Rik	RIKEN cDNA 2410004I01 gene	0	5.2
A_55_P2025523	Arhgap6	Rho GTPase activating protein 6	0	5.2
A_55_P2144526	Fam65b	family with sequence similarity 65, member B	0	5.2
A_51_P458451	Adipoq	adiponectin, C1Q and collagen domain containing	0.03	5.2
A_55_P2040011	Itga7	integrin alpha 7	0	5.2
A_52_P30451	Ppp1r3c	protein phosphatase 1, regulatory (inhibitor) subunit 3C	0	5.2
A_51_P145631	Svip	small VCP/p97-interacting protein	0	5.2
A_30_P01033525	NA	NA	0	5.2
A_55_P1957633	Gpsm3	G-protein signalling modulator 3 (AGS3-like, C. elegans)	0	5.2
A_55_P2067722	2310057J16Rik	RIKEN cDNA 2310057J16 gene	0	5.2
A_51_P335969	Des	desmin	0	5.15
A_55_P1990970	Casp9	caspase 9	0	5.1
A_55_P1984259	NA	NA	0	5.1
A_51_P488730	Zfp612	zinc finger protein 612	0	5.1
A_55_P2200618	LOC552902	hypothetical LOC552902	0	5.1
A_51_P144894	9230104L09Rik	RIKEN cDNA 9230104L09 gene	0	5.1
A_52_P198435	Rasgrp3	RAS, guanyl releasing protein 3	0	5.1
A_66_P115996	Ccbl1	cysteine conjugate-beta lyase 1	0	5.1
A_55_P2081488	Pglyrp1	peptidoglycan recognition protein 1	0	5.1
A_55_P2123673	Trnp1	TMF1-regulated nuclear protein 1	0	5.1
A_30_P01031894	NA	NA	0	5.1
A_55_P2278604	A330009N23Rik	RIKEN cDNA A330009N23 gene	0	5.1
A_55_P1982559	1700007K13Rik	RIKEN cDNA 1700007K13 gene	0	5.1
A_55_P1968245	Ftl1	ferritin light chain 1	0	5.1
A_30_P01020104	NA	NA	0	5.1
A_55_P2111322	NA	NA	0	5.1
A_65_P11092	Tspan15	tetraspanin 15	0	5.1
A_55_P2046728	C920009B18Rik	RIKEN cDNA C920009B18 gene	0	5.1
A_51_P279693	Cyp1a1	cytochrome P450, family 1, subfamily a, polypeptide 1	0	5.1
A_55_P2019890	Rasef	RAS and EF hand domain containing	0	5.1
A_55_P1982249	Phactr2	phosphatase and actin regulator 2	0	5.1
A_55_P2003309	Gm2073	predicted gene 2073	0	5.1
A_55_P2139396	Unc45b	unc-45 homolog B (C. elegans)	0	5.1
A_55_P1986421	Tcp11	t-complex protein 11	0	5.1
A_52_P596592	Rassf9	Ras association (RalGDS/AF-6) domain family (N-terminal) member 9	0	5.1
A_52_P207303	Bmp3	bone morphogenetic protein 3	0	5.1
A_51_P135389	Zfp474	zinc finger protein 474	0	5.1
A_55_P2120961	LOC100046474	similar to CG31439-PA	0	5.1
A_55_P2025675	Dnahc8	dynein, axonemal, heavy chain 8	0	5.1
A_51_P308446	1700094D03Rik	RIKEN cDNA 1700094D03 gene	0	5.1
A_55_P2064333	Lama3	laminin, alpha 3	0	5.1
A_51_P510849	Tmem50b	transmembrane protein 50B	0	5.1
A_55_P1953650	Zdhhc18	zinc finger, DHHC domain containing 18	0	5.1
A_55_P2018330	Gm13298	predicted gene 13298	0	5.1
A_55_P2045040	F7	coagulation factor VII	0	5.1
A_30_P01022276	NA	NA	0	5.1
A_55_P2036907	Mycbpap	MYCBP associated protein	0	5.1
A_55_P1969861	Zap70	zeta-chain (TCR) associated protein kinase	0	5.1
A_55_P2090330	Kcnmb4	potassium large conductance calcium-activated channel, subfamily M, beta member 4	0	5.1
A_52_P644690	Flt3l	FMS-like tyrosine kinase 3 ligand	0	5.1
A_51_P480073	Chad	chondroadherin	0	5
A_55_P2082310	Rtkn2	rhotekin 2	0	5
A_55_P1957389	Snx25	sorting nexin 25	0	5
A_55_P1972039	Nox4	NADPH oxidase 4	0	5
A_30_P01024656	NA	NA	0	5
A_30_P01029345	NA	NA	0	5
A_55_P1955717	Hccs	holocytochrome c synthetase	0	5
A_51_P509997	Cox6a2	cytochrome c oxidase, subunit VI a, polypeptide 2	0	5
A_51_P509971	Plekho1	pleckstrin homology domain containing, family O member 1	0	5
A_51_P220062	Mmp15	matrix metallopeptidase 15	0	5
A_52_P146403	Arhgef38	ho guanine nucleotide exchange factor (GEF) 38	0	5
A_51_P368009	E2f2	E2F transcription factor 2	0	5
A_55_P1978866	LOC100039402	similar to pol protein	0	5
A_51_P255304	Cav3	caveolin 3	0	5
A_55_P1985950	Xpnpep2	X-prolyl aminopeptidase (aminopeptidase P) 2, membrane-bound	0	5
A_52_P99411	Itm2b	integral membrane protein 2B	0	5
A_55_P2040775	Gm6837	predicted gene 6837	0	5
A_55_P1980826	Kcnrg	potassium channel regulator	0	5
A_55_P2033557	AB041803	cDNA sequence AB041803	0	5
A_55_P2106815	NA	NA	0	5
A_55_P2089020	Tmem22	transmembrane protein 22	0	5
A_55_P2052145	Ly6g6d	lymphocyte antigen 6 complex, locus G6D	0	5
A_30_P01027066	NA	NA	0	5
A_55_P2064025	A430073D23Rik	RIKEN cDNA A430073D23 gene	0	5
A_51_P160439	Crybg3	beta-gamma crystallin domain containing 3	0	5
A_51_P218975	Kcns3	potassium voltage-gated channel, delayed-rectifier, subfamily S, member 3	0	5
A_51_P114616	Batf	basic leucine zipper transcription factor, ATF-like	0	4.92
A_52_P375312	Amica1	adhesion molecule, interacts with CXADR antigen 1	0	4.9
A_51_P264695	Crym	crystallin, mu	0	4.9
A_30_P01025742	NA	NA	0	4.9
A_52_P609972	Eln	elastin	0	4.9
A_55_P2170349	Klra22	killer cell lectin-like receptor subfamily A, member 22	0	4.9
A_55_P2028773	Slc22a17	solute carrier family 22 (organic cation transporter), member 17	0	4.9
A_55_P2030903	Rsph4a	radial spoke head 4 homolog A (Chlamydomonas)	0	4.9
A_51_P387868	Tekt4	tektin 4	0	4.9
A_55_P2108983	A430078G23Rik	RIKEN cDNA A430078G23 gene	0	4.9
A_55_P1983268	4930444P10Rik	RIKEN cDNA 4930444P10 gene	0	4.9
A_55_P2079079	Cd19	CD19 antigen	0	4.9
A_55_P2079009	Slco2b1	solute carrier organic anion transporter family, member 2b1	0	4.9
A_55_P1956302	H2-gs10	MHC class I like protein GS10	0	4.9
A_51_P101006	1190002A17Rik	RIKEN cDNA 1190002A17 gene	0	4.9
A_66_P115236	1810010D01Rik	RIKEN cDNA 1810010D01 gene	0	4.9
A_30_P01030888	NA	NA	0	4.9
A_66_P102467	Casz1	castor homolog 1, zinc finger (Drosophila)	0	4.9
A_55_P1981529	Ttc18	tetratricopeptide repeat domain 18	0	4.9
A_51_P131164	Enkur	enkurin, TRPC channel interacting protein	0	4.9
A_55_P2015022	NA	NA	0	4.9
A_55_P1985793	Dock6	dedicator of cytokinesis 6	0	4.9
A_55_P2091551	Arhgap9	Rho GTPase activating protein 9	0	4.9
A_55_P2184189	Ncf2	neutrophil cytosolic factor 2	0	4.9
A_52_P28651	Pvrl1	poliovirus receptor-related 1	0	4.9
A_52_P213696	Fndc5	fibronectin type III domain containing 5	0	4.9
A_55_P1953758	Serinc2	serine incorporator 2	0	4.9
A_66_P112862	LOC100316870	DDB1 and CUL4 associated factor 5 pseudogene	0	4.9
A_55_P2338200	Glb1l2	galactosidase, beta 1-like 2	0	4.9
A_52_P218379	Kif26a	kinesin family member 26A	0	4.9
A_55_P2064043	Cd44	CD44 antigen	0	4.9
A_55_P2012849	Dock10	dedicator of cytokinesis 10	0	4.9
A_55_P2151546	Adarb1	adenosine deaminase, RNA-specific, B1	0	4.9
A_55_P2086860	Ccdc121	coiled-coil domain containing 121	0	4.8
A_51_P153063	Fabp12	fatty acid binding protein 12	0	4.8
A_30_P01033381	NA	NA	0	4.8
A_55_P2098603	LOC100048353	hypothetical protein LOC100048353	0	4.8
A_30_P01032775	NA	NA	0	4.8
A_55_P2186668	1700009P17Rik	RIKEN cDNA 1700009P17 gene	0	4.8
A_55_P2109554	Serinc3	serine incorporator 3	0	4.8
A_55_P2274378	AW549542	expressed sequence AW549542	0	4.8
A_52_P64687	Camk2n1	calcium/calmodulin-dependent protein kinase II inhibitor 1	0	4.8
A_55_P2111459	Trpv2	transient receptor potential cation channel, subfamily V, member 2	0	4.8
A_55_P1970583	Ttc38	tetratricopeptide repeat domain 38	0	4.8
A_52_P161297	Tcea3	transcription elongation factor A (SII), 3	0	4.8
A_55_P1993840	Tmem132c	transmembrane protein 132C	0	4.8
A_55_P1963150	Creg1	cellular repressor of E1A-stimulated genes 1	0	4.8
A_55_P2158592	NA	NA	0	4.8
A_51_P312437	Dhrs7	dehydrogenase/reductase (SDR family) member 7	0	4.8
A_55_P2019719	Oas2	2'-5' oligoadenylate synthetase 2	0	4.8
A_55_P2065562	Aldh3a1	aldehyde dehydrogenase family 3, subfamily A1	0	4.8
A_51_P205106	Mlf1	myeloid leukemia factor 1	0	4.8
A_52_P639402	Kcnk3	potassium channel, subfamily K, member 3	0	4.8
A_65_P10195	Myl7	myosin, light polypeptide 7, regulatory	0.03	4.8
A_55_P1993503	Adora2b	adenosine A2b receptor	0	4.8
A_51_P208931	C330016O10Rik	RIKEN cDNA C330016O10 gene	0	4.8
A_55_P1981425	Dnahc12	dynein, axonemal, heavy chain 12	0	4.8
A_55_P1967002	Gm9441	predicted gene 9441	0	4.8
A_51_P280893	Pla2g1b	phospholipase A2, group IB, pancreas	0	4.8
A_55_P2134082	Clip4	CAP-GLY domain containing linker protein family, member 4	0	4.8
A_51_P486239	Clec3b	C-type lectin domain family 3, member b	0	4.8
A_55_P1962011	Clec1b	C-type lectin domain family 1, member b	0	4.8
A_55_P1953986	Txndc6	thioredoxin domain containing 6	0	4.8
A_55_P2183750	Ncoa3	nuclear receptor coactivator 3	0	4.8
A_52_P1016836	NA	NA	0	4.8
A_66_P124858	Diras2	DIRAS family, GTP-binding RAS-like 2	0	4.8
A_55_P2064257	Dnaic2	dynein, axonemal, intermediate chain 2	0	4.8
A_51_P466221	Amhr2	anti-Mullerian hormone type 2 receptor	0	4.8
A_51_P478172	Tcrb-J	T-cell receptor beta, joining region	0	4.8
A_51_P257934	Tnfsf13b	tumor necrosis factor (ligand) superfamily, member 13b	0	4.8
A_51_P160536	1700026D08Rik	RIKEN cDNA 1700026D08 gene	0	4.8
A_55_P2283310	5830428M24Rik	RIKEN cDNA 5830428M24 gene	0	4.8
A_30_P01026318	NA	NA	0	4.8
A_51_P112308	1810011O10Rik	RIKEN cDNA 1810011O10 gene	0	4.71
A_52_P463346	Serinc3	serine incorporator 3	0	4.7
A_55_P2051229	Gpr132	G protein-coupled receptor 132	0	4.7
A_55_P1957413	Lsp1	lymphocyte specific 1	0	4.7
A_55_P2179604	Vash1	vasohibin 1	0	4.7
A_51_P419226	S100a14	S100 calcium binding protein A14	0	4.7
A_51_P201785	Morn5	MORN repeat containing 5	0	4.7
A_52_P399095	9030224M15Rik	RIKEN cDNA 9030224M15 gene	0	4.7
A_55_P2011887	Kif13a	kinesin family member 13A	0	4.7
A_55_P2035662	Aebp1	AE binding protein 1	0	4.7
A_51_P363642	1700088E04Rik	RIKEN cDNA 1700088E04 gene	0	4.7
A_52_P679101	Tjp2	tight junction protein 2	0	4.7
A_52_P527800	Emilin2	elastin microfibril interfacer 2	0	4.7
A_51_P386983	Tnni3	troponin I, cardiac 3	0.01	4.7
A_51_P368285	Fam101a	family with sequence similarity 101, member A	0	4.7
A_55_P2209046	B830008H07Rik	RIKEN cDNA B830008H07 gene	0	4.7
A_55_P1968085	NA	NA	0	4.7
A_55_P2060922	Unc5a	unc-5 homolog A (C. elegans)	0	4.7
A_51_P244061	Snapc5	small nuclear RNA activating complex, polypeptide 5	0	4.7
A_51_P235984	Il10ra	interleukin 10 receptor, alpha	0	4.7
A_51_P128667	Lynx1	Ly6/neurotoxin 1	0	4.7
A_52_P227267	Atp1a2	ATPase, Na+/K+ transporting, alpha 2 polypeptide	0	4.7
A_66_P114451	Gpr126	G protein-coupled receptor 126	0	4.7
A_55_P1967168	Lrp4	low density lipoprotein receptor-related protein 4	0	4.7
A_66_P106611	Gna14	guanine nucleotide binding protein, alpha 14	0	4.7
A_55_P1961715	Nme5	non-metastatic cells 5, protein expressed in (nucleoside-diphosphate kinase)	0	4.7
A_66_P119034	Pla2g7	phospholipase A2, group VII (platelet-activating factor acetylhydrolase, plasma)	0	4.7
A_55_P2106911	Wnt1	wingless-related MMTV integration site 1	0	4.7
A_51_P378550	Oplah	5-oxoprolinase (ATP-hydrolysing)	0	4.7
A_55_P1966383	Gm2936	predicted gene 2936	0	4.7
A_66_P101519	Abcc9	ATP-binding cassette, sub-family C (CFTR/MRP), member 9	0	4.7
A_30_P01022612	NA	NA	0	4.7
A_55_P2141013	Siglech	sialic acid binding Ig-like lectin H	0	4.7
A_52_P149577	Rab25	RAB25, member RAS oncogene family	0	4.7
A_51_P485472	4933430H15Rik	RIKEN cDNA 4933430H15 gene	0	4.7
A_52_P591166	Dpysl2	dihydropyrimidinase-like 2	0	4.7
A_51_P257938	Tacstd2	tumor-associated calcium signal transducer 2	0	4.7
A_55_P2106351	NA	NA	0	4.7
A_30_P01019445	NA	NA	0	4.7
A_51_P446469	Dok2	docking protein 2	0	4.7
A_55_P1989321	Sat1	spermidine/spermine N1-acetyl transferase 1	0	4.7
A_51_P227077	Mdh1b	malate dehydrogenase 1B, NAD (soluble)	0	4.7
A_51_P107362	Socs2	suppressor of cytokine signaling 2	0	4.62
A_66_P100105	Inadl	InaD-like (Drosophila)	0	4.6
A_55_P2148402	Cplx2	complexin 2	0	4.6
A_30_P01026073	NA	NA	0	4.6
A_55_P2105286	Lrrc56	leucine rich repeat containing 56	0	4.6
A_51_P388478	Efnb1	ephrin B1	0	4.6
A_52_P442710	A930038C07Rik	RIKEN cDNA A930038C07 gene	0	4.6
A_52_P435561	Prr15l	proline rich 15-like	0	4.6
A_55_P2028259	Rhbdf2	rhomboid 5 homolog 2 (Drosophila)	0	4.6
A_55_P2009042	NA	NA	0	4.6
A_55_P2097553	C77080	expressed sequence C77080	0	4.6
A_55_P1993955	Pltp	phospholipid transfer protein	0	4.6
A_52_P307961	Abca5	ATP-binding cassette, sub-family A (ABC1), member 5	0	4.6
A_55_P2089710	Ednrb	endothelin receptor type B	0	4.6
A_55_P2092399	Ccdc160	coiled-coil domain containing 160	0	4.6
A_30_P01023697	NA	NA	0	4.6
A_55_P2003216	Igsf5	immunoglobulin superfamily, member 5	0	4.6
A_55_P1981494	H2-Bl	histocompatibility 2, blastocyst	0	4.6
A_55_P2007249	Spdef	SAM pointed domain containing ets transcription factor	0	4.6
A_51_P153995	Gp9	glycoprotein 9 (platelet)	0	4.6
A_55_P2110037	Akap7	A kinase (PRKA) anchor protein 7	0	4.6
A_55_P2049867	Ccrl2	chemokine (C-C motif) receptor-like 2	0	4.6
A_55_P2057459	Mall	mal, T-cell differentiation protein-like	0	4.6
A_55_P2096121	Gm2528	predicted gene 2528	0	4.6
A_52_P441036	Col23a1	collagen, type XXIII, alpha 1	0	4.6
A_55_P2033215	Cabp5	calcium binding protein 5	0	4.6
A_55_P2099742	Ccl19	chemokine (C-C motif) ligand 19	0	4.6
A_55_P2149500	Kifc2	kinesin family member C2	0	4.6
A_55_P2025468	Tst	thiosulfate sulfurtransferase, mitochondrial	0	4.6
A_55_P1996613	NA	NA	0	4.6
A_55_P2157033	Bace2	beta-site APP-cleaving enzyme 2	0	4.6
A_52_P58949	Calcrl	calcitonin receptor-like	0	4.6
A_52_P186937	Cmpk2	cytidine monophosphate (UMP-CMP) kinase 2, mitochondrial	0	4.6
A_55_P2017684	Macf1	microtubule-actin crosslinking factor 1	0	4.6
A_55_P2018061	Cd209a	CD209a antigen	0	4.6
A_51_P380078	Fcgbp	Fc fragment of IgG binding protein	0	4.6
A_55_P2143885	Etl4	enhancer trap locus 4	0	4.6
A_30_P01019195	NA	NA	0	4.6
A_55_P2009857	NA	NA	0	4.5
A_30_P01026161	NA	NA	0	4.5
A_52_P211956	Ms4a4d	membrane-spanning 4-domains, subfamily A, member 4D	0	4.5
A_55_P2074636	Adap1	ArfGAP with dual PH domains 1	0	4.5
A_55_P1999962	Podn	podocan	0	4.5
A_55_P2155504	Lck	lymphocyte protein tyrosine kinase	0	4.5
A_55_P2159850	Gm4191	predicted gene 4191	0	4.5
A_55_P2029013	BC018465	cDNA sequence BC018465	0	4.5
A_51_P484054	F7	coagulation factor VII	0	4.5
A_55_P2011700	Gm3364	predicted gene 3364	0	4.5
A_55_P2331546	D830026I12Rik	RIKEN cDNA D830026I12 gene	0	4.5
A_51_P233153	Cadps2	Ca2+-dependent activator protein for secretion 2	0	4.5
A_55_P2330822	NA	NA	0	4.5
A_55_P2081178	Msl3l2	male-specific lethal 3-like 2 (Drosophila)	0	4.5
A_51_P383032	Clec4d	C-type lectin domain family 4, member d	0	4.5
A_52_P681391	G0s2	G0/G1 switch gene 2	0	4.5
A_51_P348665	Ramp1	receptor (calcitonin) activity modifying protein 1	0	4.5
A_55_P2065829	9230110C19Rik	RIKEN cDNA 9230110C19 gene	0	4.5
A_55_P2041823	Hyal1	hyaluronoglucosaminidase 1	0	4.5
A_55_P2058601	Gm7097	predicted gene 7097	0	4.5
A_55_P2119907	Dnahc11	dynein, axonemal, heavy chain 11	0	4.5
A_66_P119518	Tuba8	tubulin, alpha 8	0	4.5
A_55_P2141786	Pard6g	par-6 partitioning defective 6 homolog gamma (C. elegans)	0	4.5
A_55_P2180445	Gm2742	predicted gene 2742	0	4.5
A_55_P2045916	NA	NA	0	4.5
A_55_P2158473	1700028P14Rik	RIKEN cDNA 1700028P14 gene	0	4.5
A_30_P01027958	NA	NA	0	4.5
A_52_P353478	Scn7a	sodium channel, voltage-gated, type VII, alpha	0	4.5
A_55_P2034245	Meox1	mesenchyme homeobox 1	0	4.5
A_51_P479352	Klhdc9	kelch domain containing 9	0	4.5
A_52_P522372	Aard	alanine and arginine rich domain containing protein	0	4.5
A_52_P121502	Pllp	plasma membrane proteolipid	0	4.5
A_55_P2034067	Myom3	myomesin family, member 3	0	4.5
A_51_P339822	Arhgap4	Rho GTPase activating protein 4	0	4.5
A_51_P515965	Nfe2	nuclear factor, erythroid derived 2	0	4.5
A_55_P2064568	Anks1	ankyrin repeat and SAM domain containing 1	0	4.5
A_30_P01022661	NA	NA	0	4.5
A_51_P497692	Mageh1	melanoma antigen, family H, 1	0	4.5
A_30_P01030240	NA	NA	0	4.5
A_51_P289889	Npnt	nephronectin	0	4.5
A_55_P2107155	Rasd2	RASD family, member 2	0	4.5
A_30_P01023033	NA	NA	0	4.5
A_30_P01019783	NA	NA	0	4.5
A_55_P2184023	Dnahc7a	dynein, axonemal, heavy chain 7A	0	4.5
A_30_P01026815	NA	NA	0	4.5
A_51_P139320	Pcbd1	pterin 4 alpha carbinolamine dehydratase/dimerization cofactor of hepatocyte nuclear factor 1 alpha (TCF1) 1	0	4.5
A_52_P425651	D19Ertd652e	DNA segment, Chr 19, ERATO Doi 652, expressed	0	4.5
A_55_P1953583	Ace2	angiotensin I converting enzyme (peptidyl-dipeptidase A) 2	0	4.5
A_55_P2076190	Gm13241	carnitine deficiency-associated gene expressed in ventricle 3 pseudogene	0	4.5
A_51_P358462	4930579J09Rik	RIKEN cDNA 4930579J09 gene	0	4.5
A_55_P1988975	Ms4a4b	membrane-spanning 4-domains, subfamily A, member 4B	0	4.5
A_51_P334308	Tspan14	tetraspanin 14	0	4.5
A_55_P1992079	Ptprf	protein tyrosine phosphatase, receptor type, F	0	4.5
A_51_P212782	Il1b	interleukin 1 beta	0	4.42
A_30_P01020935	NA	NA	0	4.4
A_52_P66130	Myo5b	myosin VB	0	4.4
A_55_P2043612	Prdm6	PR domain containing 6	0	4.4
A_66_P124146	Ttc16	tetratricopeptide repeat domain 16	0	4.4
A_30_P01021217	NA	NA	0	4.4
A_55_P1957245	Vmn2r-ps134	vomeronasal 2, receptor, pseudogene 134	0	4.4
A_30_P01024922	NA	NA	0	4.4
A_55_P2294184	Tmem2	transmembrane protein 2	0	4.4
A_55_P2047621	D730039F16Rik	RIKEN cDNA D730039F16 gene	0	4.4
A_55_P1999641	Frem1	Fras1 related extracellular matrix protein 1	0	4.4
A_51_P282837	St14	suppression of tumorigenicity 14 (colon carcinoma)	0	4.4
A_51_P288138	Fpr2	formyl peptide receptor 2	0	4.4
A_55_P2378827	LOC553096	hypothetical LOC553096	0	4.4
A_51_P336952	Cryl1	crystallin, lambda 1	0	4.4
A_51_P220407	Rnpepl1	arginyl aminopeptidase (aminopeptidase B)-like 1	0	4.4
A_55_P2028288	Nhlrc4	NHL repeat containing 4	0	4.4
A_51_P517870	Nfatc1	nuclear factor of activated T-cells, cytoplasmic, calcineurin-dependent 1	0	4.4
A_55_P1963463	Gabra3	gamma-aminobutyric acid (GABA) A receptor, subunit alpha 3	0	4.4
A_55_P1955821	Ccl21b	chemokine (C-C motif) ligand 21B (leucine)	0	4.4
A_51_P148612	Cox7a1	cytochrome c oxidase, subunit VIIa 1	0	4.4
A_55_P2185605	Cd48	CD48 antigen	0	4.4
A_55_P1993933	NA	NA	0	4.4
A_55_P2016034	Nlrc5	NLR family, CARD domain containing 5	0	4.4
A_55_P2004007	NA	NA	0	4.4
A_66_P107680	Med8	mediator of RNA polymerase II transcription, subunit 8 homolog (yeast)	0	4.4
A_55_P2019909	Gm12942	predicted gene 12942	0	4.4
A_52_P266132	Fgl2	fibrinogen-like protein 2	0	4.4
A_55_P2180481	1810020O05Rik	Riken cDNA 1810020O05 gene	0	4.4
A_52_P380369	D14Ertd668e	DNA segment, Chr 14, ERATO Doi 668, expressed	0	4.4
A_55_P2165655	Zbtb4	zinc finger and BTB domain containing 4	0	4.4
A_55_P2092286	LOC100048780	similar to MRC OX-2 antigen homolog	0	4.4
A_30_P01030784	NA	NA	0	4.4
A_30_P01024087	NA	NA	0	4.4
A_52_P460703	Rassf3	Ras association (RalGDS/AF-6) domain family member 3	0	4.4
A_52_P565575	Arhgap20	Rho GTPase activating protein 20	0	4.4
A_51_P430973	Paqr7	progestin and adipoQ receptor family member VII	0	4.4
A_55_P1959425	Slc16a3	solute carrier family 16 (monocarboxylic acid transporters), member 3	0	4.4
A_30_P01028069	NA	NA	0	4.4
A_51_P350048	Gstt2	glutathione S-transferase, theta 2	0	4.4
A_55_P2156905	NA	NA	0	4.4
A_55_P1973279	NA	NA	0	4.4
A_51_P461429	Cyp7b1	cytochrome P450, family 7, subfamily b, polypeptide 1	0	4.4
A_52_P551851	Tspan11	tetraspanin 11	0	4.4
A_55_P2024841	Gstt1	glutathione S-transferase, theta 1	0	4.4
A_52_P97572	Aplnr	apelin receptor	0	4.4
A_55_P2056344	Gm9992	predicted gene 9992	0	4.4
A_51_P484526	Wif1	Wnt inhibitory factor 1	0	4.4
A_55_P2106078	F10	coagulation factor X	0	4.4
A_51_P380005	Galnt3	UDP-N-acetyl-alpha-D-galactosamine:polypeptide N-acetylgalactosaminyltransferase 3	0	4.4
A_51_P116651	Dpt	dermatopontin	0	4.39
A_51_P110301	C3	complement component 3	0	4.3
A_55_P2109932	Tmem63b	transmembrane protein 63b	0	4.3
A_55_P1990919	Sepx1	selenoprotein X 1	0	4.3
A_65_P16753	Bex1	brain expressed gene 1	0	4.3
A_52_P58524	Neu1	neuraminidase 1	0	4.3
A_51_P440743	Celsr1	cadherin, EGF LAG seven-pass G-type receptor 1 (flamingo homolog, Drosophila)	0	4.3
A_55_P2066976	Acsm1	acyl-CoA synthetase medium-chain family member 1	0	4.3
A_55_P2059765	NA	NA	0	4.3
A_51_P157112	Serpina3c	serine (or cysteine) peptidase inhibitor, clade A, member 3C	0	4.3
A_55_P2166985	Dedd2	death effector domain-containing DNA binding protein 2	0	4.3
A_30_P01032472	NA	NA	0	4.3
A_65_P15809	Gm4759	GTPase, very large interferon inducible 1 pseudogene	0	4.3
A_55_P2181542	Sult1d1	sulfotransferase family 1D, member 1	0	4.3
A_51_P182572	Phactr1	phosphatase and actin regulator 1	0	4.3
A_30_P01031735	NA	NA	0	4.3
A_52_P592909	Dgat2	diacylglycerol O-acyltransferase 2	0	4.3
A_52_P37757	Eps8l1	EPS8-like 1	0	4.3
A_30_P01028787	NA	NA	0	4.3
A_30_P01028635	NA	NA	0	4.3
A_51_P401024	Lrrc34	leucine rich repeat containing 34	0	4.3
A_55_P2010586	Gm6252	predicted gene 6252	0	4.3
A_55_P2141782	Cdhr4	cadherin-related family member 4	0	4.3
A_55_P1963002	Ppfia4	protein tyrosine phosphatase, receptor type, f polypeptide (PTPRF), interacting protein (liprin), alpha 4	0	4.3
A_55_P2114938	Irf9	interferon regulatory factor 9	0	4.3
A_30_P01030704	NA	NA	0	4.3
A_55_P1973965	Ppp1r13b	protein phosphatase 1, regulatory (inhibitor) subunit 13B	0	4.3
A_55_P2092156	Gm2911	predicted gene 2911	0	4.3
A_30_P01030686	NA	NA	0	4.3
A_30_P01028353	NA	NA	0	4.3
A_55_P2115136	4632428N05Rik	RIKEN cDNA 4632428N05 gene	0	4.3
A_30_P01030598	NA	NA	0	4.3
A_66_P133397	Chi3l4	chitinase 3-like 4	0	4.3
A_55_P1961736	Rcan2	regulator of calcineurin 2	0	4.3
A_55_P2040777	AI747699	expressed sequence AI747699	0	4.3
A_55_P2057528	Arl4d	ADP-ribosylation factor-like 4D	0	4.3
A_30_P01023279	NA	NA	0	4.3
A_55_P2158018	Rnf39	ring finger protein 39	0	4.3
A_66_P138053	Gm9917	predicted gene 9917	0	4.3
A_51_P147274	Clec4a3	C-type lectin domain family 4, member a3	0	4.3
A_51_P146753	Csf2rb2	colony stimulating factor 2 receptor, beta 2, low-affinity (granulocyte-macrophage)	0	4.3
A_30_P01023072	NA	NA	0	4.3
A_55_P1992571	Gm2952	predicted gene 2952	0	4.3
A_55_P2125786	Lrrc8e	leucine rich repeat containing 8 family, member E	0	4.3
A_52_P501816	Slc6a14	solute carrier family 6 (neurotransmitter transporter), member 14	0	4.3
A_52_P488427	Sec14l2	SEC14-like 2 (S. cerevisiae)	0	4.3
A_55_P2040371	Rnaset2a	ribonuclease T2A	0	4.3
A_51_P497317	Tcp11l2	t-complex 11 (mouse) like 2	0	4.3
A_55_P2052166	Akap13	A kinase (PRKA) anchor protein 13	0	4.3
A_51_P392303	Lrrn3	leucine rich repeat protein 3, neuronal	0	4.3
A_55_P2087622	Il4i1	interleukin 4 induced 1	0	4.3
A_51_P153423	Fndc1	fibronectin type III domain containing 1	0	4.3
A_52_P124734	Cybrd1	cytochrome b reductase 1	0	4.3
A_66_P105422	Lonrf3	LON peptidase N-terminal domain and ring finger 3	0	4.3
A_55_P2036764	Prr15l	proline rich 15-like	0	4.3
A_30_P01033587	NA	NA	0	4.3
A_30_P01033574	NA	NA	0	4.3
A_30_P01019105	NA	NA	0	4.2
A_55_P1990944	Casp1	caspase 1	0	4.2
A_55_P2075213	Kbtbd11	kelch repeat and BTB (POZ) domain containing 11	0	4.2
A_30_P01019014	NA	NA	0	4.2
A_55_P1960197	P2ry14	purinergic receptor P2Y, G-protein coupled, 14	0	4.2
A_55_P2032081	Dbp	D site albumin promoter binding protein	0	4.2
A_51_P301930	Lrrc17	leucine rich repeat containing 17	0	4.2
A_55_P2067505	Slc16a3	solute carrier family 16 (monocarboxylic acid transporters), member 3	0	4.2
A_55_P2009673	Ppp1r14d	protein phosphatase 1, regulatory (inhibitor) subunit 14D	0	4.2
A_55_P2011912	Ecm2	extracellular matrix protein 2, female organ and adipocyte specific	0	4.2
A_55_P2028721	Rnf130	ring finger protein 130	0	4.2
A_66_P112065	Sertad2	SERTA domain containing 2	0	4.2
A_30_P01025535	NA	NA	0	4.2
A_52_P216672	Klk8	kallikrein related-peptidase 8	0	4.2
A_51_P170959	NA	NA	0	4.2
A_51_P283473	Fibin	fin bud initiation factor homolog (zebrafish)	0	4.2
A_55_P2278965	5430420F09Rik	RIKEN cDNA 5430420F09 gene	0	4.2
A_51_P351860	C1qb	complement component 1, q subcomponent, beta polypeptide	0	4.2
A_55_P2043062	Hs3st6	heparan sulfate (glucosamine) 3-O-sulfotransferase 6	0	4.2
A_55_P2058942	Aldh3b1	aldehyde dehydrogenase 3 family, member B1	0	4.2
A_30_P01032267	NA	NA	0	4.2
A_55_P1983095	Adam19	a disintegrin and metallopeptidase domain 19 (meltrin beta)	0	4.2
A_51_P282616	4932425I24Rik	RIKEN cDNA 4932425I24 gene	0	4.2
A_51_P395111	Nme3	non-metastatic cells 3, protein expressed in	0	4.2
A_55_P2004168	LOC100046325	similar to Ubtf protein	0	4.2
A_55_P2177911	Lepr	leptin receptor	0	4.2
A_55_P2166262	Rnf215	ring finger protein 215	0	4.2
A_55_P2160910	Faim2	Fas apoptotic inhibitory molecule 2	0	4.2
A_55_P2142251	Hist2h3c2-ps	histone cluster 2, H3c2, pseudogene	0	4.2
A_30_P01031208	NA	NA	0	4.2
A_55_P2008061	Itpr2	inositol 1,4,5-triphosphate receptor 2	0	4.2
A_51_P267278	Slc15a2	solute carrier family 15 (H+/peptide transporter), member 2	0	4.2
A_55_P2002517	Fhl1	four and a half LIM domains 1	0	4.2
A_55_P2040774	Gm6837	predicted gene 6837	0	4.2
A_55_P1980821	Kcnrg	potassium channel regulator	0	4.2
A_55_P2022049	Klf15	Kruppel-like factor 15	0	4.2
A_51_P423578	Slfn2	schlafen 2	0	4.2
A_55_P2140780	Clip4	CAP-GLY domain containing linker protein family, member 4	0	4.2
A_55_P2052690	Synm	synemin, intermediate filament protein	0	4.2
A_55_P1998011	Klra23	killer cell lectin-like receptor subfamily A, member 23	0	4.2
A_51_P259296	Lpl	lipoprotein lipase	0	4.2
A_55_P2145496	Wdr45	WD repeat domain 45	0	4.2
A_55_P2032853	Entpd1	ectonucleoside triphosphate diphosphohydrolase 1	0	4.2
A_55_P2006525	Adamtsl4	ADAMTS-like 4	0	4.2
A_55_P1953796	Fam98c	family with sequence similarity 98, member C	0	4.2
A_55_P1973347	A130040M12Rik	RIKEN cDNA A130040M12 gene	0	4.2
A_55_P2155942	Ezh1	enhancer of zeste homolog 1 (Drosophila)	0	4.2
A_55_P2101216	Aldh3a1	aldehyde dehydrogenase family 3, subfamily A1	0	4.2
A_51_P384402	Dll4	delta-like 4 (Drosophila)	0	4.2
A_52_P54261	Tmem56	transmembrane protein 56	0	4.1
A_55_P2220342	C230094B09Rik	RIKEN cDNA C230094B09 gene	0	4.1
A_55_P2070352	Csf3r	colony stimulating factor 3 receptor (granulocyte)	0	4.1
A_55_P2079579	Pira7	paired-Ig-like receptor A7	0	4.1
A_55_P2174743	Akap7	A kinase (PRKA) anchor protein 7	0	4.1
A_51_P465128	Chst15	carbohydrate (N-acetylgalactosamine 4-sulfate 6-O) sulfotransferase 15	0	4.1
A_52_P409769	Mrvi1	MRV integration site 1	0	4.1
A_30_P01018424	NA	NA	0	4.1
A_51_P490795	Mxd1	MAX dimerization protein 1	0	4.1
A_52_P223508	6720401G13Rik	RIKEN cDNA 6720401G13 gene	0	4.1
A_55_P1995243	Cobl	cordon-bleu	0	4.1
A_55_P2031125	Ube2l6	ubiquitin-conjugating enzyme E2L 6	0	4.1
A_52_P99888	Cxcl16	chemokine (C-X-C motif) ligand 16	0	4.1
A_65_P19780	Klf9	Kruppel-like factor 9	0	4.1
A_55_P1959973	Dcaf12l2	DDB1 and CUL4 associated factor 12-like 2	0	4.1
A_66_P102733	Ccdc28b	coiled coil domain containing 28B	0	4.1
A_52_P604195	Mbp	myelin basic protein	0	4.1
A_52_P335064	Mustn1	musculoskeletal, embryonic nuclear protein 1	0	4.1
A_55_P2014987	Gatsl2	GATS protein-like 2	0	4.1
A_52_P338956	Aspg	asparaginase homolog (S. cerevisiae)	0	4.1
A_66_P126640	Car8	carbonic anhydrase 8	0	4.1
A_51_P499195	Nkg7	natural killer cell group 7 sequence	0	4.1
A_55_P2107785	Gm13105	predicted gene 13105	0	4.1
A_55_P2041584	F420015M19Rik	RIKEN cDNA F420015M19 gene	0	4.1
A_51_P447866	Sash3	SAM and SH3 domain containing 3	0	4.1
A_30_P01030639	NA	NA	0	4.1
A_66_P138319	Acox2	acyl-Coenzyme A oxidase 2, branched chain	0	4.1
A_55_P2057777	Fgfr1	fibroblast growth factor receptor 1	0	4.1
A_55_P2119552	4933409K07Rik	RIKEN cDNA 4933409K07 gene	0	4.1
A_55_P2088720	Gm3651	predicted gene 3651	0	4.1
A_55_P2072373	Msn	moesin	0	4.1
A_66_P113749	Il2rg	interleukin 2 receptor, gamma chain	0	4.1
A_55_P1992838	Socs2	suppressor of cytokine signaling 2	0	4.1
A_52_P98778	Ang4	angiogenin, ribonuclease A family, member 4	0	4.1
A_30_P01030403	NA	NA	0	4.1
A_55_P2014427	Il17re	interleukin 17 receptor E	0	4.1
A_52_P472324	Slpi	secretory leukocyte peptidase inhibitor	0	4.1
A_55_P2160286	Olfm1	olfactomedin 1	0	4.1
A_55_P2026275	Ppp1r1b	protein phosphatase 1, regulatory (inhibitor) subunit 1B	0	4.1
A_55_P2045278	Gm10845	predicted gene 10845	0	4.1
A_52_P113537	Xist	inactive X specific transcripts	0	4.1
A_55_P2183518	LOC100044930	similar to Ubtf protein	0	4.1
A_51_P215489	Slc37a1	solute carrier family 37 (glycerol-3-phosphate transporter), member 1	0	4.1
A_52_P199633	Trim79	tripartite motif-containing 79	0	4.1
A_55_P2020612	Arl4d	ADP-ribosylation factor-like 4D	0	4.1
A_55_P2133165	Wwc1	WW, C2 and coiled-coil domain containing 1	0	4.1
A_55_P1989504	Tmem164	transmembrane protein 164	0	4.1
A_55_P2079746	Pls3	plastin 3 (T-isoform)	0	4.1
A_51_P130095	Fcgr2b	Fc receptor, IgG, low affinity IIb	0	4.04
A_51_P106799	Pparg	peroxisome proliferator activated receptor gamma	0	4.02
A_51_P121031	40603.0	membrane-associated ring finger (C3HC4) 1	0	4.01
A_52_P316933	Sh3bgrl2	SH3 domain binding glutamic acid-rich protein like 2	0	4
A_52_P513177	Sla	src-like adaptor	0	4
A_55_P2143516	Gm2291	predicted gene 2291	0	4
A_55_P2131520	Vash1	vasohibin 1	0	4
A_30_P01033124	NA	NA	0	4
A_55_P2054998	LOC100046838	hypothetical protein LOC100046838	0	4
A_55_P2470474	9530082P21Rik	RIKEN cDNA 9530082P21 gene	0	4
A_55_P2048279	Tlr13	toll-like receptor 13	0	4
A_55_P2112302	NA	NA	0	4
A_55_P1964282	Gm1078	predicted gene 1078	0.01	4
A_55_P1988168	BC053749	cDNA sequence BC053749	0	4
A_55_P2131274	Zfp663	zinc finger protein 663	0	4
A_51_P471458	Sult5a1	sulfotransferase family 5A, member 1	0	4
A_55_P1990324	Ptprc	protein tyrosine phosphatase, receptor type, C	0	4
A_52_P13815	Laptm5	lysosomal-associated protein transmembrane 5	0	4
A_55_P2041961	Bmp2	bone morphogenetic protein 2	0	4
A_55_P2119957	Mlxipl	MLX interacting protein-like	0	4
A_30_P01031450	NA	NA	0	4
A_55_P2066180	C630004H02Rik	RIKEN cDNA C630004H02 gene	0	4
A_55_P2122633	Airn	antisense Igf2r RNA	0	4
A_51_P331429	Glt25d2	glycosyltransferase 25 domain containing 2	0	4
A_55_P2038525	C3	complement component 3	0	4
A_52_P638605	Ap1m2	adaptor protein complex AP-1, mu 2 subunit	0	4
A_51_P247359	Ptprcap	protein tyrosine phosphatase, receptor type, C polypeptide-associated protein	0	4
A_30_P01027439	NA	NA	0	4
A_55_P2014149	NA	NA	0	4
A_51_P254262	Nxph3	neurexophilin 3	0	4
A_55_P2402134	9130020K20Rik	RIKEN cDNA 9130020K20 gene	0	4
A_30_P01021689	NA	NA	0	4
A_55_P2020361	Prosapip1	ProSAPiP1 protein	0	4
A_55_P1983959	Ftl2	ferritin light chain 2	0	4
A_55_P1960396	Lrrc43	leucine rich repeat containing 43	0	4
A_55_P1952779	Dcp1b	DCP1 decapping enzyme homolog b (S. cerevisiae)	0	4
A_52_P356204	Nostrin	nitric oxide synthase trafficker	0	4
A_30_P01018697	NA	NA	0	3.9
A_55_P2025008	Hvcn1	hydrogen voltage-gated channel 1	0	3.9
A_55_P2093874	Pbxip1	pre-B-cell leukemia transcription factor interacting protein 1	0	3.9
A_55_P2032079	Dbp	D site albumin promoter binding protein	0	3.9
A_55_P1983523	Cd300ld	CD300 molecule-like family member d	0	3.9
A_55_P2181743	Elmod1	ELMO domain containing 1	0	3.9
A_51_P514319	Slc13a4	solute carrier family 13 (sodium/sulfate symporters), member 4	0	3.9
A_55_P2067362	Dpep2	dipeptidase 2	0	3.9
A_55_P2100305	Lrba	LPS-responsive beige-like anchor	0	3.9
A_55_P2017055	Kctd12b	potassium channel tetramerisation domain containing 12b	0	3.9
A_51_P490700	Ccdc40	coiled-coil domain containing 40	0	3.9
A_51_P202050	Dtx1	deltex 1 homolog (Drosophila)	0	3.9
A_55_P1999760	Lrrc51	leucine rich repeat containing 51	0	3.9
A_55_P2229137	Tmem116	transmembrane protein 116	0	3.9
A_55_P1963767	Npr2	natriuretic peptide receptor 2	0	3.9
A_55_P2023692	Neurl1a	neuralized homolog 1A (Drosophila)	0	3.9
A_52_P675039	Fhad1	forkhead-associated (FHA) phosphopeptide binding domain 1	0	3.9
A_52_P373893	NA	NA	0	3.9
A_55_P2035509	Pyhin1	pyrin and HIN domain family, member 1	0	3.9
A_55_P2139937	Lrrc56	leucine rich repeat containing 56	0	3.9
A_51_P394558	Dchs1	dachsous 1 (Drosophila)	0	3.9
A_51_P268094	Serpine2	serine (or cysteine) peptidase inhibitor, clade E, member 2	0	3.9
A_51_P162671	Folr2	folate receptor 2 (fetal)	0	3.9
A_30_P01031414	NA	NA	0	3.9
A_55_P2409088	BB163080	expressed sequence BB163080	0	3.9
A_30_P01023797	NA	NA	0	3.9
A_55_P2077522	Gm2033	predicted gene 2033	0	3.9
A_51_P262515	Phf11	PHD finger protein 11	0	3.9
A_30_P01027914	NA	NA	0	3.9
A_52_P222230	NA	NA	0	3.9
A_30_P01027893	NA	NA	0	3.9
A_51_P350453	Pdk4	pyruvate dehydrogenase kinase, isoenzyme 4	0	3.9
A_52_P558368	Zdhhc1	zinc finger, DHHC domain containing 1	0	3.9
A_55_P2052897	Arhgap30	Rho GTPase activating protein 30	0	3.9
A_55_P1985788	Usp2	ubiquitin specific peptidase 2	0	3.9
A_55_P2065294	NA	NA	0	3.9
A_55_P2076782	1700028P14Rik	RIKEN cDNA 1700028P14 gene	0	3.9
A_55_P1966585	NA	NA	0	3.9
A_55_P2169621	Prdxdd1	PrdX-deacylase domain 1	0	3.9
A_55_P2071811	Eml2	echinoderm microtubule associated protein like 2	0	3.9
A_55_P2176729	Prdx6	peroxiredoxin 6	0	3.9
A_66_P125634	Wdr63	WD repeat domain 63	0	3.9
A_66_P101538	Lrrk2	leucine-rich repeat kinase 2	0	3.9
A_55_P1966332	Plac9	placenta specific 9	0	3.9
A_55_P2152547	Myl3	myosin, light polypeptide 3	0.01	3.9
A_51_P242201	Naaa	N-acylethanolamine acid amidase	0	3.9
A_55_P2083464	Lpin3	lipin 3	0	3.9
A_55_P1961210	Trp53inp2	transformation related protein 53 inducible nuclear protein 2	0	3.9
A_55_P2340448	B230114P17Rik	RIKEN cDNA B230114P17 gene	0	3.9
A_55_P2005783	Ifih1	interferon induced with helicase C domain 1	0	3.9
A_55_P2124976	Grhl1	grainyhead-like 1 (Drosophila)	0	3.9
A_55_P2036863	Rabl2	RAB, member of RAS oncogene family-like 2	0	3.9
A_51_P139069	Wdr45	WD repeat domain 45	0	3.9
A_52_P144297	Tspyl3	TSPY-like 3	0	3.9
A_55_P2056342	Mgst3	microsomal glutathione S-transferase 3	0	3.9
A_55_P1984406	Lrrk2	leucine-rich repeat kinase 2	0	3.9
A_51_P215038	Tmem59l	transmembrane protein 59-like	0	3.9
A_55_P2048650	Dennd4a	DENN/MADD domain containing 4A	0	3.9
A_55_P2143837	Col4a4	collagen, type IV, alpha 4	0	3.9
A_51_P283876	Bphl	biphenyl hydrolase-like (serine hydrolase, breast epithelial mucin-associated antigen)	0	3.8
A_55_P2012592	Ildr1	immunoglobulin-like domain containing receptor 1	0	3.8
A_30_P01021373	NA	NA	0	3.8
A_55_P2100550	Mtif2	mitochondrial translational initiation factor 2	0	3.8
A_66_P130813	Samd4	sterile alpha motif domain containing 4	0	3.8
A_55_P2020004	Gm3218	predicted gene 3218	0	3.8
A_55_P2168023	Sema3g	sema domain, immunoglobulin domain (Ig), short basic domain, secreted, (semaphorin) 3G	0	3.8
A_55_P2187121	Gpr137b-ps	G protein-coupled receptor 137B, pseudogene	0	3.8
A_51_P191100	Rtdr1	rhabdoid tumor deletion region gene 1	0	3.8
A_55_P1957209	4932443I19Rik	RIKEN cDNA 4932443I19 gene	0	3.8
A_55_P1968763	Shc4	SHC (Src homology 2 domain containing) family, member 4	0	3.8
A_55_P2016618	Neurl1a	neuralized homolog 1A (Drosophila)	0	3.8
A_30_P01021078	NA	NA	0	3.8
A_55_P2028576	Gm7057	predicted gene 7057	0	3.8
A_55_P1987761	Prkcz	protein kinase C, zeta	0	3.8
A_51_P401683	Tm6sf1	transmembrane 6 superfamily member 1	0	3.8
A_55_P2131238	Ttc39a	tetratricopeptide repeat domain 39A	0	3.8
A_51_P299632	Spef1	sperm flagellar 1	0	3.8
A_55_P1982737	Dnajc5	DnaJ (Hsp40) homolog, subfamily C, member 5	0	3.8
A_52_P186033	Spn	sialophorin	0	3.8
A_55_P2212027	Utrn	utrophin	0	3.8
A_55_P1979893	Tef	thyrotroph embryonic factor	0	3.8
A_51_P501453	Ms4a8a	membrane-spanning 4-domains, subfamily A, member 8A	0	3.8
A_51_P371051	Glipr1	GLI pathogenesis-related 1 (glioma)	0	3.8
A_55_P2066299	Gpr137b	G protein-coupled receptor 137B	0	3.8
A_55_P2003541	Nrcam	neuron-glia-CAM-related cell adhesion molecule	0	3.8
A_55_P2141851	Pls3	plastin 3 (T-isoform)	0	3.8
A_55_P2011087	Gnptg	N-acetylglucosamine-1-phosphotransferase, gamma subunit	0	3.8
A_51_P243514	Macc1	metastasis associated in colon cancer 1	0	3.8
A_55_P2126950	Zfp467	zinc finger protein 467	0	3.8
A_51_P193686	1700012B09Rik	RIKEN cDNA 1700012B09 gene	0	3.8
A_55_P2110567	Proca1	protein interacting with cyclin A1	0	3.8
A_55_P2096652	Ccbl1	cysteine conjugate-beta lyase 1	0	3.8
A_55_P2102738	Gm3781	predicted gene 3781	0	3.8
A_55_P2014635	Ccdc82	coiled-coil domain containing 82	0	3.8
A_55_P2402929	B430203I24Rik	RIKEN cDNA B430203I24 gene	0	3.8
A_51_P393426	Pros1	protein S (alpha)	0	3.8
A_66_P106421	Ccdc30	coiled-coil domain containing 30	0	3.8
A_55_P2090880	Stk40	serine/threonine kinase 40	0	3.8
A_55_P2038262	Gm4902	predicted gene 4902	0	3.8
A_55_P1989813	Gcm1	glial cells missing homolog 1 (Drosophila)	0	3.8
A_30_P01023090	NA	NA	0	3.8
A_30_P01019838	NA	NA	0	3.8
A_30_P01022571	NA	NA	0	3.8
A_55_P2301941	A530030E21Rik	RIKEN cDNA A530030E21 gene	0	3.8
A_66_P118124	Fxyd3	FXYD domain-containing ion transport regulator 3	0	3.8
[truncated: 7,269 more rows]
