# Supplementary material for: Transcriptomic Analysis Reveals Novel Mechanistic Insight into Murine Biological Responses to Multi-Walled Carbon Nanotubes in Lungs and Cultured Lung Epithelial Cells
Source: PLoS One. 2013 Nov 19;8(11):e80452. doi: 10.1371/journal.pone.0080452 (PMC3834097; doi:10.1371/journal.pone.0080452)
Supplement: Table S5 — List of genes validated by RT-PCR in lung tissue and in lung epithelial cells. (XLS) [file pone.0080452.s007.xls]

## Sheet: Sheet1
Table S5: List of genes validated by RT-PCR in lung tissue and in lung epithelial cells
	Lung tissue										Cells
	2µg		6µg		18µg		54µg		162µg		0.00125µg		0.125µg		1.25µg		12.5µg		25µg		100µg
	Fold Change	P Value	Fold Change	P Value	Fold Change	P Value	Fold Change	P Value	Fold Change	P Value	Fold Change	P Value	Fold Change	P Value	Fold Change	P Value	Fold Change	P Value	Fold Change	P Value	Fold Change	P Value
Aox1											1.1634	0.213079	1.188	0.034023	-1.0086	0.946245	-4.4933	0.000333	-4.1278	0.023226	-3.6544	0.024268
C3	1.4588	0.148632	1.8368	0.041107	2.8121	0.060041	2.8361	0.031207	1.7565	0.089711
C3											-1.0505	0.476558	1.0935	0.552555	-1.2261	0.124891	-2.7978	0.000441	-1.7446	0.012664	-1.7335	0.017426
Ccl11	2.0055	0.102885	4.4299	5.6e-05	9.2459	0.072571	15.6146	0.006872	5.3261	0.005631
Ccl17	3.0829	0.040946	5.2437	0.000253	7.7752	0.024789	7.4747	0.001413	4.8726	0.000663
Ccl19	1.0435	0.802272	-1.1894	0.306098	1.1741	0.30133	1.8014	0.194094	2.748	0.000987
Ccl2	1.7151	0.120528	3.6378	0.000542	14.4537	0.052235	27.8961	0.071539	21.9439	0.003023
Ccl24	-1.5905	0.059137	-1.0387	0.95561	3.5053	0.152653	7.0598	0.13832	1.4165	0.211977
Ccl3	1.8747	0.005866	1.2312	0.376365	3.7337	0.052533	4.6638	0.192392	4.6441	0.005566
Ccl5											-1.3294	0.117596	-1.148	0.328547	1.1993	0.397122	2.2537	0.001202	4.3094	0.000185	7.9782	0.00078
Ccl7	2.8619	0.118192	7.9854	0.006406	32.0961	0.072883	65.927	0.02892	20.2021	0.000515
Cd14	1.2589	0.069522	1.1183	0.29715	2.3961	0.023506	2.6994	0.004882	2.91	0.000148
Cebpb											1.1387	0.056561	1.0353	0.469631	1.0626	0.338183	1.3712	0.029284	1.3445	0.080152	1.8003	0.002469
Col1a2											1.2442	0.006117	-1.1179	0.140871	1.0306	0.685998	-5.6436	5.1e-05	-2.1292	0.055662	-1.9915	0.064855
Col3a1	1.7081	0.217009	1.3611	0.577492	1.8939	0.121787	1.6869	0.250138	1.0195	0.813811
Col3a1											1.3288	0.01726	1.2138	0.221832	1.1049	0.224998	-8.6093	0.000179	-2.1226	0.021926	-2.3129	0.015658
Ctgf	-1.2585	0.699996	-1.1096	0.314732	-1.1609	0.684858	-1.2312	0.302929	2.3938	0.030544
Ctgf											-1.1113	0.592551	-1.2035	0.080542	1.1709	0.025513	3.9034	1e-05	5.4411	0.000611	7.6649	0.001885
Cx3cl1											1.0952	0.097038	1.4873	0.078375	1.0426	0.690555	1.3071	0.08736	-1.8029	0.031836	-1.4822	0.034842
Cxcl1	1.2494	0.555704	2.1672	0.174525	8.0402	0.039764	20.5237	0.037668	22.057	0.022652
Cxcl10	1.6772	0.074871	2.4473	0.030079	6.3826	0.090998	13.8098	0.027262	2.5265	0.023381
Cxcl12											1.0842	0.047844	-1.1002	0.243517	-1.0406	0.214491	-5.6292	3e-06	-1.9082	0.007528	-2.1308	0.005944
Cxcl13	-1.0844	0.6508	-1.2532	0.598204	13.1133	0.155682	5.2535	0.000626	39.2694	0.203855
Cxcl5	1.7105	0.567286	4.5861	0.173013	66.8776	0.041857	188.804	0.021333	81.5077	0.016943
Cxcr3											1.0829	0.212383	1.1081	0.615477	-1.0015	0.943416	1.5844	0.012384	1.8584	0.001444	1.449	0.245142
Cygb											-1.087	0.421205	-1.0059	0.918992	-1.0156	0.808005	1.6694	0.00069	1.577	0.00283	1.8306	0.000877
Dcn											1.191	0.045325	1.0295	0.617387	1.1027	0.248241	-4.899	0.000122	-2.7149	0.01691	-3.0707	0.012567
Edn1	-1.0572	0.96579	-1.6654	0.008277	-1.3126	0.111011	-2.5422	0.006726	1.1432	0.523322
Edn1											-1.0549	0.799017	-1.2639	0.034252	1.0228	0.565768	1.4982	0.005171	2.564	0.00014	2.6826	0.006708
Fos											-1.1276	0.117956	-1.113	0.305287	-1.4722	0.005118	-7.8057	1e-06	2.7492	0.001352	3.0612	0.000363
Fth1	1.1923	0.036175	-1.0198	0.894512	1.4141	0.003253	1.1861	0.279665	1.9585	0.000428
Gclc	1.2744	0.006391	1.2659	0.01296	2.0607	0.015689	1.7876	0.062022	2.1501	2.2e-05
Gpx7											1.0603	0.402996	-1.1668	0.038926	-1.0071	0.879376	-2.2555	0.000314	-1.2692	0.111943	-1.0637	0.665765
Grem1											1.0852	0.338652	1.2502	0.161434	1.6836	0.042133	2.3867	0.000244	3.4369	0.000316	5.4951	0.000254
Hmox1											1.0212	0.918373	-1.0225	0.812186	1.2795	0.03986	2.6553	0.000184	3.1493	0.001129	4.6661	0.000882
Idh1											-1.1277	0.108262	-1.1315	0.179343	-1.3134	0.040325	-4.9306	0.000159	-2.3278	1e-05	-2.9855	0.000138
Il15											1.1188	0.26861	1.0969	0.40316	-1.0601	0.832123	-3.0086	0.000311	-2.648	0.005419	-2.729	0.008213
Il18											1.2162	0.07787	1.103	0.32809	1.0513	0.653567	-9.5584	0.000124	-2.5006	0.002306	-2.4089	0.005076
Il1r1											1.2418	0.041431	1.1213	0.290012	1.0791	0.395715	-2.1804	0.001121	-2.089	0.011149	-1.8722	0.017327
Il33	1.2602	0.319941	1.4101	0.219005	3.1222	0.107363	3.7588	0.006635	2.6288	0.004722
Il33											1.0722	0.507104	1.1069	0.514751	-1.1681	0.211966	-67.2772	0.000245	-5.7206	0.059113	-12.9848	0.040495
Il6	1.2301	0.399901	2.045	0.038273	3.9484	0.082249	7.4085	0.147708	16.1098	0.000903
Itga3	1.0334	0.46214	-1.2295	0.071336	-1.1604	0.044281	-1.7111	0.024035	-1.3593	0.109124
Jun											-1.0941	0.338453	-1.1277	0.179276	1.0005	0.986807	1.2638	0.007444	2.7659	2.5e-05	3.6986	7e-06
Lox	1.2419	0.040081	-1.046	0.881431	2.1265	0.024585	1.7911	0.000293	3.799	0.030017
Ltb	-1.1619	0.519617	-1.508	0.037932	1.0499	0.761539	-1.712	0.069172	-2.1631	0.015517
Mmp13											-1.2386	0.264317	-1.2774	0.464272	1.597	0.042516	14.9545	3.9e-05	18.2079	0.000359	27.6471	0.000264
Mmp3											-1.5345	0.244786	-1.754	0.239084	2.9163	0.01459	33.0805	6e-06	5.3467	0.000402	7.0121	0.002581
Myc	1.4867	0.04773	1.2974	0.214551	1.9065	0.007276	1.9945	0.016098	3.0498	0.030458
Myc											-1.0089	0.96188	-1.2768	0.017794	1.1562	0.00898	4.0948	1.7e-05	3.0044	0.001035	4.6209	9.6e-05
Nox4	-1.3045	0.34615	-1.4942	0.123254	-2.293	0.055312	-3.6439	0.006556	-1.7391	0.043344
Pdgfa											1.2313	0.025794	1.1077	0.062852	1.1647	0.07281	-1.6575	3.2e-05	-1.2965	0.008839	-1.0235	0.647519
Plat	1.3143	0.269372	1.0445	0.751235	1.4327	0.095438	-1.0773	0.513038	1.3731	0.039605
Plat											-1.1512	0.117909	1.0084	0.888798	-1.1425	0.033473	-1.0001	0.975068	-1.8136	0.00231	-1.5484	0.006822
Plau	-2.5863	0.384243	-2.3519	0.38888	-1.6994	0.410021	-2.1367	0.396633	-2.8546	0.381015
Prdx6	-1.3977	0.026321	-1.7975	0.01015	-2.3774	0.008802	-2.9542	0.000489	-1.1007	0.335357
Ptgs1	-1.0129	0.863432	1.0366	0.709641	1.4451	0.218947	1.3033	0.116741	1.881	0.001695
Ptgs2											1.0111	0.885522	-1.258	0.046014	1.115	0.129339	5.4411	0.000707	2.595	0.000563	3.6652	0.000626
Saa1	1.1889	0.088535	-1.0515	0.362323	1.4657	0.1794	1.7491	0.118206	4.9871	0.003958
Saa3	5.4955	0.041081	9.2238	0.061276	125.293	0.152692	215.843	0.033243	348.747	0.002004
Serpine1	1.1889	0.088535	-1.1648	0.237707	1.0773	0.436678	-1.1891	0.507338	-1.3155	0.103806
Serpine1											-1.4078	0.08486	-1.12	0.297791	-1.0278	0.923119	7.2988	7e-06	5.9099	0.004745	10.0943	0.009386
Serpinh1	1.306	0.261536	-1.1554	0.572347	1.8417	0.002743	1.2119	0.444173	-2.6026	0.009199
Smad6											1.0081	0.864323	-1.0433	0.88284	-1.3201	0.009598	-3.638	4e-06	-2.3632	0.025764	-2.4799	0.022068
Sod2	1.0255	0.747492	-1.0501	0.800347	1.1992	0.367096	1.3542	0.130473	1.3341	0.044914
Spp1											-1.1831	0.38941	-1.0645	0.845463	1.1951	0.335156	3.3496	0.000107	3.1832	0.008133	3.5185	0.005343
Sqstm1											-1.3522	0.0047	-1.235	0.007446	-1.1435	0.049794	4.0095	0.000363	4.0878	2e-06	6.2251	0.000375
Srxn1											-1.215	0.046253	-1.2093	0.179401	-1.1318	0.268801	1.3708	0.004455	1.7203	0.000826	2.1196	0.000581
Tgfb2											1.0696	0.490762	1.0434	0.528946	-1.0592	0.578552	-7.8757	0.000101	-3.4685	0.004698	-4.5532	0.003304
Tgfb3	1.0146	0.976275	-1.2383	0.241955	-1.3374	0.266444	-1.6291	0.102131	-1.3881	0.168681
Tgfb3											1.0616	0.741912	1.1767	0.358416	-1.1311	0.430289	-5.048	0.002862	-2.4464	0.001753	-2.516	0.000424
Tgif1											-1.2674	0.139132	-1.0835	0.480446	1.0264	0.804129	5.4529	3.6e-05	4.4176	0.001723	4.9855	0.0411
Thbs1	-1.0617	0.829194	1.3903	0.013335	1.904	0.006152	2.0117	0.115267	2.4012	0.007649
Timp1	1.6707	0.134021	2.9982	0.0051	11.9538	0.127254	19.6643	0.055941	13.0703	0.002944
Timp3	-1.1316	0.207407	-1.5031	0.005461	-1.6965	0.013216	-1.984	0.001657	1.2014	0.069795
Timp4	1.07	0.68675	1.0637	0.630134	1.5137	0.246464	2.4683	0.109071	2.6697	0.21907
Tnfrsf11b											1.0244	0.638163	-1.1235	0.004592	1.1412	0.054295	-1.7155	0.002465	2.979	0.006114	4.2883	0.000285
Tnfsf10	-1.1208	0.454282	-1.4146	0.010084	-1.2712	0.209286	-2.3407	0.016438	-4.4835	8.1e-05
Txnip											-1.0382	0.157848	1.0487	0.608863	-1.0923	0.058242	2.5428	6.5e-05	1.9975	0.003915	2.619	0.003829
Txnrd1											-1.2611	0.070599	-1.2507	0.03861	-1.0768	0.340741	3.0608	0.000308	2.1969	0.000276	2.4576	0.000156
Txnrd3											-1.2358	0.045783	-1.2318	0.03949	-1.2564	0.022585	2.865	1.3e-05	1.9991	0.010792	2.0892	0.005331
Ucp2	-1.0595	0.82458	-1.1759	0.036877	-1.6274	0.005674	-2.0124	0.003595	1.1089	0.044721
Ucp3	-1.2587	0.447437	-1.6688	0.001829	-2.4611	0.000572	-2.0281	0.009192	-1.3342	0.934389
Vegfa											-1.0116	0.959467	-1.0707	0.11667	1.0328	0.572307	1.3377	0.005554	2.1881	0.000789	2.7004	0.000401
